# Supplementary material for: Defining the condensate landscape of fusion oncoproteins
Source: Nat Commun. 2023 Sep 28;14:6008. doi: 10.1038/s41467-023-41655-2 (PMC10539325; doi:10.1038/s41467-023-41655-2)
Supplement: Supplementary file 4 — Supplementary Dataset 1 [file 41467_2023_41655_MOESM4_ESM.xlsx]

## Sheet: Sheet 1
FO_Name
