# Supplementary material for: Defining the condensate landscape of fusion oncoproteins
Source: Nat Commun. 2023 Sep 28;14:6008. doi: 10.1038/s41467-023-41655-2 (PMC10539325; doi:10.1038/s41467-023-41655-2)
Supplement: Supplementary file 6 — Supplementary Dataset 3 [file 41467_2023_41655_MOESM6_ESM.xlsx]

## Sheet: Sheet1
Name	Description	Number of F0s
FOdb	The collection of FOs acquired from SJCRH and TCGA	4540
FOdb II	Verified FOs with cancer type and number of patient occurrences, contains FOs found in at least one patient.	3174
Expressed FOs	The initial set of FOs that were examined in cells	166
Training FOs	The puncta(+) and puncta(-) FOs used to train ML Model; a subset of the expressed FOs	149
Verification FOs	The set of FOs used to verify ML predictions	12
Untested FOs	FOs with at least one patient occurrence, but not in the expressed or verficiation sets	3016
Cancer Abbreviation	Cancer
ACC	Adenoid cystic carcinoma
ALL	Acute Lymphoid Leukemia
AML	Acute Myeloid Leukemia
BALL	B-cell acute lymphoblastic leukemia
BLCA	Bladder Urothelial Carcinoma
BRCA	Breast invasive carcinoma
CESC	Cervical squamous cell carcinoma and endocervical adenocarcinoma
CHOL	Cholangiocarcinoma
EPD	Ependymoma
HGG	High-grade glioma
HNSC	Head and Neck squamous cell carcinoma
KIRC	Kidney renal clear cell carcinoma
LGG	Low-grade glioma
LUAD	Lung adenocarcinoma
LUSC	Lung squamous cell carcinoma
MEL	Melanoma
MESO	Mesothelioma
NBL	Neuroblastoma
OS	Osteosarcoma
OV	Ovarian serous cystadenocarcinoma
PCPG	Pheochromocytoma and Paraganglioma
PRAD	Prostate adenocarcinoma
READ	Rectum adenocarcinoma
RHB	Rhabdomyosarcoma
SARC	Sarcoma
STAD	Stomach adenocarcinoma
TALL	T-cell acute lymphoblastic leukemia
THYM	Thymoma
UCEC	Uterine Corpus Endometrial Carcinoma
UCS	Uterine Carcinosarcoma
UVM	Uveal Melanoma
WLM	Wilms' tumor
