# Supplementary material for: Defining the condensate landscape of fusion oncoproteins
Source: Nat Commun. 2023 Sep 28;14:6008. doi: 10.1038/s41467-023-41655-2 (PMC10539325; doi:10.1038/s41467-023-41655-2)
Supplement: Supplementary file 8 — Supplementary Dataset 5 [file 41467_2023_41655_MOESM8_ESM.xlsx]

## Sheet: Sheet1
Feature	Parameter Label (Sup Table 2 & Matlab Scripts)	Feature Category	Low MI Set: Used In ML Model	Used in Grouping	Explanation	Reference
# Pos. AAs	PositiveResidues	Charge	Yes	Yes	The number of residues that are positively charged at neutral pH. Calculated by CIDER	Holehouse AS, Das RK, Ahad JN, Richardson MO, Pappu RV. CIDER: Resources to Analyze Sequence-Ensemble Relationships of Intrinsically Disordered Proteins. Biophys J. 2017 Jan 10;112(1):16-21. doi: 10.1016/j.bpj.2016.11.3200. PMID: 28076807; PMCID: PMC5232785.
# Neg. AAs	NegativeResidues	Charge	No	No	The number of residues that are negatively charged at neutral pH. Calculated by CIDER	Holehouse AS, Das RK, Ahad JN, Richardson MO, Pappu RV. CIDER: Resources to Analyze Sequence-Ensemble Relationships of Intrinsically Disordered Proteins. Biophys J. 2017 Jan 10;112(1):16-21. doi: 10.1016/j.bpj.2016.11.3200. PMID: 28076807; PMCID: PMC5232785.
ABT valence	ABTvalence	Charge	Yes	Yes	The sum of the absolute charge of all acidic and basic tracts that integrate to 1 or greater within disordered regions. Disordered regions redefined by RS and SDG as being at least 60 residues long.	Somjee R, Mitrea DM, Kriwacki RW. Exploring Relationships between the Density of Charged Tracts within Disordered Regions and Phase Separation. Pac Symp Biocomput. 2020;25:207-218. PMID: 31797598; PMCID: PMC6939312.
ABT density	ABTdensity	Charge	Yet	Yes	The ABTvalence normalized by the number of residues in the sequence.	Somjee R, Mitrea DM, Kriwacki RW. Exploring Relationships between the Density of Charged Tracts within Disordered Regions and Phase Separation. Pac Symp Biocomput. 2020;25:207-218. PMID: 31797598; PMCID: PMC6939312.
ABT balance	ABTbalance	Charge	Yes	Yes	The (non-absolute) sum of the charge of all acidic and basic tracts that integrate to 1 or greater within disordered regions. In this case, disordered regions are defined as being at least 60 residues long. This parameter is an extension of the work of Somjee et. al..	Somjee R, Mitrea DM, Kriwacki RW. Exploring Relationships between the Density of Charged Tracts within Disordered Regions and Phase Separation. Pac Symp Biocomput. 2020;25:207-218. PMID: 31797598; PMCID: PMC6939312.
Isoelectric point	isoelectric_point	Charge	No	No	The pH at which the sequence would have a net neutral charge.	Holehouse AS, Das RK, Ahad JN, Richardson MO, Pappu RV. CIDER: Resources to Analyze Sequence-Ensemble Relationships of Intrinsically Disordered Proteins. Biophys J. 2017 Jan 10;112(1):16-21. doi: 10.1016/j.bpj.2016.11.3200. PMID: 28076807; PMCID: PMC5232785.
Net chrg. Per AA	Overall_NCPR	Charge	Yes	Yes	The mean net charge per residue. Calculated by CIDER	Mao AH, Crick SL, Vitalis A, Chicoine CL, Pappu RV. Net charge per residue modulates conformational ensembles of intrinsically disordered proteins. Proc Natl Acad Sci U S A. 2010 May 4;107(18):8183-8. doi: 10.1073/pnas.0911107107. Epub 2010 Apr 19. PMID: 20404210; PMCID: PMC2889596.; Holehouse AS, Das RK, Ahad JN, Richardson MO, Pappu RV. CIDER: Resources to Analyze Sequence-Ensemble Relationship…
Fraction charge AAs	Overall_FCR	Charge	No	No	The fraction of charged residues in a sequence. Calculated by CIDER	Uversky VN. Natively unfolded proteins: a point where biology waits for physics. Protein Sci. 2002 Apr;11(4):739-56. doi: 10.1110/ps.4210102. PMID: 11910019; PMCID: PMC2373528.; Holehouse AS, Das RK, Ahad JN, Richardson MO, Pappu RV. CIDER: Resources to Analyze Sequence-Ensemble Relationships of Intrinsically Disordered Proteins. Biophys J. 2017 Jan 10;112(1):16-21. doi: 10.1016/j.bpj.2016.11.320…
Fraction expnd. AAs	fraction_expanding	Charge	No	No	The fraction of residues which are predicted to contribute to chain expansion (E/D/R/K/P). Calculated by CIDER	Holehouse AS, Das RK, Ahad JN, Richardson MO, Pappu RV. CIDER: Resources to Analyze Sequence-Ensemble Relationships of Intrinsically Disordered Proteins. Biophys J. 2017 Jan 10;112(1):16-21. doi: 10.1016/j.bpj.2016.11.3200. PMID: 28076807; PMCID: PMC5232785.
Fraction pos. AAs	fraction_positive	Charge	Yes	No	The fraction of residues that are positively charged at neutral pH. Calculated by CIDER.	Holehouse AS, Das RK, Ahad JN, Richardson MO, Pappu RV. CIDER: Resources to Analyze Sequence-Ensemble Relationships of Intrinsically Disordered Proteins. Biophys J. 2017 Jan 10;112(1):16-21. doi: 10.1016/j.bpj.2016.11.3200. PMID: 28076807; PMCID: PMC5232785.
Fraction neg. AAs	fraction_negative	Charge	Yes	Yes	The fraction of residues that are negatively charged at neutral pH. Calculated by CIDER	Holehouse AS, Das RK, Ahad JN, Richardson MO, Pappu RV. CIDER: Resources to Analyze Sequence-Ensemble Relationships of Intrinsically Disordered Proteins. Biophys J. 2017 Jan 10;112(1):16-21. doi: 10.1016/j.bpj.2016.11.3200. PMID: 28076807; PMCID: PMC5232785.
# Predicted NLSs	Number_NLS_Predicted	Charge	Yes	No	Counts the number of predicted nuclear localization signals using NLStradamus	Nguyen Ba AN, Pogoutse A, Provart N, Moses AM. NLStradamus: a simple Hidden Markov Model for nuclear localization signal prediction. BMC Bioinformatics. 2009 Jun 29;10:202. doi: 10.1186/1471-2105-10-202. PMID: 19563654; PMCID: PMC2711084.
LCD length	LCDLength	Complexity	No	No	Number of residues within low-complexity regions.	Hariri A, Weber B, Olmsted J 3rd. On the validity of Shannon-information calculations for molecular biological sequences. J Theor Biol. 1990 Nov 21;147(2):235-54. doi: 10.1016/s0022-5193(05)80054-2. PMID: 2277507.
Fraction polar AAs	fraction_polar	Composition	Yes	Yes	The fraction of G, H, N, Q, S, and T residues present in a sequence.
Fraction neutral AAs	fraction_neutral	Composition	No	No	The fraction of uncharged residues at neutral pH. Calculated by Cider	Holehouse AS, Das RK, Ahad JN, Richardson MO, Pappu RV. CIDER: Resources to Analyze Sequence-Ensemble Relationships of Intrinsically Disordered Proteins. Biophys J. 2017 Jan 10;112(1):16-21. doi: 10.1016/j.bpj.2016.11.3200. PMID: 28076807; PMCID: PMC5232785.
Fraction Pro	fraction_proline	Composition	Yes	No	The fraction of proline residues present in a sequence.
# Disorder AAs	DisLength	Disorder	Yes	Yes	Total Number of disorded residues in a sequence as predicted by IUPred2 across all IDRs	Mészáros B, Erdos G, Dosztányi Z. IUPred2A: context-dependent prediction of protein disorder as a function of redox state and protein binding. Nucleic Acids Res. 2018 Jul 2;46(W1):W329-W337. doi: 10.1093/nar/gky384. PMID: 29860432; PMCID: PMC6030935.
Fraction disorder AAs	fraction_disorder_promoting	DisLength	Yes	No	Residues can broadly be categorized into disorder promoting or order promoting, as defined by Dunker & Uversky[1]. For the 'disorder promiting' parameter, we carry out a binary classification of each residue into of order promoting (W, F, Y, I, M, L, V, N, C) and disorder promoting (T,A,G,R,D,H,Q,K,S,E,P). The 'disorder promoting' result in the analysis reflects the fraction of residues in a sequ…	Campen A, Williams RM, Brown CJ, Meng J, Uversky VN, Dunker AK. TOP-IDP-scale: a new amino acid scale measuring propensity for intrinsic disorder. Protein Pept Lett. 2008;15(9):956-63. doi: 10.2174/092986608785849164. PMID: 18991772; PMCID: PMC2676888.; Holehouse AS, Das RK, Ahad JN, Richardson MO, Pappu RV. CIDER: Resources to Analyze Sequence-Ensemble Relationships of Intrinsically Disordered P…
Seq. length	SequenceLength	General	No	No	Number of AA residues in the FO sequence.
Mol. weight	MolecularWeight	General	No	No	The molecular weight of the AA sequence. Calculated by CIDER	Holehouse AS, Das RK, Ahad JN, Richardson MO, Pappu RV. CIDER: Resources to Analyze Sequence-Ensemble Relationships of Intrinsically Disordered Proteins. Biophys J. 2017 Jan 10;112(1):16-21. doi: 10.1016/j.bpj.2016.11.3200. PMID: 28076807; PMCID: PMC5232785.
Urea ΔΔG	Urea_GTFE_app	General	No	No	This is the sum of the group transfer free energies (kcal mol-1 M-1) of the AA residues in a sequence going from water to 1 M urea (as defined by Matthew Auton, Luis Marcelo F. Holthauzen, D. Wayne Bolen Proceedings of the National Academy of Sciences Sep 2007, 104 (39) 15317-15322; DOI: 10.1073/pnas.0706251104 ).	Auton M, Holthauzen LM, Bolen DW. Anatomy of energetic changes accompanying urea-induced protein denaturation. Proc Natl Acad Sci U S A. 2007 Sep 25;104(39):15317-22. doi: 10.1073/pnas.0706251104. Epub 2007 Sep 18. PMID: 17878304; PMCID: PMC2000523.
# Neutral AAs	NeutralResidues	Hydropathy	No	No	The number of uncharged residues at neutral pH.	Holehouse AS, Das RK, Ahad JN, Richardson MO, Pappu RV. CIDER: Resources to Analyze Sequence-Ensemble Relationships of Intrinsically Disordered Proteins. Biophys J. 2017 Jan 10;112(1):16-21. doi: 10.1016/j.bpj.2016.11.3200. PMID: 28076807; PMCID: PMC5232785. Holehouse AS, Das RK, Ahad JN, Richardson MO, Pappu RV. CIDER: Resources to Analyze Sequence-Ensemble Relationships of Intrinsically Disorde…
Mean hydrop. 1	Mean_Hydropathy_KD	Hydropathy	Yes	No	The normalized mean Kyte-Doolittle hydropathy. Calculated by CIDER	Kyte J, Doolittle RF. A simple method for displaying the hydropathic character of a protein. J Mol Biol. 1982 May 5;157(1):105-32. doi: 10.1016/0022-2836(82)90515-0. PMID: 7108955.; Holehouse AS, Das RK, Ahad JN, Richardson MO, Pappu RV. CIDER: Resources to Analyze Sequence-Ensemble Relationships of Intrinsically Disordered Proteins. Biophys J. 2017 Jan 10;112(1):16-21. doi: 10.1016/j.bpj.2016.11…
Mean hydrop. 2	Mean_Hydropathy_FB_HSP	Hydropathy	Yes	No	The (normalized to 1) mean hydropathy based on Robert Best’s course grain simulations on a large dataset of IDRs. This is meant to be relevant for the prediction of phase separation.	Dannenhoffer-Lafage T, Best RB. A Data-Driven Hydrophobicity Scale for Predicting Liquid-Liquid Phase Separation of Proteins. J Phys Chem B. 2021 Apr 29;125(16):4046-4056. doi: 10.1021/acs.jpcb.0c11479. Epub 2021 Apr 20. PMID: 33876938.
Fraction hphobic AAs	fraction_hydrophobic	Hydropathy	No	No	The fraction of A, I, L, V, and M residues present in a sequence.
δ, chrg. pattern	delta	Patterning	Yes	Yes	The average squared deviation from the overall charge symmetry among all charged blobs (used as the numerator when calculating kappa). Calculated by CIDER	Das RK, Pappu RV. Conformations of intrinsically disordered proteins are influenced by linear sequence distributions of oppositely charged residues. Proc Natl Acad Sci U S A. 2013 Aug 13;110(33):13392-7. doi: 10.1073/pnas.1304749110. Epub 2013 Jul 30. PMID:; Holehouse AS, Das RK, Ahad JN, Richardson MO, Pappu RV. CIDER: Resources to Analyze Sequence-Ensemble Relationships of Intrinsically Disorde…
Max δ, chrg. pattern	deltaMax	Patterning	No	No	The maximum average squared deviation from the overall charge symmetry given a particular sequence composition. Calculated by CIDER	Das RK, Pappu RV. Conformations of intrinsically disordered proteins are influenced by linear sequence distributions of oppositely charged residues. Proc Natl Acad Sci U S A. 2013 Aug 13;110(33):13392-7. doi: 10.1073/pnas.1304749110. Epub 2013 Jul 30. PMID: 23901099; PMCID: PMC3746876.; Holehouse AS, Das RK, Ahad JN, Richardson MO, Pappu RV. CIDER: Resources to Analyze Sequence-Ensemble Relations…
κ, chrg. pattern	kappa	Patterning	Yes	No	A parameter to describe the extent of charged amino acid mixing in a sequence. Calculated by CIDER. NOTE FROM CIDER WEBSITE: the κ value of a sequence is always normalized by the most segregated sequence for that sequence composition. This has the effect that comparing sequences with different sequence compositions (notably fraction of charged and uncharged residues) is not appropriate.	Das RK, Pappu RV. Conformations of intrinsically disordered proteins are influenced by linear sequence distributions of oppositely charged residues. Proc Natl Acad Sci U S A. 2013 Aug 13;110(33):13392-7. doi: 10.1073/pnas.1304749110. Epub 2013 Jul 30. PMID: 23901099; PMCID: PMC3746876.; Holehouse AS, Das RK, Ahad JN, Richardson MO, Pappu RV. CIDER: Resources to Analyze Sequence-Ensemble Relations…
Ω, chrg. Pro pattern	Omega	Patterning	Yes	Yes	The patterning parameter Ω is somewhat analogous the parameter κ, in that it describes the patterning of charged+proline residues with respect to all other residues. Calculated by CIDER	Martin EW, Holehouse AS, Grace CR, Hughes A, Pappu RV, Mittag T. Sequence Determinants of the Conformational Properties of an Intrinsically Disordered Protein Prior to and upon Multisite Phosphorylation. J Am Chem Soc. 2016 Nov 30;138(47):15323-15335. doi: 10.1021/jacs.6b10272. Epub 2016 Nov 17. PMID: 27807972; PMCID: PMC5675102.; Holehouse AS, Das RK, Ahad JN, Richardson MO, Pappu RV. CIDER: Res…
Seq. dec., chrg. Pattern	SeqChargeDec	Patterning	Yes	No	A parameter to describe charge patterning in a sequence that can be used to estimate the scaling exponent ν for an arbitrary AA sequence enriched in charged residues (Sawle L; Ghosh K A theoretical method to compute sequence dependent configurational properties in charged polymers and proteins. J. Chem. Phys 2015, 143, 085101.).	Sawle L, Ghosh K. A theoretical method to compute sequence dependent configurational properties in charged polymers and proteins. J Chem Phys. 2015 Aug 28;143(8):085101. doi: 10.1063/1.4929391. PMID: 26328871.
Hydrop charge pattern 1	GeneralSeqDec_ZM	Patterning	No	No	A generalized parameter to describe both hydrophobic and charged patterning in a sequence that can be used to estimate the scaling exponent ν for an arbitrary AA sequence enriched	Zheng W, Dignon G, Brown M, Kim YC, Mittal J. Hydropathy Patterning Complements Charge Patterning to Describe Conformational Preferences of Disordered Proteins. J Phys Chem Lett. 2020 May 7;11(9):3408-3415. doi: 10.1021/acs.jpclett.0c00288. Epub 2020 Apr 17. PMID: 32227994; PMCID: PMC7450210.;
Hydrop. chrg. pattern 2	GeneralSeqDec_Best	Patterning	Yes	No	The general sequence decoration that used Robert Best’s hydropathy scale derived from simulations to help explain the conformational states of LLPS-prone IDPs.	Zheng W, Dignon G, Brown M, Kim YC, Mittal J. Hydropathy Patterning Complements Charge Patterning to Describe Conformational Preferences of Disordered Proteins. J Phys Chem Lett. 2020 May 7;11(9):3408-3415. doi: 10.1021/acs.jpclett.0c00288. Epub 2020 Apr 17. PMID: 32227994; PMCID: PMC7450210.; Dannenhoffer-Lafage T, Best RB. A Data-Driven Hydrophobicity Scale for Predicting Liquid-Liquid Phase Se…
Hydrop. pattern 1	SeqHydDec_ZM	Patterning	No	No	A parameter to describe hydropathy patterning in a sequence that can be used to estimate the scaling exponent ν for an arbitrary AA sequence enriched in hydrophobic residues	Zheng W, Dignon G, Brown M, Kim YC, Mittal J. Hydropathy Patterning Complements Charge Patterning to Describe Conformational Preferences of Disordered Proteins. J Phys Chem Lett. 2020 May 7;11(9):3408-3415. doi: 10.1021/acs.jpclett.0c00288. Epub 2020 Apr 17. PMID: 32227994; PMCID: PMC7450210.;
Hydrop. pattern 2	SeqHydDec_Best	Patterning	Yes	No	The sequence hydropathy decoration that used Robert Best’s hydropathy scale derived from simulations to help explain the conformational states of LLPS-prone IDPs.	Zheng W, Dignon G, Brown M, Kim YC, Mittal J. Hydropathy Patterning Complements Charge Patterning to Describe Conformational Preferences of Disordered Proteins. J Phys Chem Lett. 2020 May 7;11(9):3408-3415. doi: 10.1021/acs.jpclett.0c00288. Epub 2020 Apr 17. PMID: 32227994; PMCID: PMC7450210.; Dannenhoffer-Lafage T, Best RB. A Data-Driven Hydrophobicity Scale for Predicting Liquid-Liquid Phase Se…
Fraction aromatic AAs	fraction_aromatic	Pi-Pi	Yes	No	The fraction of F, Y, and W residues present in a sequence.	Holehouse AS, Das RK, Ahad JN, Richardson MO, Pappu RV. CIDER: Resources to Analyze Sequence-Ensemble Relationships of Intrinsically Disordered Proteins. Biophys J. 2017 Jan 10;112(1):16-21. doi: 10.1016/j.bpj.2016.11.3200. PMID: 28076807; PMCID: PMC5232785.
Pscore	PScoreValue	Pi-Pi	Yes	Yes	The aggregated propensity for Pi-Pi interactions for a sequence.	Vernon RM, Chong PA, Tsang B, Kim TH, Bah A, Farber P, Lin H, Forman-Kay JD. Pi-Pi contacts are an overlooked protein feature relevant to phase separation. Elife. 2018 Feb 9;7:e31486. doi: 10.7554/eLife.31486. PMID: 29424691; PMCID: PMC5847340.
Prion propensity 1	NLLR	Prion-like domain	Yes	Yes	The normalized log-likelihood ratio of a sequence being prion-like.	Lancaster AK, Nutter-Upham A, Lindquist S, King OD. PLAAC: a web and command-line application to identify proteins with prion-like amino acid composition. Bioinformatics. 2014 Sep 1;30(17):2501-2. doi: 10.1093/bioinformatics/btu310. Epub 2014 May 13. PMID: 24825614; PMCID: PMC4147883.
Prion propensity 2	PAPAprop	Prion-like domain	Yes	No	The maximal score of PAPA prion propensities (averages of averages) in region with negative FI score [Toombs et al MBC 2012]	Toombs JA, Petri M, Paul KR, Kan GY, Ben-Hur A, Ross ED. De novo design of synthetic prion domains. Proc Natl Acad Sci U S A. 2012 Apr 24;109(17):6519-24. doi: 10.1073/pnas.1119366109. Epub 2012 Apr 2. PMID: 22474356; PMCID: PMC3340034.
PPII propensity	PPII_propensity	Conformation	Yes	No	Propensity for the formation of a left-handed polyproline II helix. Calculated by CIDER	Elam WA, Schrank TP, Campagnolo AJ, Hilser VJ. Evolutionary conservation of the polyproline II conformation surrounding intrinsically disordered phosphorylation sites. Protein Sci. 2013 Apr;22(4):405-17. doi: 10.1002/pro.2217. Epub 2013 Feb 21. PMID: 23341186; PMCID: PMC3610046.; Holehouse AS, Das RK, Ahad JN, Richardson MO, Pappu RV. CIDER: Resources to Analyze Sequence-Ensemble Relationships of…
