# Supplementary material for: Defining the condensate landscape of fusion oncoproteins
Source: Nat Commun. 2023 Sep 28;14:6008. doi: 10.1038/s41467-023-41655-2 (PMC10539325; doi:10.1038/s41467-023-41655-2)
Supplement: Supplementary file 9 — Supplementary Dataset 6 [file 41467_2023_41655_MOESM9_ESM.xlsx]

## Sheet: Sheet1
	Supplementary Table 5. Machine learning model performance metrics.
					Other LLPS predictors
		FO-Puncta model			CatGranule	DeePhase	FuzDrop
	Metrics	Training FOs	25-fold cross validation with Training FOs	Verification FOs	Training & Verification FOs	Training & Verification FOs	Training & Verification FOs
	AUC	1	0.88	0.73	0.59	0.65	0.65
	AUCPR	1	0.94	0.82	0.7	0.81	0.83
	Accuracy	1	0.81	0.79	0.56	0.58	0.58
	Recall or Sensitivity or TPR	1	0.98	0.89	0.54	0.83	0.7
	FPR (1 - Specificity)	0	0.51	0.4	0.4	0.87	0.62
	Precision	1	0.78	0.81	0.71	0.63	0.67
	MSE	0	0.15	0.2	NA*	0.25	0.3
	RMSE	0.01	0.38	0.45	NA*	0.5	0.54
	LogLoss	0.01	0.44	0.74	NA*	0.71	1.1
	Mean Per-Class Error	0	0.27	0.25	0.43	0.53	0.46
	F1	1	0.87	0.85	0.61	0.72	0.68
	Threshold or Cutoff	0.98 (Max F1)	0.31 (Max F1)	0.83 (Max F1)	0.75	0.5	0.61
					*CatGranule doesn't provide probability as predicted score
	Legend:
	AUC: Area under the ROC (receiver operating characteristic) curve of TPR (Recall or Sensitivity) vs. FPR (1 - Specificity)
	AUCPR: Area under the Precision-Recall curve
	Accuracy: (TP + TN)/(TP + TN + FP + FN)
	Recall or Sensitivity or TPR: TP/(TP + FN)
	FPR (1 - Specificity): FP/(FP + TN)
	Precision: TP/(TP + FP)
	MSE: Mean squared error measures the average of the squares of the errors or deviations
	RMSE: Root mean squared error
	LogLoss: The logarithmic loss evaluates how close a model's predicted values (uncalibrated probability estimates) are to the actual target value.
	F1: 2 * (Precision * Recall)/(Precision + Recall)
	Max F1: Maximize F1
	Threshold or Cutoff: Value for classifying the FOs from the predicted probabality or scores.
