# Supplementary material for: Defining the condensate landscape of fusion oncoproteins
Source: Nat Commun. 2023 Sep 28;14:6008. doi: 10.1038/s41467-023-41655-2 (PMC10539325; doi:10.1038/s41467-023-41655-2)
Supplement: Supplementary file 10 — Supplementary Dataset 7 [file 41467_2023_41655_MOESM10_ESM.xlsx]

## Sheet: Sheet1
FO Name	Amino Acid Sequence	Name in Fig. 6C and S7	Disordered Regions	WT SHAP contribution	WT feature	IDR AA enrich/dep	Action/ Rationale for mutation	MUT feature	MUT SHAP contribution	Notes	FO-Puncta probability (cut-off 0.83)	FO-Puncta prediction	Experimental Percent Positive	Experimental result (17% cut-off)
SS18_SSX1	MSVAFAAPRQRGKGEITPAAIQKMLDDNNHLIQCIMDSQNKGKTSECSQYQQMLHTNLVYLATIADSNQNMQSLLPAPPTQNMPMGPGGMNQSGPPPPPRSHNMPSDGMVGGGPPAPHMQNQMNGQMPGPNHMPMQGPGPNQLNMTNSSMNMPSSSHGSMGGYNHSVPSSQSMPVQNQMTMSQGQPMGNYGPRPNMSMQPNQGPMMHQQPPSQQYNMPQGGGQHYQGQQPPMGMMGQVNQGNHMMGQRQIPPYRPPQQGPPQQYSGQEDYYGDQYSHGGQGPPEGMNQQYYPDGHNDYGYQQPSYPEQGYDRPYEDSSQHYYEGGNSQYGQQQDAYQGPPPQQGYPPQQQQYPGQQGYPGQQQGYGPSQGGPGPQYPNYPQGQGQQYGGYRPTQPGPPQ…	Unmutated	1-13, 68-488	"ABTdensity" is a strong (+) contributor; "ABTbalance" and "fraction_negative" are (+) contributors	"ABTdensity" and "fraction negative" are depleted ; "ABTbalance" is neutral.	IDRs enriched in M & Q					0.99	YES	100	YES
SS18_SSX1_50%MQ_DE	DSVAFAAPRERGKGEITPAAIQKMLDDNNHLIQCIMDSQNKGKTSECSQYQQMLHTNLVYLATIADSNQNMDSLLPAPPTQNEPMGPGGDNESGPPPPPRSHNMPSDGDVGGGPPAPHMQNEDNGQMPGPNHEPMDGPGPNQLNETNSSMNDPSSSHGSMGGYNHSVPSSESDPVQNEMTDSQGEPMGNYGPRPNDSMQPNEGPDMHQEPPSQDYNEPQGGGDHYQGEQPPMGDMGEVNQGNHDMGERQIPPYRPPDQGPPEQYSGDEDYYGDQYSHGGEGPPEGDNQEYYPDGHNDYGYQDPSYPEQGYDRPYEDSSEHYYEGGNSQYGDQEDAYQGPPPDQGYPPEQDQYPGEQGYPGDQEGYGPSQGGPGPDYPNYPQGEGQDYGGYRPTQPGPPE…	Mut1	1-13, 68-488				Mutate enriched M/Q to charged D/E (enrich negative charge)	"ABTdensity" is neutral; "fraction negative" is enriched; "ABTbalance" is depleted.	"ABT density", "ABTbalance", and "fraction negative" are strong (-) contributors.		0.19	NO	44.6154	YES
SS18_SSX1_100%MQ_DE	DSVAFAAPRERGKGEITPAAIQKMLDDNNHLIQCIMDSQNKGKTSECSQYQQMLHTNLVYLATIADSNDNEDSLLPAPPTENDPEGPGGDNESGPPPPPRSHNDPSDGEVGGGPPAPHDENDENGDEPGPNHDPEDGPGPNELNDTNSSENDPSSSHGSEGGYNHSVPSSDSEPVDNEDTESDGEPDGNYGPRPNESDEPNDGPEDHEDPPSEDYNEPDGGGEHYDGEDPPEGDEGDVNEGNHDEGDREIPPYRPPDEGPPDEYSGDEDYYGDEYSHGGDGPPEGENDEYYPDGHNDYGYDEPSYPEDGYDRPYEDSSEHYYEGGNSDYGEDEDAYDGPPPEDGYPPEDEDYPGEDGYPGEDEGYGPSDGGPGPEYPNYPDGEGDEYGGYRPTDPGPPE…	Mut2	1-13, 68-488				Mutate enriched M/Q to charged D/E (enrich negative charge)	"ABTdensity" is neutral; "fraction negative" is enriched; "ABTbalance" is depleted.	"ABT density", "ABTbalance", and "fraction negative" are strong (-) contributors.		0.07	NO	23.8806	YES
NUP98_HOXD13	MFNKSFGTPFGGGTGGFGTTSTFGQNTGFGTTSGGAFGTSAFGSSNNTGGLFGNSQTKPGGLFGTSSFSQPATSTSTGFGFGTSTGTANTLFGTASTGTSLFSSQNNAFAQNKPTGFGNFGTSTSSGGLFGTTNTTSNPFGSTSGSLFGPSSFTAAPTGTTIKFNPPTGTDTMVKAGVSTNISTKHQCITAMKEYESKSLEELRLEDYQANRKGPQNQVGAGTTTGLFGSSPATSSATGLFSSSTTNSGFAYGQNKTAFGTSTTGFGTNPGGLFGQQNQQTTSLFSKPFGQATTTQNTGFSFGNTSTIGQPSTNTMGLFGVTQASQPGGLFGTATNTSTGTAFGTGTGLFGQTNTGFGAVGSTLFGNNKLTTFGSSTTSAPSFGTTSGGLFGNKPTLTL…	Unmutated	1-495	"ABTdensity", "Overall NCPR", and "fraction negative" are (+) contributors	"fraction negative" is highly depleted; "ABTdensity" is depleted ; "Overall NCPR" is enriched.	IDRs enriched in T,F,G					1	YES	100	YES
NUP98_HOXD13_100%FG_DE	MDNKSEDTPEDEDTEDEDTTSTEDQNTEDETTSDEADETSADESSNNTDELDENSQTKPDELDETSSDSQPATSTSTEDEDETSTDTANTLEDTASTETSLDSSQNNAEAQNKPTDEDNEDTSTSSEDLEDTTNTTSNPEDSTSESLDEPSSDTAAPTETTIKDNPPTETDTMVKADVSTNISTKHQCITAMKEYESKSLEELRLEDYQANRKEPQNQVDAETTTDLEDSSPATSSATELDSSSTTNSEDAYEQNKTADETSTTDEDTNPEDLEDQQNQQTTSLESKPDEQATTTQNTDESDENTSTIDQPSTNTMELDEVTQASQPDELDETATNTSTDTAEDTETDLEDQTNTEDEAVDSTLEDNNKLTTEDSSTTSAPSEDTTSEDLEDNKPTLTL…	Mut1	1-495				Mutate enriched FG to D/E (enrich negative charge)	"fraction negative" is highly enriched; "ABTdensity" is enriched ; "Overall NCPR" is depleted.	"ABTdensity", "fraction negative", and "Overall NCPR" are strong (-) contributor.		0.08	NO	0	NO
SAFB2_SAFB	MAETLPGSGDSGPGTASLGPGVAETGTRRLSELRVIDLRAELKKRNLDTGGNKSVLMERLKKAVKEEGQDPDEIGIELEATSKKSAKRCVKGLKMEEEGTEDNGLEDDSRDGQEDMEASLENLQNMGMMDMSVLDETEVANSSAPDFGEDGTDGLLDSFCDSKEYVAAQLRQLPAQPPEHAVDGEGFKNTLETSSLNFKVTPDIEESLLEPENEKILDILGETCKSEPVKEESSELEQPFAQDTSSVGPDRKLAEEEDLFDSAHPEEGDLDLASESTAHAQSSKADSLLAVVKREPAEQPGDGERTDCEPVGLEPAVEQSSAASELAEASSEELAEAPTEAPSPEARDSKEDGRKFDFDACNEVPPAPKESSTSEGADQKMSSFKEEKDIKPIIKDEKG…	Unmutated	1-411,479-635,706-918	"fraction negative" is the strongest (-) contributor; "ABTdensity" is the strongest (+) contributor	"fraction negative" is enriched; "ABTdensity" is depleted;	IDRs enriched in D					1	YES	63.5135	YES
SAFB2_SAFB_50%RK__DE	MAETLPGSGDSGPGTASLGPGVAETGTDRLSELEVIDLRAELDKENLDTGGNDSVLMERLKEAVKEEGQDPDEIGIELEATSDKSAEDCVKGLEMEEEGTEDNGLEDDSRDGQEDMEASLENLQNMGMMDMSVLDETEVANSSAPDFGEDGTDGLLDSFCDSKEYVAAQLDQLPAQPPEHAVDGEGFENTLETSSLNFKVTPDIEESLLEPENEDILDILGETCKSEPVEEESSELEQPFAQDTSSVGPDRKLAEEEDLFDSAHPEEGDLDLASESTAHAQSSDADSLLAVVKEEPAEQPGDGERTDCEPVGLEPAVEQSSAASELAEASSEELAEAPTEAPSPEADDSEEDGRKFDFDACNEVPPAPDESSTSEGADQKMSSFEEEKDIDPIIKDEEG…	Mut1	1-411,479-635,706-918				Mutate R/K (+) to D/E (-) (charge reversal)	"fraction negative" is more enriched; "ABTdensity" is less depleted;	"fraction negative", and "ABTdensity" are strong (-) contributor.		0.13	NO	0	NO
SAFB2_SAFB_100%RK__DE	MAETLPGSGDSGPGTASLGPGVAETGTDELSELDVIDLEAELDEDNLDTGGNESVLMEDLEDAVEEEGQDPDEIGIELEATSDESADECVDGLEMEEEGTEDNGLEDDSDDGQEDMEASLENLQNMGMMDMSVLDETEVANSSAPDFGEDGTDGLLDSFCDSEEYVAAQLDQLPAQPPEHAVDGEGFENTLETSSLNFDVTPDIEESLLEPENEEILDILGETCDSEPVEEESSELEQPFAQDTSSVGPDDELAEEEDLFDSAHPEEGDLDLASESTAHAQSSDADSLLAVVEDEPAEQPGDGEETDCEPVGLEPAVEQSSAASELAEASSEELAEAPTEAPSPEADDSEEDGDEFDFDACNEVPPAPDESSTSEGADQEMSSFDEEEDIDPIIEDEDG…	Mut2	1-411,479-635,706-918				Mutate R/K (+) to D/E (-) (charge reversal)	"fraction negative" is more enriched; "ABTdensity" is enriched;	"fraction negative", and "ABTdensity" are strong (-) contributor.		0.12	NO	3.84615	NO
PAX7_FOXO1	MAALPGTVPRMMRPAPGQNYPRTGFPLEVSTPLGQGRVNQLGGVFINGRPLPNHIRHKIVEMAHHGIRPCVISRQLRVSHGCVSKILCRYQETGSIRPGAIGGSKPRQVATPDVEKKIEEYKRENPGMFSWEIRDRLLKDGHCDRSTVPSGLVSSISRVLRIKFGKKEEEDEADKKEDDGEKKAKHSIDGILGDKGNRLDEGSDVESEPDLPLKRKQRRSRTTFTAEQLEELEKAFERTHYPDIYTREELAQRTKLTEARVQVWFSNRRARWRKQAGANQLAAFNHLLPGGFPPTGMPTLPPYQLPDSTYPTTTISQDGGSTVHRPQPLPPSTMHQGGLAAAAAAADTSSAYGARHSFSSYSDSFMNPAAPSNHMNPVSNGLSPQNSIRHNLSLHSKFI…	Unmutated	1-29,96-221,283-830	"ABTvalence", "Overall NCPR", "ABTbalance" and "fractionPolar" are (+) contributor.	"ABTvalence", "Overall NCPR" and "ABTbalence" are slightly enriched; "FractionPolar" is enriched	IDRs enriched in M, P					1	YES	100	YES
PAX7_FOXO1_100%RK_DE + 100%QN_AA	MAALPGTVPRMMRPAPGQNYPRTGFPLEVSTPLGQGRVNQLGGVFINGRPLPNHIRHKIVEMAHHGIRPCVISRQLRVSHGCVSKILCRYQETGSIRPGAIGGSKPRQVATPDVEKKIEEYKRENPGMFSWEIRDRLLKDGHCDRSTVPSGLVSSISRVLRIKFGKKEEEDEADKKEDDGEKKAKHSIDGILGDKGNRLDEGSDVESEPDLPLKRKQRRSRTTFTAEQLEELEKAFERTHYPDIYTREELAQRTKLTEARVQVWFSNRRARWRKQAGANQLAAFAHLLPGGFPPTGMPTLPPYALPDSTYPTTTISADGGSTVHDPAPLPPSTMHAGGLAAAAAAADTSSAYGAEHSFSSYSDSFMAPAAPSAHMAPVSAGLSPAASIDHALSLHSEFI…	Mut1	1-29,96-221,283-830				Mutate (+) R/K to (-) D/E and polar QN to AA	"Overall NCPR" and "ABTbalance" are depleted; "ABTvalence" and "fraction polar" are less enriched.	"Overall NCPR" and "ABTbalance" are strong (-) contributor; "fraction polar" is a neutral contributor. "ABTvalence" is now less strong of a (+) contributor.		0.14	NO	25.4902	YES
MBNL1_MEIS2	MGRCSRENCKYLHPPPHLKTQLEINGRNNLIQQKNMAMLAQQMQLANAMMPGAPLQPVYDELPHYGGMDGVGVPASMYGDPHAPRPIPPVHHLNHGPPLHATQHYGAHAPHPNVMPASMGSAVNDALKRDKDAIYGHPLFPLLALVFEKCELATCTPREPGVAGGDVCSSDSFNEDIAVFAKQVRAEKPLFSSNPELDNLMIQAIQVLRFHLLELEKVHELCDNFCHRYISCLKGKMPIDLVIDERDGSSKSDHEELSGSSTNLADHNPSSWRDHDDATSTHSAGTPGPSSGGHASQSGDNSSEQGDGLDNSVASPGTGDDDDPDKDKKRQKKRGIFPKVATNIMRAWLFQHLTHPYPSEEQKKQLAQDTGLTILQVNNWFINARRRIVQPMIDQSNRA…	Unmutated	1-169,241-336,392-524	"Number_NLS_Predicted" and "fraction polar" are (+) contributors; "ABTbalance" is a (-) contributor	"fraction polar" and "Number_NLS_Predicted" are enriched; "ABTbalance" is depleted.	IDRs enriched in H, M					0.99	YES	65.8228	YES
MBNL1_MEIS2_100%QN_AA + 50%KR_DE	MGRCSREACKYLHPPPHLKTALEIAGRAALIAAKAMAMLAAAMALAAAMMPGAPLAPVYDELPHYGGMDGVGVPASMYGDPHAPRPIPPVHHLAHGPPLHATAHYGAHAPHPAVMPASMGSAVADALKRDKDAIYGHPLFPLLALVFEKCELATCTPREPGVAGGDVCSSDSFNEDIAVFAKQVRAEKPLFSSNPELDNLMIQAIQVLRFHLLELEKVHELCDNFCHRYISCLKGKMPIDLVIDEDDGSSESDHEELSGSSTNLADHNPSSWRDHDDATSTHSAGTPGPSSGGHASQSGDNSSEQGDGLDNSVASPGTGDDDDPDKDDKEQDKRGIFPKVATNIMRAWLFQHLTHPYPSEEQKKQLAQDTGLTILQVNNWFINARRRIVQPMIDQSNEA…	Mut1	1-169,241-336,392-524				Mutate (+) R/K to (-) D/E and polar QN to AA	"fraction polar" is less enriched; "Number_NLS_Predicted" is now depleted; "ABTbalance" is more depleted	"fraction polar" and "Number_NLS_Predicted" are now neutral contributors; "ABTbalance" is now an even stronger contributor.		0.31	NO	0	NO
DOC2B_USP43	MTLRRRGEKATISIQEHMAIDVCPGPIRPIKQISDYFPRFPRGLPPDAGPRAAAPPDAPARPAVAGAGRRSPSDGAREDDEDVDQLFGAYGSSPGPSPGPSPARPPAKPPEDEPDADGYESDDCRGLEPRRLVRGVKGRSISMKAPTTSRAKQGPFKTMPLRWSFGSKEKPPGASVELVEYLESRRRPRSTSQSIVSLLTGTAGEDEKSASPRSNVALPANSEDGGRAIERGPAGVPCPSAQPNHCLAPGNSDGPNTARKLKENAGQDIKLPRKFDLPLTVMPSVEHEKPARPEGQKAMNWKESFQMGSKSSPPSPYMGFSGNSKDSRRGTSELDRPLQGTLTLLRSVFRKKENRRNERAEVSPQVPPVSLVSGGLSPAMDGQAPGSPPALRIPEGLAR…	Unmutated	1-469	"Overall NCPR" is highest (+) contributor; "ABTbalance", "ABTvalence" and "fraction positive" are (+) contributors	"Overall NCPR", "ABTbalance", "ABTvalence", and "fraction positive" are enriched	IDR enriched in P and R					1	YES	53.5714	YES
DOC2B_USP43_100%R_A	MTLAAAGEKATISIQEHMAIDVCPGPIAPIKQISDYFPAFPAGLPPDAGPAAAAPPDAPAAPAVAGAGAASPSDGAAEDDEDVDQLFGAYGSSPGPSPGPSPAAPPAKPPEDEPDADGYESDDCAGLEPAALVAGVKGASISMKAPTTSAAKQGPFKTMPLAWSFGSKEKPPGASVELVEYLESAAAPASTSQSIVSLLTGTAGEDEKSASPASNVALPANSEDGGAAIEAGPAGVPCPSAQPNHCLAPGNSDGPNTAAKLKENAGQDIKLPAKFDLPLTVMPSVEHEKPAAPEGQKAMNWKESFQMGSKSSPPSPYMGFSGNSKDSAAGTSELDAPLQGTLTLLASVFAKKENAANEAAEVSPQVPPVSLVSGGLSPAMDGQAPGSPPALAIPEGLAA…	Mut1	1-469				Mutate R (+) to A (neutral) (deplte positive charge)	"Overall NCPR", "ABTbalance", "ABTvalence" and "fraction positive" are depleted.	"Overall NCPR" and "ABTbalance" are now strong (-) contributors; "fraction positive" becomes a neutral contributor and "ABTvalence" is now a slightly weaker (+) contributor.		0.75	NO	7.46269	NO
SLC16A14_SP110	MYTSHEDIGYDFEDGPKDKKTLKPHPNIDGGWAWMMVLSSFFVHILIMGSQMALGVLNVEWLEEFHQSRGLTAWVSSLSMGITLIVGPFIGLFINTCGCRQTAIIGGLVNSLGWVLSAYAANVHYLFITFGVAAVASDNLIPQIRDKEDPQEMPHSPLGSMPEIRDNSPEPNDPEEPQEVSSTPSDKKGKKRKRCIWSTPKRRHKKKSLPGGTASSRHGIQKKLKRVDQVPQKKDDSTCNSTVETRAQKARTECARKSRSEEIIDGTSEMNEGKRSQKTPSTPRRVTQGAASPGHGIQEKLQVVDKVTQRKDDSTWNSEVMMRVQKARTKCARKSRLKEKKKEKDICSSSKRRFQKNIHRRGKPKSDTVDFHCSKLPVTCGEAKGILYKKKMKHGSSVK…	Unmutated	1-27,141-370	"Overall NCPR" is the highest (+) contributor; "ABTvalence", "ABTbalance", and "fraction positive" are (+) contributors.	"Overall NCPR", "ABTbalance", and "fraction positive" are enriched; "ABTvalence" is slightly enriched.	IDR enriched in K and R, and depleted in F,Y,L, A					0.99	YES	60.3448	YES
SLC16A14_SP110_50%KR_LA	MYTSHEDIGYDFEDGPKDKKTLKPHPNIDGGWAWMMVLSSFFVHILIMGSQMALGVLNVEWLEEFHQSRGLTAWVSSLSMGITLIVGPFIGLFINTCGCRQTAIIGGLVNSLGWVLSAYAANVHYLFITFGVAAVASDNLIPQILDAEDPQEMPHSPLGSMPEIRDNSPEPNDPEEPQEVSSTPSDKAGKALKRCIWSTPALRHKAKSLPGGTASSLHGIQAKLARVDQVPQKADDSTCNSTVETLAQKARTECALASRSEEIIDGTSEMNEGKLSQATPSTPRLVTQGAASPGHGIQEKLQVVDAVTQRKDDSTWNSEVMMLVQAARTKCALASRLKEKAKEADICSSSKLRFQANIHLRGKPASDTVDFHCSKLPVTCGEAKGILYKKKMKHGSSVK…	Mut1	1-27,141-370				Mutate K/R (+) to the depleted L/A (F/Y can act as strong stickers so avoided) (deplete positive charge).	"Overall NCPR", "ABTbalance" and "FractionPos" are now slightly depleted; "ABTvalence" is depleted.	"ABTvalence" and "ABTbalance" are now (-) contributors; "Overall NCPR" and "fraction positive" are now neutral contributors.		0.62	NO	50	YES
BRD9_CEP72	MGKKHKKHKAEWRSSYEDYADKPLEKPLKLVLKVGGSEVTELSGSGHDSSYYDDRSDHERERHKEKKKKKKKKSEKEKHLDDEERRKRKEEKKRKREREHCDTEGEADDFDPGKKVEVEPPPDRPVRACRTQPGLQTSVKRLCGEIVELKQHLEHYDKIQELTQMLQESHSSLVSTNEHLLQELSQVRAQHRAEVEQMHWSYQELKKTMALFPHSSASHGGCQAC	Unmutated	1-133, 213-225	"Overall NCPR" is highest (+) contributor ; "fraction positive" and "ABTbalance" are (+) contributors; "fraction negative" and "SeqHydDec_Best" are (-) contributors.	"Overall NCPR" is enriched; "ABTbalance" is slightly enriched; "fraction negative" and "fraction positive" are enriched; "SeqHydDec_Best" is depleted	IDRs enriched in H and K					0.99	YES	94.4444	YES
BRD9_CEP72_100%K_DE	MGDEHDEHDAEWRSSYEDYADEPLEDPLELVLDVGGSEVTELSGSGHDSSYYDDRSDHERERHEEDEDEDEDESEDEEHLDDEERRDREEEDERDREREHCDTEGEADDFDPGEDVEVEPPPDRPVRACRTQPGLQTSVKRLCGEIVELKQHLEHYDKIQELTQMLQESHSSLVSTNEHLLQELSQVRAQHRAEVEQMHWSYQELKKTMALFPHSSASHGGCQAC	Mut1	1-133, 213-225				Mutate K (+) to D/E (-) (charge reversal).	"Overall NCPR" is highly depleted; "ABTbalance", "fraction positive" and "SeqHydDec_Best" are more depleted; "fraction negative" is even more highly enriched.	"Overall NCPR", "ABTbalance", and "fraction positive" are now (-) contributors. "SeqHydDec_Best" and "fraction negative" remain (-) contributors.		0.06	NO	3.33333	NO
BRD9_CEP72_100%K_DE + 100%LV_GGS	MGDEHDEHDAEWRSSYEDYADEPGEDPGESGGDSGGSEGTEGSGSGHDSSYYDDRSDHERERHEEDEDEDEDESEDEEHSDDEERRDREEEDERDREREHCDTEGEADDFDPGEDGEGEPPPDRPSRACRTQPGLQTSVKRLCGEIVELKQHLEHYDKIQELTQMLQESHSSLVSTNEHLLQELSQVRAQHRAEVEQMHWSYQELKKTMALFPHSSASHGGCQAC	Mut2	1-133, 213-225				Mutate K (+) to D/E (-). Further attempt to deplete hydropathy decoration (LV to GGS) (charge reversal and decrease in hydropathy decoration).	"Overall NCPR" is highly depleted; "ABTbalance", "fraction positive" is more depelted. "SeqHydDec_Best" is unchanged; "fraction negative" is even more highly enriched.	"Overall NCPR", "ABTbalance", and "fraction positive" are now (-) contributors. "SeqHydDec_Best" and "fraction negative" remain (-) contributors.	LV to GGS had minimal impact on "SeqHydDec_Best" feature.	0.07	NO	0	NO
