# Supplementary material for: Defining the condensate landscape of fusion oncoproteins
Source: Nat Commun. 2023 Sep 28;14:6008. doi: 10.1038/s41467-023-41655-2 (PMC10539325; doi:10.1038/s41467-023-41655-2)
Supplement: Supplementary file 11 — Supplementary Dataset 8 [file 41467_2023_41655_MOESM11_ESM.xlsx]

## Sheet: Sheet 1
FO_Name	Dataset	Puncta_Status	Puncta.Loc	GFP.Loc	CDD.shortname	Definition	Functional.term
ABR_DUXA	Expressed_Set	NO		Both	Homeobox	Homeobox domain; Homeobox domain.	transcription
ABR_DUXA	Expressed_Set	NO		Both	C2 superfamily	C2 domain; The C2 domain was first identified in PKC. C2 domains fold into an 8-standed beta-sandwich that can adopt 2 structural arrangements: Type I and Type II, distinguished by a circular permutation involving their N- and C-terminal beta strands. Many C2 domains are Ca2+-dependent membrane-targeting modules that bind a wide variety of substances including bind phospholipids, inositol polypho…	cell signaling
ABR_DUXA	Expressed_Set	NO		Both	PH_ABR	Active breakpoint cluster region-related protein pleckstrin homology (PH) domain; The ABR protein contains multiple domains including a RhoGEF domain, a PH domain, a C1 domain, a C2 domain, and a C-terminal RhoGAP domain. It is related to a slightly larger protein, BCR, which is structurally similar, but has an additional N-terminal kinase domain. ABR has GAP activity for both Rac and Cdc42. It p…	cell signaling
ABR_DUXA	Expressed_Set	NO		Both	homeodomain superfamily	Homeodomain; DNA binding domains involved in the transcriptional regulation of key eukaryotic developmental processes; may bind to DNA as monomers or as homo- and/or heterodimers, in a sequence-specific manner.	transcription
ABR_DUXA	Expressed_Set	NO		Both	RhoGEF	Guanine nucleotide exchange factor for Rho/Rac/Cdc42-like GTPases; Also called Dbl-homologous (DH) domain. It appears that PH domains invariably occur C-terminal to RhoGEF/DH domains.	cell signaling
ABR_DUXA	Expressed_Set	NO		Both	COG5576 superfamily	Homeodomain-containing transcription factor [transcription]; Homeodomain-containing transcription factor [transcription].	transcription
BCR_JAK2	Expressed_Set	NO		Cytoplasm	PTKc_Jak2_rpt2	Catalytic (repeat 2) domain of the protein Tyrosine kinase, Janus kinase 2; PTKs catalyze the transfer of the gamma-phosphoryl group from ATP to tyrosine (tyr) residues in protein substrates. Jak2 is widely expressed in many tissues and is essential for the signaling of hormone-like cytokines such as growth hormone, erythropoietin, thrombopoietin, and prolactin, as well as some IFNs and cytokines…	protein kinase
BCR_JAK2	Expressed_Set	NO		Cytoplasm	PKc_like superfamily	protein kinases, catalytic domain; The protein kinase superfamily is mainly composed of the catalytic domains of serine/threonine-specific and tyrosine-specific protein kinases. It also includes RIO kinases, which are atypical serine protein kinases, aminoglycoside phosphotransferases, and choline kinases. These proteins catalyze the transfer of the gamma-phosphoryl group from ATP to hydroxyl gro…	protein kinase
BCR_JAK2	Expressed_Set	NO		Cytoplasm	Bcr-Abl_Oligo	Bcr-Abl oncoprotein oligomerization domain; The Bcr-Abl oncoprotein oligomerization domain consists of a short N-terminal helix (alpha-1), a flexible loop and a long C-terminal helix (alpha-2). Together these form an N-shaped structure, with the loop allowing the two helices to assume a parallel orientation. The monomeric domains associate into a dimer through the formation of an antiparallel coi…	oligomerization
WDR37_JAK2	Expressed_Set	NO		Cytoplasm	PTKc_Jak2_rpt2	Catalytic (repeat 2) domain of the protein Tyrosine kinase, Janus kinase 2; PTKs catalyze the transfer of the gamma-phosphoryl group from ATP to tyrosine (tyr) residues in protein substrates. Jak2 is widely expressed in many tissues and is essential for the signaling of hormone-like cytokines such as growth hormone, erythropoietin, thrombopoietin, and prolactin, as well as some IFNs and cytokines…	protein kinase
THBS1_FSIP1	Expressed_Set	NO		Cytoplasm	VWC	von Willebrand factor type C domain; The high cutoff was used to prevent overlap with pfam00094.
THBS1_FSIP1	Expressed_Set	NO		Cytoplasm	TSP_1	Thrombospondin type 1 domain; Thrombospondin type 1 domain.
THBS1_FSIP1	Expressed_Set	NO		Cytoplasm	EGF_3	EGF domain; This family includes a variety of EGF-like domain homologs. This family includes the C-terminal domain of the malaria parasite MSP1 protein.
THBS1_FSIP1	Expressed_Set	NO		Cytoplasm	TSPN	Thrombospondin N-terminal -like domains; Heparin-binding and cell adhesion domain of thrombospondin	cell adhesion
THBS1_FSIP1	Expressed_Set	NO		Cytoplasm	TSP_C	Thrombospondin C-terminal region; This region is found at the C-terminus of thrombospondin and related proteins.
THBS1_FSIP1	Expressed_Set	NO		Cytoplasm	TSP1	Thrombospondin type 1 repeats; Type 1 repeats in thrombospondin-1 bind and activate TGF-beta.	protein binding
THBS1_FSIP1	Expressed_Set	NO		Cytoplasm	TSP_3	Thrombospondin type 3 repeat; The thrombospondin repeat is a short aspartate rich repeat which binds to calcium ions. The repeat was initially identified in thrombospondin proteins that contained 7 of these repeats. The repeat lacks defined secondary structure.	ion binding
SSBP2_JAK2	Expressed_Set	NO		Cytoplasm	PTKc_Jak2_rpt2	Catalytic (repeat 2) domain of the protein Tyrosine kinase, Janus kinase 2; PTKs catalyze the transfer of the gamma-phosphoryl group from ATP to tyrosine (tyr) residues in protein substrates. Jak2 is widely expressed in many tissues and is essential for the signaling of hormone-like cytokines such as growth hormone, erythropoietin, thrombopoietin, and prolactin, as well as some IFNs and cytokines…	protein kinase
SSBP2_JAK2	Expressed_Set	NO		Cytoplasm	PTK_Jak2_rpt1	Pseudokinase (repeat 1) domain of the protein Tyrosine kinase, Janus kinase 2; Jak2 is widely expressed in many tissues. It is essential for the signaling of hormone-like cytokines such as growth hormone, erythropoietin, thrombopoietin, and prolactin, as well as some IFNs and cytokines that signal through the IL-3 and gp130 receptors. Disruption of Jak2 in mice results in an embryonic lethal phen…	protein kinase
SSBP2_JAK2	Expressed_Set	NO		Cytoplasm	SSDP	Single-stranded DNA binding protein, SSDP; This is a family of eukaryotic single-stranded DNA binding proteins with specificity to a pyrimidine-rich element found in the promoter region of the alpha2(I) collagen gene.	transcription
GSN_NTRK1	Expressed_Set	NO		Cytoplasm	gelsolin_S2_like	Gelsolin sub-domain 2-like domain found in gelsolin, severin, villin, and related proteins; Gelsolin repeats occur in gelsolin, severin, villin, advillin, villidin, supervillin, flightless, quail, fragmin, and other proteins, usually in several copies. They co-occur with villin headpiece domains, leucine-rich repeats, and several other domains. These gelsolin-related actin binding proteins (GRABP…	actin regulation
GSN_NTRK1	Expressed_Set	NO		Cytoplasm	PTKc_TrkA	Catalytic domain of the protein Tyrosine kinase, Tropomyosin Related kinase A; PTKs catalyze the transfer of the gamma-phosphoryl group from ATP to tyrosine (tyr) residues in protein substrates. TrkA is a receptor PTK (RTK) containing an extracellular region with arrays of leucine-rich motifs flanked by two cysteine-rich clusters followed by two immunoglobulin-like domains, a transmembrane segmen…	protein kinase
GSN_NTRK1	Expressed_Set	NO		Cytoplasm	ADF_gelsolin superfamily	actin depolymerization factor/cofilin- and gelsolin-like domains; actin depolymerization factor/cofilin-like domains are present in a family of essential eukaryotic actin regulatory proteins; these proteins enhance the turnover rate of actin and interact with actin monomers as well as actin filaments.	actin regulation
GSN_NTRK1	Expressed_Set	NO		Cytoplasm	gelsolin_S1_like	Gelsolin sub-domain 1-like domain found in gelsolin, severin, villin, and related proteins; Gelsolin repeats occur in gelsolin, severin, villin, advillin, villidin, supervillin, flightless, quail, fragmin, and other proteins, usually in several copies. They co-occur with villin headpiece domains, leucine-rich repeats, and several other domains. These gelsolin-related actin binding proteins (GRABP…	actin regulation
MKRN1_BRAF	Expressed_Set	NO		Both	STKc_Raf	Catalytic domain of the Serine/Threonine kinases, Raf (Rapidly Accelerated Fibrosarcoma) kinases; STKs catalyze the transfer of the gamma-phosphoryl group from ATP to serine/threonine residues on protein substrates. Raf kinases act as mitogen-activated protein kinase kinase kinases (MAP3Ks, MKKKs, MAPKKKs), which phosphorylate and activate MAPK kinases (MAPKKs or MKKs or MAP2Ks), which in turn ph…	protein kinase
SEMA6C_DLG2	Expressed_Set	NO		Both	PDZ_signaling	PDZ domain found in a variety of Eumetazoan signaling molecules, often in tandem arrangements. May be responsible for specific protein-protein interactions, as most PDZ domains bind C-terminal polypeptides, and binding to internal (non-C-terminal) polypeptides and even to lipids has been demonstrated. In this subfamily of PDZ domains an N-terminal beta-strand forms the peptide-binding groove base…	cell signaling
SEMA6C_DLG2	Expressed_Set	NO		Both	Sema superfamily	The Sema domain, a protein interacting module, of semaphorins and plexins; Both semaphorins and plexins have a Sema domain on their N-termini. Plexins function as receptors for the semaphorins. Evolutionarily, plexins may be the ancestor of semaphorins. Semaphorins are regulatory molecules in the development of the nervous system and in axonal guidance. They also play important roles in other bio…	cell signaling
SEMA6C_DLG2	Expressed_Set	NO		Both	Guanylate_kin	Guanylate kinase; Guanylate kinase.	protein kinase
SEMA6C_DLG2	Expressed_Set	NO		Both	PDZ_assoc	PDZ-associated domain of NMDA receptors; This domain is found in higher eukaryotes between the second and third PDZ domains, pfam00595, of glutamate receptor like proteins. Its exact function is not known.	protein binding
SEMA6C_DLG2	Expressed_Set	NO		Both	SH3_DLG2	Src Homology 3 domain of Disks Large homolog 2; DLG2, also called postsynaptic density-93 (PSD93) or Channel-associated protein of synapse-110 (chapsyn 110), is a scaffolding protein that clusters at synapses and plays an important role in synaptic development and plasticity. The DLG2 delta isoform binds inwardly rectifying potassium Kir2 channels, which determine resting membrane potential in ne…	cell signaling
CTNNB1_ULK4	Expressed_Set	NO		Both	ARM	Armadillo/beta-catenin-like repeats; Approx. 40 amino acid repeat. Tandem repeats form superhelix of helices that is proposed to mediate interaction of beta-catenin with its ligands. Involved in transducing the Wingless/Wnt signal. In plakoglobin arm repeats bind alpha-catenin and N-cadherin.	cell signaling
EBF1_PDGFRB	Expressed_Set	NO		Cytoplasm	COE1_HLH	transcription factor COE1 helix-loop-helix domain; This is the helix-loop-helix domain of transcription factor COE1. It is responsible for dimerization.	transcription
EBF1_PDGFRB	Expressed_Set	NO		Cytoplasm	COE1_DBD	transcription factor COE1 DNA-binding domain; transcription factor COE1 DNA-binding domain.	transcription
EBF1_PDGFRB	Expressed_Set	NO		Cytoplasm	IPT_COE	IPT domain of the COE family (Col/Olf-1/EBF) of non-basic, helix-loop-helix (HLH)-containing transcription factors. COE family proteins are all transcription factors and play an important role in variety of developmental processes. Mouse EBF is involved in the regulation of the early stages of B-cell differentiation, Drosophila collier is a regulator of the head patterning, and a related protein …	transcription
EBF1_PDGFRB	Expressed_Set	NO		Cytoplasm	PTKc_PDGFR_beta	Catalytic domain of the protein Tyrosine kinase, Platelet Derived Growth Factor Receptor beta; PTKs catalyze the transfer of the gamma-phosphoryl group from ATP to tyrosine (tyr) residues in protein substrates. PDGFR beta is a receptor PTK (RTK) containing an extracellular ligand-binding region with five immunoglobulin-like domains, a transmembrane segment, and an intracellular catalytic domain. …	protein kinase
LEF1_TAF8	Expressed_Set	NO		Both	Bromo_TP	Bromodomain associated; This domain is predicted to bind DNA and is often found associated with pfam00439 and in transcription factors. It has a histone-like fold.	transcription
LEF1_TAF8	Expressed_Set	NO		Both	TAF8	TATA Binding protein (TBP) Associated Factor 8; The TATA Binding protein (TBP) Associated Factor 8 (TAF8) is one of several TAFs that bind TBP, and is involved in forming the transcription Factor IID (TFIID) complex. TFIID is one of seven General transcription Factors (GTF) (TFIIA, TFIIB, TFIID, TFIIE, TFIIF, and TFIID) that are involved in accurate initiation of transcription by RNA polymerase I…	transcription
LEF1_TAF8	Expressed_Set	NO		Both	CTNNB1_binding superfamily	N-terminal CTNNB1 binding; This region tends to appear at the N-terminus of proteins also containing DNA-binding HMG (high mobility group) boxes (pfam00505) and appears to bind the armadillo repeat of CTNNB1 (beta-catenin), forming a stable complex. Signaling by Wnt through TCF/LCF is involved in developmental patterning, induction of neural tissues, cell fate decisions and stem cell differentiat…	transcription
CD44_PDHX	Expressed_Set	NO		Cytoplasm	Link_domain_CD44_like	This domain is a hyaluronan (HA)-binding domain. It is found in CD44 receptor and mediates adhesive interactions during inflammatory leukocyte homing and tumor metastasis. It also plays an important role in arteriogenesis. The functional HA-binding domain of CD44 is an extended domain comprised of a single link module flanked with N-and C- extensions. These extensions are essential for folding an…	cell adhesion
CD44_PDHX	Expressed_Set	NO		Cytoplasm	PDHac_trf_mito superfamily	pyruvate dehydrogenase complex dihydrolipoamide acetyltransferase, long form; This model represents one of several closely related clades of the dihydrolipoamide acetyltransferase subunit of the pyruvate dehydrogenase complex. It includes sequences from mitochondria and from alpha and beta branches of the proteobacteria, as well as from some other bacteria. Sequences from Gram-positive bacteria a…	acetyltransferase
IGH_CRLF2	Expressed_Set	NO		Cytoplasm	IgC1_CH1_IgM	CH1 domain (first constant Ig domain of the heavy chain) in immunoglobulin heavy mu chain; member of the C1-set of Ig superfamily (IgSF) domains; The members here are composed of the first immunoglobulin constant-1 set domain of mu chains. It belongs to a family composed of the first immunoglobulin constant-1 set domain of alpha, delta, epsilon, gamma, and mu heavy chains. This domain is found on…	Ig domain
IGH_CRLF2	Expressed_Set	NO		Cytoplasm	IgC1_CH3_IgAEM_CH2_IgG	CH3 domain (third constant Ig domain of heavy chains) in immunoglobulin heavy alpha, epsilon, and mu chains, and CH2 domain (second constant Ig domain of the gheavy chain) in immunoglobulin heavy gamma chain; member of the C1-set of Ig superfamily (IgSF) ; The members here are composed of the third immunoglobulin constant domain (IgC) of the gamma heavy chains and the second immunoglobulin consta…	Ig domain
IGH_CRLF2	Expressed_Set	NO		Cytoplasm	FN3	Fibronectin type 3 domain; One of three types of internal repeats found in the plasma protein fibronectin. Its tenth fibronectin type III repeat contains an RGD cell recognition sequence in a flexible loop between 2 strands. Approximately 2% of all animal proteins contain the FN3 repeat; including extracellular and intracellular proteins, membrane spanning cytokine receptors, growth hormone recep…	cell signaling
IGH_CRLF2	Expressed_Set	NO		Cytoplasm	IgC1_CH2_Mu	CH2 domain (second constant Ig domain of the heavy chain) in immunoglobulin mu chain; member of the C1-set of Ig superfamily (IgSF) domains; The members here are composed of the second immunoglobulin constant domain (IgC) of mu heavy chains. This domain is found on the Fc fragment. The basic structure of Ig molecules is a tetramer of two light chains and two heavy chains linked by disulfide bonds…	Ig domain
IGH_CRLF2	Expressed_Set	NO		Cytoplasm	IgC1_CH3_IgAGD_CH4_IgAEM	CH3 domain (third constant Ig domain of the heavy chain) in immunoglobulin heavy alpha, gamma, and delta chains, and CH4 domain (fourth constant Ig domain of the heavy chain) in immunoglobulin heavy alpha, epsilon, and mu chains; member of the C1-set of I; The members here are composed of the third and fourth immunoglobulin constant domain (IgC) of alpha, delta, gamma and alpha, epsilon, and mu h…	Ig domain
LMX1B_GTF3C5	Expressed_Set	NO		Both	Tau95	RNA polymerase III transcription factor (TF)IIIC subunit; TFIIIC1 is a multisubunit DNA binding factor that serves as a dynamic platform for assembly of pre-initiation complexes on class III genes. This entry represents the tau 95 subunit which holds a key position in TFIIIC, exerting both upstream and downstream influence on the TFIIIC-DNA complex by rendering the complex more stable. Once bound…	transcription
LMX1B_GTF3C5	Expressed_Set	NO		Both	LIM1_Lmx1b	The first LIM domain of Lmx1b; The first LIM domain of Lmx1b: Lmx1b belongs to the LHX protein family, which features two tandem N-terminal LIM domains and a C-terminal DNA binding homeodomain. Members of LHX family are found in the nucleus and act as transcription factors or cofactors. LHX proteins are critical for the development of specialized cells in multiple tissue types, including the nerv…	transcription
ZC3H4_POLR2I	Expressed_Set	NO		Nucleus	RNA_POL_M_15KD superfamily	RNA polymerases M/15 Kd subunit; RNA polymerases M/15 Kd subunit.	transcription
ZC3H4_POLR2I	Expressed_Set	NO		Nucleus	Zn-ribbon_RPB9	C-terminal zinc ribbon domain of RPB9 subunit of RNA polymerase II; The C-terminal zinc ribbon domain (C-ribbon) of subunit B9 (Zn-ribbon_RPB9) in RNA polymerase (Pol) II is involved in intrinsic transcript cleavage. Eukaryote genomes are transcribed by three nuclear RNA polymerases (Pol I, II and III) that share some subunits. RPB9 have strong homology to RPA12 of Pol I and RPC11 of Pol III subu…	transcription
ATF7IP_JAK2	Expressed_Set	NO		Both	PKc_like superfamily	protein kinases, catalytic domain; The protein kinase superfamily is mainly composed of the catalytic domains of serine/threonine-specific and tyrosine-specific protein kinases. It also includes RIO kinases, which are atypical serine protein kinases, aminoglycoside phosphotransferases, and choline kinases. These proteins catalyze the transfer of the gamma-phosphoryl group from ATP to hydroxyl gro…	protein kinase
ATF7IP_JAK2	Expressed_Set	NO		Both	PHA03247 superfamily	large tegument protein UL36; Provisional
ATF7IP_JAK2	Expressed_Set	NO		Both	ATF7IP_BD	ATF-interacting protein binding domain; ATF7IP-BD is a short conserved region of activating transcription factor 7-interacting protein 1 found in higher eukaryotes. This domain appears to bind several key proteins such as TFIIE-alpha and TFIIE-beta as well the transcriptional regulator Sp1 which are part of the transcriptional machinery.	transcription
ATF7IP_JAK2	Expressed_Set	NO		Both	PTKc_Jak2_rpt2	Catalytic (repeat 2) domain of the protein Tyrosine kinase, Janus kinase 2; PTKs catalyze the transfer of the gamma-phosphoryl group from ATP to tyrosine (tyr) residues in protein substrates. Jak2 is widely expressed in many tissues and is essential for the signaling of hormone-like cytokines such as growth hormone, erythropoietin, thrombopoietin, and prolactin, as well as some IFNs and cytokines…	protein kinase
COL3A1_CLU	Expressed_Set	NO		Both	CLa	CLUSTERIN alpha chain; CLUSTERIN alpha chain.
COL3A1_CLU	Expressed_Set	NO		Both	Collagen	Collagen triple helix repeat (20 copies); Members of this family belong to the collagen superfamily. Collagens are generally extracellular structural proteins involved in formation of connective tissue structure. The alignment contains 20 copies of the G-X-Y repeat that forms a triple helix. The first position of the repeat is glycine, the second and third positions can be any residue but are fre…	oligomerization
COL3A1_CLU	Expressed_Set	NO		Both	VWC	von Willebrand factor type C domain; The high cutoff was used to prevent overlap with pfam00094.	protein binding
COL3A1_CLU	Expressed_Set	NO		Both	CLb superfamily	CLUSTERIN Beta chain; CLUSTERIN Beta chain.
NPTN_CLUAP1	Expressed_Set	NO		Both	Ig superfamily	Immunoglobulin domain; The members here are composed of the immunoglobulin (Ig) domain found in the Ig superfamily. The Ig superfamily is a heterogenous group of proteins, built on a common fold comprised of a sandwich of two beta sheets. Members of this group are components of immunoglobulin, neuroglia, cell surface glycoproteins, including T-cell receptors, CD2, CD4, CD8, and membrane glycoprot…	Ig domain
SMARCC1_MAP4	Expressed_Set	NO		Both	Tubulin-binding	Tau and MAP protein, tubulin-binding repeat; This family includes the vertebrate proteins MAP2, MAP4 and Tau, as well as other animal homologs. MAP4 is present in many tissues but is usually absent from neurons; MAP2 and Tau are mainly neuronal. Members of this family have the ability to bind to and stabilize microtubules. As a result, they are involved in neuronal migration, supporting dendrite …	protein binding
SMARCC1_MAP4	Expressed_Set	NO		Both	SWIRM-assoc_2 superfamily	SWIRM-associated domain at the N-terminal; Much of the higher eukaryote SWI/SNF complex subunit SMARCC2 proteins is of low-complexity and or disordered. However, there are several short regions that are quite highly conserved. This is one of these regions. The function of the individual regions is not known.	chromatin
MED13L_COL23A1	Expressed_Set	NO		Both	Collagen	Collagen triple helix repeat (20 copies); Members of this family belong to the collagen superfamily. Collagens are generally extracellular structural proteins involved in formation of connective tissue structure. The alignment contains 20 copies of the G-X-Y repeat that forms a triple helix. The first position of the repeat is glycine, the second and third positions can be any residue but are fre…	oligomerization
ETV6_JAK2	Expressed_Set	NO		Cytoplasm	PKc_like superfamily	protein kinases, catalytic domain; The protein kinase superfamily is mainly composed of the catalytic domains of serine/threonine-specific and tyrosine-specific protein kinases. It also includes RIO kinases, which are atypical serine protein kinases, aminoglycoside phosphotransferases, and choline kinases. These proteins catalyze the transfer of the gamma-phosphoryl group from ATP to hydroxyl gro…	protein kinase
ETV6_JAK2	Expressed_Set	NO		Cytoplasm	SAM_PNT-Tel_Yan	Sterile alpha motif (SAM)/Pointed domain of Tel/Yan protein; SAM Pointed domain of Tel (Translocation, Ets, Leukemia)/Yan subfamily of ETS transcriptional repressors is a protein-protein interaction domain. SAM Pointed domains of this type of regulators can interact with each other, forming head-to-tail homodimers or homooligomers, and/or interact with SAM Pointed domains of another subfamily of …	transcription
ETV6_JAK2	Expressed_Set	NO		Cytoplasm	PTKc_Jak2_rpt2	Catalytic (repeat 2) domain of the protein Tyrosine kinase, Janus kinase 2; PTKs catalyze the transfer of the gamma-phosphoryl group from ATP to tyrosine (tyr) residues in protein substrates. Jak2 is widely expressed in many tissues and is essential for the signaling of hormone-like cytokines such as growth hormone, erythropoietin, thrombopoietin, and prolactin, as well as some IFNs and cytokines…	protein kinase
ITGB6_RBMS1	Expressed_Set	NO		Cytoplasm	PABP-1234 superfamily	polyadenylate binding protein, human types 1, 2, 3, 4 family; These eukaryotic proteins recognize the poly-A of mRNA and consists of four tandem RNA recognition domains at the N-terminus (rrm: pfam00076) followed by a PABP-specific domain (pfam00658) at the C-terminus. The protein is involved in the transport of mRNA's from the nucleus to the cytoplasm. There are four paralogs in Homo sapiens whi…	RNA binding
ITGB6_RBMS1	Expressed_Set	NO		Cytoplasm	vWFA superfamily	Von Willebrand factor type A (vWA) domain was originally found in the blood coagulation protein von Willebrand factor (vWF). Typically, the vWA domain is made up of approximately 200 amino acid residues folded into a classic a/b para-rossmann type of fold. The vWA domain, since its discovery, has drawn great interest because of its widespread occurrence and its involvement in a wide variety of im…	protein binding
ITGB6_RBMS1	Expressed_Set	NO		Cytoplasm	RRM2_MSSP1	RNA recognition motif 2 (RRM2) found in vertebrate single-stranded DNA-binding protein MSSP-1; This subgroup corresponds to the RRM2 of MSSP-1, also termed RNA-binding motif, single-stranded-interacting protein 1 (RBMS1), or suppressor of CDC2 with RNA-binding motif 2 (SCR2). MSSP-1 is a double- and single-stranded DNA binding protein that belongs to the c-myc single-strand binding proteins (MSSP…	RNA binding
PICK1_POLR2F	Expressed_Set	NO		Both	PLN00152	DNA-directed RNA polymerase; Provisional
RANBP3_SLC25A23	Expressed_Set	NO		Both	Mito_carr	Mitochondrial carrier protein; Mitochondrial carrier protein.
MTF1_SF3A3	Expressed_Set	NO		Both	DUF3449	domain of unknown function (DUF3449); This presumed domain is functionally uncharacterized. This domain is found in eukaryotes. This domain is typically between 181 to 207 amino acids in length. This domain has two conserved sequence motifs: PIP and CEICG. The domain carries a zinc-finger domain of the C2H2-type.
EML4_BRAF	Expressed_Set	NO		Cytoplasm	TD_EMAP4	trimerization domain of echinoderm microtubule-associated protein-like 4; Echinoderm microtubule-associated protein-like 4 (EMAP-4), also called EML4, EMAPL4, restrictedly overexpressed proliferation-associated protein, or Ropp 120, may modify the assembly dynamics of microtubules, such that microtubules are slightly longer, but more dynamic. This model corresponds to the N-terminal trimerization…	oligomerization
EML4_BRAF	Expressed_Set	NO		Cytoplasm	STKc_Raf	Catalytic domain of the Serine/Threonine kinases, Raf (Rapidly Accelerated Fibrosarcoma) kinases; STKs catalyze the transfer of the gamma-phosphoryl group from ATP to serine/threonine residues on protein substrates. Raf kinases act as mitogen-activated protein kinase kinase kinases (MAP3Ks, MKKKs, MAPKKKs), which phosphorylate and activate MAPK kinases (MAPKKs or MKKs or MAP2Ks), which in turn ph…	protein kinase
SSR1_FARS2	Expressed_Set	NO		Both	TRAP_alpha superfamily	Translocon-associated protein (TRAP), alpha subunit; The alpha-subunit of the TRAP complex (TRAP alpha) is a single-spanning membrane protein of the endoplasmic reticulum (ER) which is found in proximity of nascent polypeptide chains translocating across the membrane.	transmembrane domain
SSR1_FARS2	Expressed_Set	NO		Both	PLN02788 superfamily	phenylalanine-tRNA synthetase	tRNA synthetase
JAK2_TPR	Expressed_Set	NO		Both	SH2 superfamily	Src homology 2 (SH2) domain; In general, SH2 domains are involved in signal transduction; they bind pTyr-containing polypeptide ligands via two surface pockets, a pTyr and hydrophobic binding pocket, allowing proteins with SH2 domains to localize to tyrosine phosphorylated sites. They are present in a wide array of proteins including: adaptor proteins (Nck1, Crk, Grb2), scaffolds (Slp76, Shc, Dap…	cell signaling
JAK2_TPR	Expressed_Set	NO		Both	PHA03169 superfamily	hypothetical protein; Provisional
JAK2_TPR	Expressed_Set	NO		Both	PKc_like superfamily	protein kinases, catalytic domain; The protein kinase superfamily is mainly composed of the catalytic domains of serine/threonine-specific and tyrosine-specific protein kinases. It also includes RIO kinases, which are atypical serine protein kinases, aminoglycoside phosphotransferases, and choline kinases. These proteins catalyze the transfer of the gamma-phosphoryl group from ATP to hydroxyl gro…	protein kinase
CREBBP_ATG10	Expressed_Set	NO		Both	Autophagy_act_C	Autophagocytosis associated protein, active-site domain; Autophagocytosis is a starvation-induced process responsible for transport of cytoplasmic proteins to the vacuole. The cysteine residue within the HPC motif is the putative active-site residue for recognition of the Apg5 subunit of the autophagosome complex.	protein binding
AIMP2_EIF2AK1	Expressed_Set	NO		Cytoplasm	AIMP2_LysRS_bd	AIMP2 lysyl-tRNA synthetase binding domain; This is the lysyl-tRNA synthetase binding domain of aminoacyl tRNA synthase complex-interacting multifunctional protein 2 (AIMP2).	protein binding
AIMP2_EIF2AK1	Expressed_Set	NO		Cytoplasm	STKc_EIF2AK1_HRI	Catalytic domain of the Serine/Threonine kinase, eukaryotic translation Initiation Factor 2-Alpha kinase 2 or Heme-Regulated Inhibitor kinase; STKs catalyze the transfer of the gamma-phosphoryl group from ATP to serine/threonine residues on protein substrates. HRI (or EIF2AK1) contains an N-terminal regulatory heme-binding domain and a C-terminal catalytic kinase domain. It is suppressed under no…	protein kinase
RCSD1_ABL2	Expressed_Set	NO		Cytoplasm	SH2 superfamily	Src homology 2 (SH2) domain; In general, SH2 domains are involved in signal transduction; they bind pTyr-containing polypeptide ligands via two surface pockets, a pTyr and hydrophobic binding pocket, allowing proteins with SH2 domains to localize to tyrosine phosphorylated sites. They are present in a wide array of proteins including: adaptor proteins (Nck1, Crk, Grb2), scaffolds (Slp76, Shc, Dap…	cell signaling
RCSD1_ABL2	Expressed_Set	NO		Cytoplasm	PTKc_Abl	Catalytic domain of the protein Tyrosine kinase, Abelson kinase; PTKs catalyze the transfer of the gamma-phosphoryl group from ATP to tyrosine (tyr) residues in protein substrates. Abl (or c-Abl) is a ubiquitously-expressed cytoplasmic (or nonreceptor) PTK that contains SH3, SH2, and tyr kinase domains in its N-terminal region, as well as nuclear localization motifs, a putative DNA-binding domain…	protein kinase
RCSD1_ABL2	Expressed_Set	NO		Cytoplasm	FABD	F-actin binding domain (FABD); FABD is the F-actin binding domain of Bcr-Abl and its cellular counterpart c-Abl. The Bcr-Abl tyrosine kinase causes different forms of leukemia in humans. Depending on its position within the cell, Bcr-Abl differentially affects cellular growth. The FABD forms a compact left-handed four-helix bundle in solution.	protein binding
PTK2_PSMA7	Expressed_Set	NO		Both	proteasome_alpha_type_7	proteasome_alpha_type_7. The 20S proteasome, multisubunit proteolytic complex, is the central enzyme of nonlysosomal protein degradation in both the cytosol and nucleus. It is composed of 28 subunits arranged as four homoheptameric rings that stack on top of one another forming an elongated alpha-beta-beta-alpha cylinder with a central cavity. The proteasome alpha and beta subunits are members of…	proteostasis
MLLT10_PICALM	Expressed_Set	NO		Both	PHD_SF superfamily	PHD finger superfamily; The PHD finger superfamily includes a canonical plant homeodomain (PHD) finger typically characterized as Cys4HisCys3, and a non-canonical extended PHD finger, characterized as Cys2HisCys5HisCys2His. Variations include the RAG2 PHD finger characterized by Cys3His2Cys2His and the PHD finger 5 found in nuclear receptor-binding SET domain-containing proteins characterized by …	chromatin
MLLT10_PICALM	Expressed_Set	NO		Both	PHD_AF10_AF17	PHD finger found in protein AF-10 and AF-17; This family includes protein AF-10 and AF-17. AF-10, also termed ALL1 (acute lymphoblastic leukemia)-fused gene from chromosome 10 protein, is a transcription factor encoded by gene AF10, a translocation partner of the MLL (mixed-lineage leukemia) oncogene in leukemia. AF-10 has been implicated in the development of leukemia following chromosomal rearr…	transcription
PAX5_JAK2	Expressed_Set	NO		Nucleus	PTKc_Jak2_rpt2	Catalytic (repeat 2) domain of the protein Tyrosine kinase, Janus kinase 2; PTKs catalyze the transfer of the gamma-phosphoryl group from ATP to tyrosine (tyr) residues in protein substrates. Jak2 is widely expressed in many tissues and is essential for the signaling of hormone-like cytokines such as growth hormone, erythropoietin, thrombopoietin, and prolactin, as well as some IFNs and cytokines…	protein kinase
PAX5_JAK2	Expressed_Set	NO		Nucleus	Pax2_C	Paired-box protein 2 C terminal; This domain family is found in eukaryotes, and is approximately 110 amino acids in length. The family is found in association with pfam00292. This family is the C terminal of the paired-box protein 2 which is a transcription factor involved in embryonic development and organogenesis.	transcription
PAX5_JAK2	Expressed_Set	NO		Nucleus	PAX	Paired Box domain; Paired Box domain.	transcription
SSBP2_CSF1R	Expressed_Set	NO		Both	PKc_like superfamily	protein kinases, catalytic domain; The protein kinase superfamily is mainly composed of the catalytic domains of serine/threonine-specific and tyrosine-specific protein kinases. It also includes RIO kinases, which are atypical serine protein kinases, aminoglycoside phosphotransferases, and choline kinases. These proteins catalyze the transfer of the gamma-phosphoryl group from ATP to hydroxyl gro…	protein kinase
SSBP2_CSF1R	Expressed_Set	NO		Both	SSDP	Single-stranded DNA binding protein, SSDP; This is a family of eukaryotic single-stranded DNA binding proteins with specificity to a pyrimidine-rich element found in the promoter region of the alpha2(I) collagen gene.	transcription
JARID2_SYNCRIP	Expressed_Set	NO		Both	NURR_hnRNPQ	NURR (N-terminal unit for RNA recognition) domain found in heterogeneous nuclear ribonucleoprotein Q (hnRNPQ) and similar proteins; hnRNPQ, also termed glycine- and tyrosine-rich RNA-binding protein (GRY-RBP), or NS1-associated protein 1 (NSAP1), or Synaptotagmin-binding, cytoplasmic RNA-interacting protein (SYNCRIP), is a highly conserved RNA-binding protein that mediates the exosomal partition …	RNA binding
JARID2_SYNCRIP	Expressed_Set	NO		Both	hnRNP-R-Q superfamily	heterogeneous nuclear ribonucleoprotein R, Q family; Sequences in this subfamily include the human heterogeneous nuclear ribonucleoproteins (hnRNP) R, Q, and APOBEC-1 complementation factor (aka APOBEC-1 stimulating protein). These proteins contain three RNA recognition domains (rrm: pfam00076) and a somewhat variable C-terminal domain.	RNA binding
SNTB2_ZCRB1	Expressed_Set	NO		Both	PHsplit_syntrophin	Syntrophin Split Pleckstrin homology (PH) domain; Syntrophins are scaffold proteins that associate with associate with the Duchenne muscular dystrophy protein dystrophin and the dystrophin-related proteins, utrophin and dystrobrevin to form the dystrophin glycoprotein complex (DGC). There are 5 members: alpha, beta1, beta2, gamma1, and gamma2) all of which contains a split (also called joined) PH…	protein binding
SNTB2_ZCRB1	Expressed_Set	NO		Both	PDZ_signaling	PDZ domain found in a variety of Eumetazoan signaling molecules, often in tandem arrangements. May be responsible for specific protein-protein interactions, as most PDZ domains bind C-terminal polypeptides, and binding to internal (non-C-terminal) polypeptides and even to lipids has been demonstrated. In this subfamily of PDZ domains an N-terminal beta-strand forms the peptide-binding groove base…	protein binding
RBM28_PRRT4	Expressed_Set	NO		Both	RRM_SF superfamily	RNA recognition motif (RRM) superfamily; RRM, also known as RBD (RNA binding domain) or RNP (ribonucleoprotein domain), is a highly abundant domain in eukaryotes found in proteins involved in post-transcriptional gene expression processes including mRNA and rRNA processing, RNA export, and RNA stability. This domain is 90 amino acids in length and consists of a four-stranded beta-sheet packed aga…	RNA binding
ZKSCAN5_SMO	Expressed_Set	NO		Cytoplasm	SCAN	leucine rich region; leucine rich region.	low complexity domain
ZKSCAN5_SMO	Expressed_Set	NO		Cytoplasm	CRD_FZ superfamily	CRD_domain cysteine-rich domain, also known as Fz (frizzled) domain; CRD_FZ is an essential component of a number of cell surface receptors, which are involved in multiple signal transduction pathways, particularly in modulating the activity of the Wnt proteins, which play a fundamental role in the early development of metazoans. CRD is also found in secreted frizzled related proteins (SFRPs), wh…	cell signaling
ZKSCAN5_SMO	Expressed_Set	NO		Cytoplasm	7tmF_SMO_homolog	class F smoothened family membrane region, a homolog of frizzled receptors; This group represents smoothened (SMO), a transmembrane G protein-coupled receptor that acts as the transducer of the hedgehog (HH) signaling pathway. SMO is activated by the hedgehog (HH) family of proteins acting on the 12-transmembrane domain receptor patched (PTCH), which constitutively inhibits SMO. Thus, in the abse…	cell signaling
ERBB2_PPP1R1B	Expressed_Set	NO		Both	Furin-like	Furin-like cysteine rich region; Furin-like cysteine rich region.
ERBB2_PPP1R1B	Expressed_Set	NO		Both	Recep_L_domain	Receptor L domain; The L domains from these receptors make up the bilobal ligand binding site. Each L domain consists of a single-stranded right hand beta-helix. This Pfam entry is missing the first 50 amino acid residues of the domain.
HERPUD1_PHACTR3	Expressed_Set	NO		Both	RPEL superfamily	RPEL repeat; The RPEL repeat is named after four conserved amino acids it contains. The RPEL motif binds to actin.	protein binding
HERPUD1_PHACTR3	Expressed_Set	NO		Both	Ubl_HERP1	ubiquitin-like (Ubl) domain found in homocysteine-inducible endoplasmic reticulum stress protein HERP1 and similar proteins; HERP1, also termed homocysteine-responsive endoplasmic reticulum-resident ubiquitin-like domain member 1 protein (HERPUD1), or methyl methanesulfonate (MMF)-inducible fragment protein 1 (MIF1), is an endoplasmic reticulum (ER) integral membrane protein containing an N-termi…	proteostasis
PPP2CA_CDKL3	Expressed_Set	NO		Both	MPP_superfamily superfamily	metallophosphatase superfamily, metallophosphatase domain; Metallophosphatases (MPPs), also known as metallophosphoesterases, phosphodiesterases (PDEs), binuclear metallophosphoesterases, and dimetal-containing phosphoesterases (DMPs), represent a diverse superfamily of enzymes with a conserved domain containing an active site consisting of two metal ions (usually manganese, iron, or zinc) coordi…	metallophosphatase
ZFAND3_DGKH	Expressed_Set	NO		Nucleus	zf-A20	A20-like zinc finger; The A20 Zn-finger of bovine/human Rabex5/rabGEF1 is a Ubiquitin Binding domain. The zinc finger mediates self-association in A20. These fingers also mediate IL-1-induced NF-kappa B activation.	oligomerization
NSD1_ZNF346	Expressed_Set	NO		Both	zf-met	Zinc-finger of C2H2 type; This is a zinc-finger domain with the CxxCx(12)Hx(6)H motif, found in multiple copies in a wide range of proteins from plants to metazoans. Some member proteins, particularly those from plants, are annotated as being RNA-binding.	RNA binding
NSD1_ZNF346	Expressed_Set	NO		Both	PWWP superfamily	The PWWP domain, named for a conserved Pro-Trp-Trp-Pro motif, is a small domain consisting of 100-150 amino acids. The PWWP domain is found in numerous proteins that are involved in cell division, growth and differentiation. Most PWWP-domain proteins seem to be nuclear, often DNA-binding, proteins that function as transcription factors regulating a variety of developmental processes. The function…	transcription
PAX5_KANK1	Expressed_Set	NO		Nucleus	ANKYR	Ankyrin repeat [Signal transduction mechanisms]; FOG: Ankyrin repeat [General function prediction only].	protein binding
PAX5_KANK1	Expressed_Set	NO		Nucleus	Ank_2	Ankyrin repeats (3 copies); Ankyrin repeats (3 copies).	protein binding
PAX5_KANK1	Expressed_Set	NO		Nucleus	HTH superfamily	Helix-turn-helix domains; A large family of mostly alpha-helical protein domains with a characteristic fold; most members function as sequence-specific DNA binding domains, such as in transcription regulators. This superfamily also includes the winged helix-turn-helix domains.	transcription
CCDC6_RET	Expressed_Set	NO		Both	DUF2046 superfamily	Uncharacterized conserved protein H4 (DUF2046); This is the conserved N-terminal 350 residues of a family of proteins of unknown function possibly containing a coiled-coil domain.
CCDC6_RET	Expressed_Set	NO		Both	PTKc_RET	Catalytic domain of the protein Tyrosine kinase, REarranged during Transfection protein; PTKs catalyze the transfer of the gamma-phosphoryl group from ATP to tyrosine (tyr) residues in protein substrates. RET is a receptor PTK (RTK) containing an extracellular region with four cadherin-like repeats, a calcium-binding site, and a cysteine-rich domain, a transmembrane segment, and an intracellular …	protein kinase
MSH6_FBXO11	Expressed_Set	NO		Both	Beta_helix	Right handed beta helix region; This region contains a parallel beta helix region that shares some similarity with Pectate lyases.
MSH6_FBXO11	Expressed_Set	NO		Both	zf-UBR superfamily	Putative zinc finger in N-recognin (UBR box); This region is found in E3 ubiquitin ligases that recognize N-recognins.	protein binding
RABGAP1L_BCAS3	Expressed_Set	NO		Both	WD40 superfamily	WD40 domain, found in a number of eukaryotic proteins that cover a wide variety of functions including adaptor/regulatory modules in signal transduction, pre-mRNA processing and cytoskeleton assembly; typically contains a GH dipeptide 11-24 residues from its N-terminus and the WD dipeptide at its C-terminus and is 40 residues long, hence the name WD40; between GH and WD lies a conserved core; ser…	protein binding
RABGAP1L_BCAS3	Expressed_Set	NO		Both	BCAS3 superfamily	Breast carcinoma amplified sequence 3; This domain family is found in eukaryotes, and is typically between 229 and 245 amino acids in length. The proteins in this family have been shown to be proto-oncogenes implicated in the development of breast cancer.
RABGAP1L_BCAS3	Expressed_Set	NO		Both	DUF3694 superfamily	Kinesin protein; This domain family is found in eukaryotes, and is typically between 131 and 151 amino acids in length. The family is found in association with pfam00225, pfam00498. There is a single completely conserved residue W that may be functionally important.
MFF_ERBB4	Expressed_Set	NO		Both	PKc_like superfamily	protein kinases, catalytic domain; The protein kinase superfamily is mainly composed of the catalytic domains of serine/threonine-specific and tyrosine-specific protein kinases. It also includes RIO kinases, which are atypical serine protein kinases, aminoglycoside phosphotransferases, and choline kinases. These proteins catalyze the transfer of the gamma-phosphoryl group from ATP to hydroxyl gro…	protein kinase
MFF_ERBB4	Expressed_Set	NO		Both	Miff superfamily	Mitochondrial and peroxisomal fission factor Mff; This protein has a role in mitochondrial and peroxisomal fission.	membrane fission
ATP5B_VWA3B	Expressed_Set	NO		Both	ATP-synt_F1_beta_N	F1-ATP synthase beta (B) subunit, N-terminal domain; The beta (B) subunit of the F1 complex of FoF1-ATP synthase, N-terminal domain. The F-ATP synthase (also called FoF1-ATPase) is found in bacterial plasma membranes, mitochondrial inner membranes and in chloroplast thylakoid membranes. It has also been found in the archaea Methanosarcina barkeri. It uses a proton gradient to drive ATP synthesis …	ATP synthase
ATP5B_VWA3B	Expressed_Set	NO		Both	vWFA	Von Willebrand factor type A (vWA) domain was originally found in the blood coagulation protein von Willebrand factor (vWF). Typically, the vWA domain is made up of approximately 200 amino acid residues folded into a classic a/b para-rossmann type of fold. The vWA domain, since its discovery, has drawn great interest because of its widespread occurrence and its involvement in a wide variety of im…	protein binding
ATP5B_VWA3B	Expressed_Set	NO		Both	DUF4537	domain of unknown function (DUF4537); The function of this domain family is unknown. It is found in eukaryotes, and is typically between 119 and 141 amino acids in length. In humans, it is found in the chromosomal position C11orf16.
KDM2A_C11orf80	Expressed_Set	NO		Both	DUF4554	domain of unknown function (DUF4554); This family of proteins is functionally uncharacterized. This family of proteins is found in some vertebrates. This family includes human protein C11orf80.
FUT10_GAB2	Expressed_Set	NO		Cytoplasm
ADIPOR2_FOXJ2	Expressed_Set	NO		Both
NDRG1_ERG	Expressed_Set	YES	Nucleus		ETS	erythroblast transformation specific domain; variation of the helix-turn-helix motif	transcription
NDRG1_ERG	Expressed_Set	YES	Nucleus		SAM_PNT-ERG	Sterile alpha motif (SAM)/Pointed domain of ERG transcription factor; SAM Pointed domain of ERG subfamily of ETS transcriptional regulators is a putative protein-protein interaction domain. It may participate in formation of homodimers or heterodimers with ETS-2, Fli-1, ER81, and Pu-1. However, dimeric forms are inactive and SAM Pointed domain is not essential for dimerization, since ER81 and Pu-…	transcription
TMPRSS2_ETV1	Expressed_Set	YES	Nucleus		ETS	erythroblast transformation specific domain; variation of the helix-turn-helix motif	transcription
TMPRSS2_ETV1	Expressed_Set	YES	Nucleus		ETS_PEA3_N	PEA3 subfamily ETS-domain transcription factor N terminal domain; The N-terminus of the PEA3 transcription factors is implicated in transactivation and in inhibition of DNA binding. Transactivation is potentiated by activation of the Ras/MAP kinase and protein kinase A signalling cascades. The N terminal region contains conserved MAP kinase phosphorylation sites.	transcription
KMT2A_MLLT1	Expressed_Set	YES	Nucleus		zf-CXXC	CXXC zinc finger domain; This domain contains eight conserved cysteine residues that bind to two zinc ions. The CXXC domain is found in a variety of chromatin-associated proteins. This domain binds to nonmethyl-CpG dinucleotides. The domain is characterized by two repeats, and shows a peculiar internal duplication in which the second unit is inserted into the first one. Each of these units is cha…	transcription
KMT2A_MLLT1	Expressed_Set	YES	Nucleus		AHD	ANC1 homology domain (AHD); This entry corresponds to the ANC1 homology domain (AHD) found in AF-9.
KMT2A_MLLT1	Expressed_Set	YES	Nucleus		YEATS_AF-9_like	YEATS domain found in ENL and AF-9-like proteins; Yeast AFF9 is a YEATS domain protein that binds to modified histones, with a preference for crotonyllysine over acetyllysine. Histone crotonylation upregulates gene expression in an AF9-dependent manner. Sub-family also includes eleven-nineteen-leukemia protein ENL, which binds histones H3 and H1. DNA regulation by chromatin through histone post-t…	chromatin
CREBBP_ZNF384	Expressed_Set	YES	Nucleus		zf-C2H2	Zinc finger, C2H2 type; The C2H2 zinc finger is the classical zinc finger domain. The two conserved cysteines and histidines co-ordinate a zinc ion. The following pattern describes the zinc finger. #-X-C-X(1-5)-C-X3-#-X5-#-X2-H-X(3-6)-[H/C] Where X can be any amino acid, and numbers in brackets indicate the number of residues. The positions marked # are those that are important for the stable fol…	transcription
CREBBP_ZNF384	Expressed_Set	YES	Nucleus		zf-H2C2_2	Zinc-finger double domain; Zinc-finger double domain.
CREBBP_ZNF384	Expressed_Set	YES	Nucleus		COG5048	FOG: Zn-finger [General function prediction only]; FOG: Zn-finger [General function prediction only].
CREBBP_ZNF384	Expressed_Set	YES	Nucleus		zf-TAZ	TAZ zinc finger; The TAZ2 domain of CBP binds to other transcription factors such as the p53 tumor suppressor protein, E1A oncoprotein, MyoD, and GATA-1. The zinc coordinating motif that is necessary for binding to target DNA sequences consists of HCCC.	transcription
EP400_SFSWAP	Expressed_Set	YES	Nucleus		EP400_N superfamily	E1A-binding protein p400, N-terminal; EP400_N is a family of eukaryote proteins. the exact function of this domain is not known. This family is largely low-complexity residues.
HEY1_NCOA2	Expressed_Set	YES	Nucleus		bHLH-O_HEY1	basic helix-loop-helix-orange (bHLH-O) domain found in hairy/enhancer-of-split related with YRPW motif protein 1 (HEY1) and similar proteins; HEY1, also termed cardiovascular helix-loop-helix factor 2 (CHF-2), or Class B basic helix-loop-helix protein 31 (bHLHb31), or HES-related repressor protein 1, or hairy and enhancer of split-related protein 1 (HESR-1), or hairy-related transcription factor …	transcription
HEY1_NCOA2	Expressed_Set	YES	Nucleus		PBP1 superfamily	PAB1-binding protein PBP1, interacts with poly(A)-binding protein [RNA processing and modification]; protein interacting with poly(A)-binding protein [RNA processing and modification].	RNA binding
HEY1_NCOA2	Expressed_Set	YES	Nucleus		DUF1518	domain of unknown function (DUF1518); This domain, which is usually found tandemly repeated, is found various receptor co-activating proteins.
HEY1_NCOA2	Expressed_Set	YES	Nucleus		Nuc_rec_co-act	Nuclear receptor coactivator; This region is found on eukaryotic nuclear receptor coactivators and forms an alpha helical structure.	transcription
KMT2A_EPS15	Expressed_Set	YES	Nucleus		Smc superfamily	Chromosome segregation ATPase [Cell cycle control, cell division, chromosome partitioning]; Chromosome segregation ATPases [Cell division and chromosome partitioning].	ATPase
KMT2A_EPS15	Expressed_Set	YES	Nucleus		zf-CXXC	CXXC zinc finger domain; This domain contains eight conserved cysteine residues that bind to two zinc ions. The CXXC domain is found in a variety of chromatin-associated proteins. This domain binds to nonmethyl-CpG dinucleotides. The domain is characterized by two repeats, and shows a peculiar internal duplication in which the second unit is inserted into the first one. Each of these units is cha…	transcription
KMT2A_EPS15	Expressed_Set	YES	Nucleus		EH	Eps15 homology domain; Pair of EF hand motifs that recognise proteins containing Asn-Pro-Phe (NPF) sequences.	protein binding
PAX3_FOXO1	Expressed_Set	YES	Nucleus		FOXO_KIX_bdg	KIX-binding domain of forkhead box O, CR2; FOXO_KIX_bd is the first part of the region of transcription factor forkhead box O family proteins that binds to the CREB-binding proteins via the KIX domain. Coactivator CBP/p300 is recruited by FOXO3 via the binding of this domain as well as the simultaneous binding of the more C-terminal TAD domain.	transcription
PAX3_FOXO1	Expressed_Set	YES	Nucleus		FOXO-TAD	Transactivation domain of FOXO protein family; TAD is a promiscuous binding domain that mediates the association of the transcription factor FOXO with the coactivator CBP/p300. Both this domain and the FOXO-KIX_bd family pfam16675 bind simultaneously the KIX domain of CBP/p300. Coactivator CBP/p300 is recruited by FOXO3 though binding to these two regions. The promiscuity of the TAD is further ev…	transcription
PAX3_FOXO1	Expressed_Set	YES	Nucleus		Pax7	Paired box protein 7; This domain family is found in eukaryotes, and is approximately 40 amino acids in length. The family is found in association with pfam00046, pfam00292. Pax7 belongs to a family of genes that encode paired-box-containing transcription factors involved in the control of developmental processes. Pax7 has a distinct role in the specification of myogenic satellite cells.	transcription
PAX3_FOXO1	Expressed_Set	YES	Nucleus		PAX	'Paired box' domain; 'Paired box' domain.	transcription
PAX3_FOXO1	Expressed_Set	YES	Nucleus		FH_FOX superfamily	Forkhead (FH) domain found in Forkhead box (FOX) family of transcription factors and similar proteins; The FOX family comprises diverse tissue- and cell type-specific transcription factors with an evolutionary conserved "Forkhead (FH)" or "winged helix" DNA-binding domain. FH is named for the Drosophila fork head protein, a transcription factor which promotes terminal rather than segmental develo…	transcription
PAX3_FOXO1	Expressed_Set	YES	Nucleus		Homeobox	Homeobox domain; Homeobox domain.	transcription
TCF3_FLI1	Expressed_Set	YES	Nucleus		ETS	erythroblast transformation specific domain; variation of the helix-turn-helix motif	transcription
PAX5_CBFA2T3	Expressed_Set	YES	Nucleus		zf-MYND	MYND finger; MYND finger.
PAX5_CBFA2T3	Expressed_Set	YES	Nucleus		PAX	Paired Box domain; Paired Box domain.	transcription
PAX5_CBFA2T3	Expressed_Set	YES	Nucleus		TAFH	NHR1 homology to TAF; This corresponds to the region NHR1 that is conserved between the product of the nervy gene in Drosophila and the human mtg8b protein, which is hypothesized to be a transcription factor.	transcription
PAX5_CBFA2T3	Expressed_Set	YES	Nucleus		NtpH superfamily	Archaeal/vacuolar-type H+-ATPase subunit H [Energy production and conversion]; Archaeal/vacuolar-type H+-ATPase subunit H [Energy production and conversion].	ATPase
PAX5_CBFA2T3	Expressed_Set	YES	Nucleus		NHR2	NHR2 domain like; The NHR2 (Nervy homology 2) domain is found in the ETO protein where it mediates oligomerization and protein-protein interactions. It forms an alpha-helical tetramer.	oligomerization
TMPRSS2_ETV4	Expressed_Set	YES	Nucleus		ETS_PEA3_N	PEA3 subfamily ETS-domain transcription factor N terminal domain; The N-terminus of the PEA3 transcription factors is implicated in transactivation and in inhibition of DNA binding. Transactivation is potentiated by activation of the Ras/MAP kinase and protein kinase A signalling cascades. The N terminal region contains conserved MAP kinase phosphorylation sites.	transcription
TMPRSS2_ETV4	Expressed_Set	YES	Nucleus		ETS	erythroblast transformation specific domain; variation of the helix-turn-helix motif	transcription
TCF3_HLF	Expressed_Set	YES	Nucleus		bZIP_HLF	Basic leucine zipper (bZIP) domain of Hepatic leukemia factor (HLF) and similar proteins: a DNA-binding and dimerization domain; HLF, also called vitellogenin gene-binding protein (VBP) in birds, is a circadian clock-controlled Basic leucine zipper (bZIP) transcription factor which is a direct transcriptional target of CLOCK/BMAL1. It is implicated, together with bZIPs DBP and TEF, in the regulat…	transcription
PAX5_ESRRA	Expressed_Set	YES	Nucleus		NR_LBD_ERR	The ligand binding domain of estrogen receptor-related nuclear receptors; The ligand binding domain of estrogen receptor-related receptors (ERRs): The family of estrogen receptor-related receptors (ERRs), a subfamily of nuclear receptors, is closely related to the estrogen receptor (ER) family, but it lacks the ability to bind estrogen. ERRs can interfere with the classic ER-mediated estrogen sig…	transcription
PAX5_ESRRA	Expressed_Set	YES	Nucleus		NR_DBD_like superfamily	DNA-binding domain of nuclear receptors is composed of two C4-type zinc fingers; DNA-binding domain of nuclear receptors is composed of two C4-type zinc fingers. Each zinc finger contains a group of four Cys residues which co-ordinates a single zinc atom. It interacts with a specific DNA site upstream of the target gene and modulates the rate of transcriptional initiation. Nuclear receptors form …	transcription
PAX5_ESRRA	Expressed_Set	YES	Nucleus		HTH superfamily	Helix-turn-helix domains; A large family of mostly alpha-helical protein domains with a characteristic fold; most members function as sequence-specific DNA binding domains, such as in transcription regulators. This superfamily also includes the winged helix-turn-helix domains.	transcription
TCF3_PBX1	Expressed_Set	YES	Nucleus		PBC	PBC domain; The PBC domain is a member of the TALE (three-amino-acid loop extension) superclass of homeodomain proteins.	transcription
TCF3_PBX1	Expressed_Set	YES	Nucleus		homeodomain	Homeodomain; DNA binding domains involved in the transcriptional regulation of key eukaryotic developmental processes; may bind to DNA as monomers or as homo- and/or heterodimers, in a sequence-specific manner.	transcription
RBM39_VMP1	Expressed_Set	YES	Nucleus		SNARE_assoc superfamily	SNARE associated Golgi protein; This is a family of SNARE associated Golgi proteins. The yeast member of this family localizes with the t-SNARE Tlg2.	SNARE
RBM39_VMP1	Expressed_Set	YES	Nucleus		SF-CC1 superfamily	splicing factor, CC1-like family; This model represents a subfamily of RNA splicing factors including the Pad-1 protein (N. crassa), CAPER (M. musculus) and CC1.3 (H.sapiens). These proteins are characterized by an N-terminal arginine-rich, low complexity domain followed by three (or in the case of 4 H. sapiens paralogs, two) RNA recognition domains (rrm: pfam00706). These splicing factors are cl…	RNA binding
BRD9_NUTM1	Expressed_Set	YES	Nucleus		NUT	NUT protein; This family includes the NUT protein. The gene encoding for NUT protein (Nuclear Testis protein) is found fused to BRD3 or BRD4 genes, in some aggressive types of carcinoma, due to chromosomal translocations. proteins of the BRD family contain two bromodomains that bind transcriptionally active chromatin through associations with acetylated histones H3 and H4. Such proteins are cruci…	chromatin
BRD9_NUTM1	Expressed_Set	YES	Nucleus		DUF3512	domain of unknown function (DUF3512); This presumed domain is functionally uncharacterized. This domain is found in eukaryotes. This domain is typically between 231 to 249 amino acids in length. This domain is found associated with pfam00439.
BRD9_NUTM1	Expressed_Set	YES	Nucleus		Bromo_brd7_like	Bromodomain, brd7_like subgroup. The BRD7 gene encodes a nuclear protein that has been shown to inhibit cell growth and the progression of the cell cycle by regulating cell-cycle genes at the transcriptional level. BRD7 has been identified as a gene involved in nasopharyngeal carcinoma. The protein interacts with acetylated histone H3 via its bromodomain. Bromodomains are 110 amino acid long doma…	chromatin
BRD9_NUTM1	Expressed_Set	YES	Nucleus		NUT superfamily	NUT protein; This family includes the NUT protein. The gene encoding for NUT protein (Nuclear Testis protein) is found fused to BRD3 or BRD4 genes, in some aggressive types of carcinoma, due to chromosomal translocations. proteins of the BRD family contain two bromodomains that bind transcriptionally active chromatin through associations with acetylated histones H3 and H4. Such proteins are cruci…
FUS_FLI1	Expressed_Set	YES	Nucleus		ETS	erythroblast transformation specific domain; variation of the helix-turn-helix motif	transcription
ZCCHC7_PAX5	Expressed_Set	YES	Nucleus		Pax2_C	Paired-box protein 2 C terminal; This domain family is found in eukaryotes, and is approximately 110 amino acids in length. The family is found in association with pfam00292. This family is the C terminal of the paired-box protein 2 which is a transcription factor involved in embryonic development and organogenesis.	transcription
ZCCHC7_PAX5	Expressed_Set	YES	Nucleus		PAX	Paired Box domain; Paired Box domain.	transcription
PAX5_ZNF521	Expressed_Set	YES	Nucleus		COG5048	FOG: Zn-finger [General function prediction only]; FOG: Zn-finger [General function prediction only].
PAX5_ZNF521	Expressed_Set	YES	Nucleus		PAX	Paired Box domain; Paired Box domain.	transcription
PAX5_ZNF521	Expressed_Set	YES	Nucleus		COG5236 superfamily	Uncharacterized conserved protein, contains RING Zn-finger [General function prediction only]; Uncharacterized conserved protein, contains RING Zn-finger [General function prediction only].
PAX5_ZNF521	Expressed_Set	YES	Nucleus		zf-C2H2_8 superfamily	C2H2-type zinc ribbon; This family carries three zinc-fingers in tandem.
RUNX1_RUNX1T1	Expressed_Set	YES	Nucleus		TAFH	NHR1 homology to TAF; This corresponds to the region NHR1 that is conserved between the product of the nervy gene in Drosophila and the human mtg8b protein, which is hypothesized to be a transcription factor.	transcription
RUNX1_RUNX1T1	Expressed_Set	YES	Nucleus		Runt	Runt domain; Runt domain.
RUNX1_RUNX1T1	Expressed_Set	YES	Nucleus		zf-MYND	MYND finger; MYND finger.
RUNX1_RUNX1T1	Expressed_Set	YES	Nucleus		NtpE superfamily	Archaeal/vacuolar-type H+-ATPase subunit E/Vma4 [Energy production and conversion]; Archaeal/vacuolar-type H+-ATPase subunit E [Energy production and conversion].	ATPase
RUNX1_RUNX1T1	Expressed_Set	YES	Nucleus		NHR2	NHR2 domain like; The NHR2 (Nervy homology 2) domain is found in the ETO protein where it mediates oligomerization and protein-protein interactions. It forms an alpha-helical tetramer.	oligomerization
PAX5_NCOA5	Expressed_Set	YES	Nucleus		Pax2_C	Paired-box protein 2 C terminal; This domain family is found in eukaryotes, and is approximately 110 amino acids in length. The family is found in association with pfam00292. This family is the C terminal of the paired-box protein 2 which is a transcription factor involved in embryonic development and organogenesis.	transcription
PAX5_NCOA5	Expressed_Set	YES	Nucleus		HisS superfamily	Histidyl-tRNA synthetase [translation, ribosomal structure and biogenesis]; Histidyl-tRNA synthetase [translation, ribosomal structure and biogenesis].	translation
PAX5_NCOA5	Expressed_Set	YES	Nucleus		HTH superfamily	Helix-turn-helix domains; A large family of mostly alpha-helical protein domains with a characteristic fold; most members function as sequence-specific DNA binding domains, such as in transcription regulators. This superfamily also includes the winged helix-turn-helix domains.	transcription
PAX5_NOL4L	Expressed_Set	YES	Nucleus		Pax2_C	Paired-box protein 2 C terminal; This domain family is found in eukaryotes, and is approximately 110 amino acids in length. The family is found in association with pfam00292. This family is the C terminal of the paired-box protein 2 which is a transcription factor involved in embryonic development and organogenesis.	transcription
PAX5_NOL4L	Expressed_Set	YES	Nucleus		PAX	Paired Box domain; Paired Box domain.	transcription
CLK1_PPIL3	Expressed_Set	YES	Nucleus		PKc_like superfamily	protein kinases, catalytic domain; The protein kinase superfamily is mainly composed of the catalytic domains of serine/threonine-specific and tyrosine-specific protein kinases. It also includes RIO kinases, which are atypical serine protein kinases, aminoglycoside phosphotransferases, and choline kinases. These proteins catalyze the transfer of the gamma-phosphoryl group from ATP to hydroxyl gro…	protein kinase
PAX5_ZNF276	Expressed_Set	YES	Nucleus		zf-AD	Zinc-finger associated domain (zf-AD); The zf-AD domain, also known as ZAD, forms an atypical treble-cleft-like zinc co-ordinating fold. The zf-AD domain is thought to be involved in mediating dimer formation, but does not bind to DNA.	oligomerization
PAX5_ZNF276	Expressed_Set	YES	Nucleus		SUF4-like superfamily	N-terminal domain of Oryza sativa transcription factor SUPPRESSOR OF FRI 4 (OsSUF4), Arabidopsis thaliana SUF4 (AtSUF4), and similar proteins; Oryza sativa SUPPRESSOR OF FRI 4 (OsSUF4) is a C2H2-type zinc finger transcription factor which interacts with the major H3K36 methyltransferase SDG725 to promote H3K36me3 (tri-methylation at H3K9) establishment. The transcription factor OsSUF4 recognizes …	transcription
PAX5_ZNF276	Expressed_Set	YES	Nucleus		SFP1 superfamily	Putative transcriptional repressor regulating G2/M transition [transcription / Cell division and chromosome partitioning]; Putative transcriptional repressor regulating G2/M transition [transcription / Cell division and chromosome partitioning].	transcription
PAX5_ZNF276	Expressed_Set	YES	Nucleus		HTH superfamily	Helix-turn-helix domains; A large family of mostly alpha-helical protein domains with a characteristic fold; most members function as sequence-specific DNA binding domains, such as in transcription regulators. This superfamily also includes the winged helix-turn-helix domains.	transcription
SMARCA2_ZNF384	Expressed_Set	YES	Nucleus		COG5048	FOG: Zn-finger [General function prediction only]; FOG: Zn-finger [General function prediction only].
SMARCA2_ZNF384	Expressed_Set	YES	Nucleus		QLQ	QLQ; The QLQ domain is named after the conserved Gln, Leu, Gln motif. The QLQ domain is found at the N-terminus of SWI2/SNF2 protein, which has been shown to be involved in protein-protein interactions. This domain has thus been postulated to be involved in mediating protein interactions.	chromatin
CUX1_NUTM1	Expressed_Set	YES	Nucleus		NUT superfamily	NUT protein; This family includes the NUT protein. The gene encoding for NUT protein (Nuclear Testis protein) is found fused to BRD3 or BRD4 genes, in some aggressive types of carcinoma, due to chromosomal translocations. proteins of the BRD family contain two bromodomains that bind transcriptionally active chromatin through associations with acetylated histones H3 and H4. Such proteins are cruci…
CUX1_NUTM1	Expressed_Set	YES	Nucleus		Homeobox	Homeobox domain; Homeobox domain.	transcription
CUX1_NUTM1	Expressed_Set	YES	Nucleus		CUT	CUT domain; The CUT domain is a DNA-binding motif which can bind independently or in cooperation with the homeodomain, often found downstream of the CUT domain. Multiple copies of the CUT domain can exist in one protein.	transcription
CUX1_NUTM1	Expressed_Set	YES	Nucleus		PHA03247 superfamily	large tegument protein UL36; Provisional
CUX1_NUTM1	Expressed_Set	YES	Nucleus		SbcC superfamily	DNA repair exonuclease SbcCD ATPase subunit [Replication, recombination and repair]; ATPase involved in DNA repair [DNA replication, recombination, and repair].	ATPase
SS18_SSX1	Expressed_Set	YES	Nucleus		Atrophin-1 superfamily	Atrophin-1 family; Atrophin-1 is the protein product of the dentatorubral-pallidoluysian atrophy (DRPLA) gene. DRPLA OMIM:125370 is a progressive neurodegenerative disorder. It is caused by the expansion of a CAG repeat in the DRPLA gene on chromosome 12p. This results in an extended polyglutamine region in atrophin-1, that is thought to confer toxicity to the protein, possibly through altering i…	low complexity domain
SS18_SSX1	Expressed_Set	YES	Nucleus		SSXT	SSXT protein (N-terminal region); The SSXT or SS18 protein is involved in synovial sarcoma in humans. A SYT-SSX fusion gene resulting from the chromosomal translocation t(X;18) (p11;q11) is characteristic of synovial sarcomas. This translocation fuses the SSXT (SYT) gene from chromosome 18 to either of two homologous genes at Xp11, SSX1 or SSX2.
SS18_SSX1	Expressed_Set	YES	Nucleus		SSXRD	SSXRD motif; SSX1 can repress transcription, and this has been attributed to a putative Kruppel associated box (KRAB) repression domain at the N-terminus. However, from the analysis of these deletion constructs further repression activity was found at the C-terminus of SSX1. Which has been called the SSXRD (SSX Repression domain). The potent repression exerted by full-length SSX1 appears to local…	transcription
KMT2A_MLLT10	Expressed_Set	YES	Nucleus		CC_AF10	coiled coil domain of ALL1-Fused gene from chromosome 10 protein (AF10) and similar proteins; This family includes AF10 (ALL1-Fused gene from chromosome 10 protein) which is one of mixed-lineage leukemia 1 (MLL1)-fusion partners that function in acute myeloid leukemia (ALL). Aberration of the mixed-lineage leukemia (MLL) gene is implicated in acute leukemia; chromosomal translocations of MLL1 gen…
KMT2A_MLLT10	Expressed_Set	YES	Nucleus		zf-CXXC	CXXC zinc finger domain; This domain contains eight conserved cysteine residues that bind to two zinc ions. The CXXC domain is found in a variety of chromatin-associated proteins. This domain binds to nonmethyl-CpG dinucleotides. The domain is characterized by two repeats, and shows a peculiar internal duplication in which the second unit is inserted into the first one. Each of these units is cha…	chromatin
KMT2A_MLLT10	Expressed_Set	YES	Nucleus		ePHD_AF10	Extended PHD finger found in protein AF-10 and similar proteins; The extended plant homeodomain (ePHD) zinc finger is characterized as Cys2HisCys5HisCys2His. This model includes the ePHD finger of AF-10. AF-10, also termed ALL1 (acute lymphoblastic leukaemia)-fused gene from chromosome 10 protein, is a transcription factor encoded by gene AF10, a translocation partner of the MLL (mixed-lineage le…	chromatin
SAFB2_SAFB	Expressed_Set	YES	Nucleus		RRM	RNA recognition motif (RRM) domain [translation, ribosomal structure and biogenesis]; RNA-binding proteins (RRM domain) [General function prediction only].	RNA binding
SAFB2_SAFB	Expressed_Set	YES	Nucleus		PLN03124 superfamily	poly [ADP-ribose] polymerase; Provisional	polymerase
SAFB2_SAFB	Expressed_Set	YES	Nucleus		RRM_SAFB1_SAFB2	RNA recognition motif (RRM) found in scaffold attachment factor B1 (SAFB1), scaffold attachment factor B2 (SAFB2), and similar proteins; This subgroup corresponds to RRM of SAFB1, also termed scaffold attachment factor B (SAF-B), heat-shock protein 27 estrogen response element ERE and TATA-box-binding protein (HET), or heterogeneous nuclear ribonucleoprotein hnRNP A1- associated protein (HAP), a …	RNA binding
SAFB2_SAFB	Expressed_Set	YES	Nucleus		SAP	Putative DNA-binding (bihelical) motif predicted to be involved in chromosomal organisation; Putative DNA-binding (bihelical) motif predicted to be involved in chromosomal organisation.	chromatin
KMT2A_AFDN	Expressed_Set	YES	Nucleus		DUF4670 superfamily	domain of unknown function (DUF4670); This family of proteins is found in eukaryotes. proteins in this family are typically between 373 and 763 amino acids in length.
KMT2A_AFDN	Expressed_Set	YES	Nucleus		Myo5p-like_CBD_afadin	cargo binding domain of myosin 5-like of afadin; Afadin is an actin filament (F-actin) and Rap1 small G protein-binding protein, found in cadherin-based adherens junctions in epithelial cells, endothelial cells, and fibroblasts. It interacts with cell adhesion molecules and signaling molecules and plays a role in the formation of cell junctions, cell polarization, migration, survival, proliferati…	cell adhesion
KMT2A_AFDN	Expressed_Set	YES	Nucleus		PDZ	PDZ domain (Also known as DHR or GLGF); PDZ domains are found in diverse signaling proteins.	cell signaling
KMT2A_AFDN	Expressed_Set	YES	Nucleus		zf-CXXC	CXXC zinc finger domain; This domain contains eight conserved cysteine residues that bind to two zinc ions. The CXXC domain is found in a variety of chromatin-associated proteins. This domain binds to nonmethyl-CpG dinucleotides. The domain is characterized by two repeats, and shows a peculiar internal duplication in which the second unit is inserted into the first one. Each of these units is cha…	transcription
KMT2A_AFDN	Expressed_Set	YES	Nucleus		RA2_Afadin	Ras-associating (RA) domain 2 found in Afadin; Afadin, also termed ALL1-fused gene from chromosome 6 protein (AF-6), or canoe, is involved in many fundamental signaling cascades in cells. In addition, it is involved in oncogenesis and metastasis. Afadin has multiple domains: from the N-terminus to the C-terminus it has two Ras-associated (RA) domains, a forkhead-associated domain, a dilute domain…	cell signaling
KMT2A_AFDN	Expressed_Set	YES	Nucleus		FHA	Forkhead associated domain (FHA); found in eukaryotic and prokaryotic proteins. Putative nuclear signalling domain. FHA domains may bind phosphothreonine, phosphoserine and sometimes phosphotyrosine. In eukaryotes, many FHA domain-containing proteins localize to the nucleus, where they participate in establishing or maintaining cell cycle checkpoints, DNA repair, or transcriptional regulation. Me…	cell signaling
KMT2A_AFDN	Expressed_Set	YES	Nucleus		RA1_Afadin	Ras-associating (RA) domain 1 found in Afadin; Afadin, also termed ALL1-fused gene from chromosome 6 protein (AF-6), or canoe, is involved in many fundamental signaling cascades in cells. In addition, it is involved in oncogenesis and metastasis. Afadin has multiple domains: from the N-terminus to the C-terminus it has two Ras-associated (RA) domains, a forkhead-associated domain, a dilute domain…	cell signaling
NUP98_HOXD13	Expressed_Set	YES	Nucleus		ser_rich_anae_1 superfamily	serine-rich protein; This serine-rich protein belongs to a family with large size (over 1000 amino acids), which a highly serine-rich central region that averages over 300 aa in length. Species encoding members of this family of proteins tend to be anaerobic bacteria, including Gram-positive bacteria of the human gut microbiome and Chloroflexi from marine sediments.
NUP98_HOXD13	Expressed_Set	YES	Nucleus		Homeobox	Homeobox domain; Homeobox domain.	transcription
TMPRSS2_ERG	Expressed_Set	YES	Nucleus		SAM_PNT-ERG	Sterile alpha motif (SAM)/Pointed domain of ERG transcription factor; SAM Pointed domain of ERG subfamily of ETS transcriptional regulators is a putative protein-protein interaction domain. It may participate in formation of homodimers or heterodimers with ETS-2, Fli-1, ER81, and Pu-1. However, dimeric forms are inactive and SAM Pointed domain is not essential for dimerization, since ER81 and Pu-…	transcription
TMPRSS2_ERG	Expressed_Set	YES	Nucleus		ETS	erythroblast transformation specific domain; variation of the helix-turn-helix motif	transcription
TRIOBP_RBFOX2	Expressed_Set	YES	Nucleus		Fox-1_C	Calcitonin gene-related peptide regulator C terminal; This domain family is found in eukaryotes, and is typically between 69 and 99 amino acids in length. The family is found in association with pfam00076. This family is the C terminal of Fox-1, a protein involved in the regulation of calcitonin gene-related peptide to mediate the neuron-specific splicing pattern. Fox-1, with Fox-2, functions to …	RNA binding
TRIOBP_RBFOX2	Expressed_Set	YES	Nucleus		half-pint superfamily	poly-U binding splicing factor, half-pint family; The proteins represented by this model contain three RNA recognition motifs (rrm: pfam00076) and have been characterized as poly-pyrimidine tract binding proteins associated with RNA splicing factors. In the case of PUF60 (GP|6176532), in complex with p54, and in the presence of U2AF, facilitates association of U2 snRNP with pre-mRNA.	RNA binding
TRIOBP_RBFOX2	Expressed_Set	YES	Nucleus		RRM_FOX1_like	RNA recognition motif (RRM) found in vertebrate RNA binding protein fox-1 homologs and similar proteins; This subfamily corresponds to the RRM of several tissue-specific alternative splicing isoforms of vertebrate RNA binding protein Fox-1 homologs, which show high sequence similarity to the Caenorhabditis elegans feminizing locus on X (Fox-1) gene encoding Fox-1 protein. RNA binding protein Fox-…	RNA binding
PAX5_FOXP1	Expressed_Set	YES	Nucleus		PAX	Paired Box domain; Paired Box domain.	transcription
PAX5_FOXP1	Expressed_Set	YES	Nucleus		FOXP-CC	FOXP coiled-coil domain; This domain, approximately 60-70 residues in length, is mainly found in Forkhead box proteins in various Mammalia species. It is a coiled-coil domain, which modulates the dimeric associations of FOXP transcription factors. Several key disease mutations, for instance those found in the IPEX syndrome are located in this domain	oligomerization
PAX5_FOXP1	Expressed_Set	YES	Nucleus		FH_FOX superfamily	Forkhead (FH) domain found in Forkhead box (FOX) family of transcription factors and similar proteins; The FOX family comprises diverse tissue- and cell type-specific transcription factors with an evolutionary conserved "Forkhead (FH)" or "winged helix" DNA-binding domain. FH is named for the Drosophila fork head protein, a transcription factor which promotes terminal rather than segmental develo…	transcription
TCF3_ZNF384	Expressed_Set	YES	Nucleus		zf-C2H2	Zinc finger, C2H2 type; The C2H2 zinc finger is the classical zinc finger domain. The two conserved cysteines and histidines co-ordinate a zinc ion. The following pattern describes the zinc finger. #-X-C-X(1-5)-C-X3-#-X5-#-X2-H-X(3-6)-[H/C] Where X can be any amino acid, and numbers in brackets indicate the number of residues. The positions marked # are those that are important for the stable fol…	transcription
TCF3_ZNF384	Expressed_Set	YES	Nucleus		COG5048	FOG: Zn-finger [General function prediction only]; FOG: Zn-finger [General function prediction only].
C11orf95_RELA	Expressed_Set	YES	Nucleus		RHD-n_RelA	N-terminal sub-domain of the Rel homology domain (RHD) of RelA; proteins containing the Rel homology domain (RHD) are metazoan transcription factors. The RHD is composed of two structural sub-domains; this model characterizes the N-terminal RHD domain of the RelA family of transcription factors, categorized as a class II member of the NF-kappa B family. In class II NF-kappa Bs, the RHD domain co-…	transcription
C11orf95_RELA	Expressed_Set	YES	Nucleus		zf-C2H2_12	Zinc-finger C2H2-type; This is a zinc finger domain C2H2 type which can be found in SPIN1 docking protein (SPIN-DOC) and Epm2a-interacting protein 1 (Epm2aip1). SPIN-DOC is a Spindlin1 (SPIN1) regulator that directly binds and strongly disrupts its histone methylation reading ability, causing it to disassociate from chromatin. Epm2aip1 is a glycogen synthase (GS)-associated protein. In the absenc…	chromatin
C11orf95_RELA	Expressed_Set	YES	Nucleus		IPT_NFkappaB	IPT domain of the transcription factor NFkappaB and related transcription factors. NFkappaB is considered a central regulator of stress responses, activated by different stressful conditions, including physical stress, oxidative stress, and exposure to certain chemicals. NFkappaB blocking cell apoptosis in several cell types, gives it an important role in cell proliferation and differentiation.	transcription
TAF15_ZNF384	Expressed_Set	YES	Nucleus		zf-C2H2	Zinc finger, C2H2 type; The C2H2 zinc finger is the classical zinc finger domain. The two conserved cysteines and histidines co-ordinate a zinc ion. The following pattern describes the zinc finger. #-X-C-X(1-5)-C-X3-#-X5-#-X2-H-X(3-6)-[H/C] Where X can be any amino acid, and numbers in brackets indicate the number of residues. The positions marked # are those that are important for the stable fol…	transcription
TAF15_ZNF384	Expressed_Set	YES	Nucleus		zf-H2C2_2	Zinc-finger double domain; Zinc-finger double domain.
TAF15_ZNF384	Expressed_Set	YES	Nucleus		SUF4-like superfamily	N-terminal domain of Oryza sativa transcription factor SUPPRESSOR OF FRI 4 (OsSUF4), Arabidopsis thaliana SUF4 (AtSUF4), and similar proteins; Oryza sativa SUPPRESSOR OF FRI 4 (OsSUF4) is a C2H2-type zinc finger transcription factor which interacts with the major H3K36 methyltransferase SDG725 to promote H3K36me3 (tri-methylation at H3K9) establishment. The transcription factor OsSUF4 recognizes …	transcription
TAF15_ZNF384	Expressed_Set	YES	Nucleus		ser_rich_anae_1 superfamily	serine-rich protein; This serine-rich protein belongs to a family with large size (over 1000 amino acids), which a highly serine-rich central region that averages over 300 aa in length. Species encoding members of this family of proteins tend to be anaerobic bacteria, including Gram-positive bacteria of the human gut microbiome and Chloroflexi from marine sediments.
NUP98_KDM5A	Expressed_Set	YES	Nucleus		ser_rich_anae_1 superfamily	serine-rich protein; This serine-rich protein belongs to a family with large size (over 1000 amino acids), which a highly serine-rich central region that averages over 300 aa in length. Species encoding members of this family of proteins tend to be anaerobic bacteria, including Gram-positive bacteria of the human gut microbiome and Chloroflexi from marine sediments.
NUP98_KDM5A	Expressed_Set	YES	Nucleus		PHD3_KDM5A	PHD finger 3 found in Lysine-specific demethylase 5A (KDM5A); KDM5A, also termed Histone demethylase JARID1A, or Jumonji/ARID domain-containing protein 1A, or Retinoblastoma-binding protein 2 (RBBP-2 or RBP2), was originally identified as a retinoblastoma protein (Rb)-binding partner and its inactivation may be important for Rb to promote differentiation. It is involved in transcription through i…	chromatin
YAP1_MAMLD1	Expressed_Set	YES	Nucleus		WW	WW domain; The WW domain is a protein module with two highly conserved tryptophans that binds proline-rich peptide motifs in vitro.	cell signaling
YAP1_MAMLD1	Expressed_Set	YES	Nucleus		WW	Two conserved tryptophans domain; also known as the WWP or rsp5 domain; around 40 amino acids; functions as an interaction module in a diverse set of signalling proteins; binds specific proline-rich sequences but at low affinities compared to other peptide recognition proteins such as antibodies and receptors; WW domains have a single groove formed by a conserved Trp and Tyr which recognizes a pa…	cell signaling
GATA3_TAF3	Expressed_Set	YES	Nucleus		ZnF_GATA	Zinc finger DNA binding domain; binds specifically to DNA consensus sequence [AT]GATA[AG] promoter elements; a subset of family members may also bind protein; zinc-finger consensus topology is C-X(2)-C-X(17)-C-X(2)-C	transcription
GATA3_TAF3	Expressed_Set	YES	Nucleus		PHD_TAF3	PHD finger found in transcription initiation factor TFIID subunit 3 (TAF3); TAF3 (also termed 140 kDa TATA box-binding protein-associated factor, TBP-associated factor 3, transcription initiation factor TFIID 140 kDa subunit (TAF140), or TAFII-140, is an integral component of TFIID) is a general initiation factor (GTF) that plays a key role in preinitiation complex (PIC) assembly through core pro…	chromatin
GATA3_TAF3	Expressed_Set	YES	Nucleus		PHA03377 superfamily	EBNA-3C; Provisional
GATA3_TAF3	Expressed_Set	YES	Nucleus		ZnF_GATA	zinc finger binding to DNA consensus sequence [AT]GATA[AG]; zinc finger binding to DNA consensus sequence [AT]GATA[AG].	transcription
MEF2D_DAZAP1	Expressed_Set	YES	Nucleus		RRM_SF superfamily	RNA recognition motif (RRM) superfamily; RRM, also known as RBD (RNA binding domain) or RNP (ribonucleoprotein domain), is a highly abundant domain in eukaryotes found in proteins involved in post-transcriptional gene expression processes including mRNA and rRNA processing, RNA export, and RNA stability. This domain is 90 amino acids in length and consists of a four-stranded beta-sheet packed aga…	RNA binding
MEF2D_DAZAP1	Expressed_Set	YES	Nucleus		HJURP_C	Holliday junction regulator protein family C-terminal repeat; Although this family is conserved in the Holliday junction regulator, HJURP, proteins in higher eukaryotes, alongside an Scm3, pfam10384, family, its exact function is not known. The C-terminal region of Scm3 proteins has been evolving rapidly, and this short repeat at the C-terminal end can be present in up to two copies in the higher…	recombination
MEF2D_DAZAP1	Expressed_Set	YES	Nucleus		MADS_MEF2_like	MEF2 (myocyte enhancer factor 2)-like/Type II subfamily of MADS ( MCM1, Agamous, Deficiens, and SRF (serum response factor) box family of eukaryotic transcriptional regulators. Binds DNA and exists as hetero and homo-dimers. Differs from SRF-like/Type I subgroup mainly in position of the alpha helix responsible for the dimerization interface. Important in homeotic regulation in plants and in imme…	transcription
PAX5_BZW1	Expressed_Set	YES	Nucleus		W2_eIF5C_like	C-terminal W2 domain of the eukaryotic translation initiation factor 5C and similar proteins; eIF5C appears to be essential for the initiation of protein translation; its actual function, and specifically that of the C-terminal W2 domain, are not well understood. The Drosophila ortholog, kra (krasavietz) or exba (extra bases), may be involved in translational inhibition in neural development. The…	translation
PAX5_BZW1	Expressed_Set	YES	Nucleus		PAX	Paired Box domain; Paired Box domain.	transcription
ARID1B_ZNF384	Expressed_Set	YES	Nucleus		SUF4-like superfamily	N-terminal domain of Oryza sativa transcription factor SUPPRESSOR OF FRI 4 (OsSUF4), Arabidopsis thaliana SUF4 (AtSUF4), and similar proteins; Oryza sativa SUPPRESSOR OF FRI 4 (OsSUF4) is a C2H2-type zinc finger transcription factor which interacts with the major H3K36 methyltransferase SDG725 to promote H3K36me3 (tri-methylation at H3K9) establishment. The transcription factor OsSUF4 recognizes …	transcription
ARID1B_ZNF384	Expressed_Set	YES	Nucleus		zf-C2H2	Zinc finger, C2H2 type; The C2H2 zinc finger is the classical zinc finger domain. The two conserved cysteines and histidines co-ordinate a zinc ion. The following pattern describes the zinc finger. #-X-C-X(1-5)-C-X3-#-X5-#-X2-H-X(3-6)-[H/C] Where X can be any amino acid, and numbers in brackets indicate the number of residues. The positions marked # are those that are important for the stable fol…	transcription
ARID1B_ZNF384	Expressed_Set	YES	Nucleus		zf-H2C2_2	Zinc-finger double domain; Zinc-finger double domain.
ARID1B_ZNF384	Expressed_Set	YES	Nucleus		Med15 superfamily	ARC105 or Med15 subunit of Mediator complex non-fungal; The approx. 70 residue Med15 domain of the ARC-Mediator co-activator is a three-helix bundle with marked similarity to the KIX domain. The sterol regulatory element binding protein (SREBP) family of transcription activators use the ARC105 subunit to activate target genes in the regulation of cholesterol and fatty acid homeostasis. In additio…	transcription
PAX5_PAX5	Expressed_Set	YES	Nucleus		PAX	Paired Box domain; Paired Box domain.	transcription
PAX5_PAX5	Expressed_Set	YES	Nucleus		Pax2_C	Paired-box protein 2 C terminal; This domain family is found in eukaryotes, and is approximately 110 amino acids in length. The family is found in association with pfam00292. This family is the C terminal of the paired-box protein 2 which is a transcription factor involved in embryonic development and organogenesis.	transcription
EP300_ZNF384	Expressed_Set	YES	Nucleus		COG5048	FOG: Zn-finger [General function prediction only]; FOG: Zn-finger [General function prediction only].
EP300_ZNF384	Expressed_Set	YES	Nucleus		Med15 superfamily	ARC105 or Med15 subunit of Mediator complex non-fungal; The approx. 70 residue Med15 domain of the ARC-Mediator co-activator is a three-helix bundle with marked similarity to the KIX domain. The sterol regulatory element binding protein (SREBP) family of transcription activators use the ARC105 subunit to activate target genes in the regulation of cholesterol and fatty acid homeostasis. In additio…	transcription
EP300_ZNF384	Expressed_Set	YES	Nucleus		zf-TAZ	TAZ zinc finger; The TAZ2 domain of CBP binds to other transcription factors such as the p53 tumor suppressor protein, E1A oncoprotein, MyoD, and GATA-1. The zinc coordinating motif that is necessary for binding to target DNA sequences consists of HCCC.	transcription
CREBBP_ZNF500	Expressed_Set	YES	Nucleus		COG5048	FOG: Zn-finger [General function prediction only]; FOG: Zn-finger [General function prediction only].
MYDGF_DNM2	Expressed_Set	YES	Cytoplasm		GED	Dynamin GTPase effector domain; Dynamin GTPase effector domain.	GTPase
MYDGF_DNM2	Expressed_Set	YES	Cytoplasm		PHA03247 superfamily	large tegument protein UL36; Provisional
MYDGF_DNM2	Expressed_Set	YES	Cytoplasm		PH_dynamin	Dynamin pleckstrin homology (PH) domain; Dynamin is a GTPase that regulates endocytic vesicle formation. It has an N-terminal GTPase domain, followed by a PH domain, a GTPase effector domain and a C-terminal proline arginine rich domain. Dynamin-like proteins, which are found in metazoa, plants and yeast have the same domain architecture as dynamin, but lack the PH domain. PH domains have diverse…	cell signaling
MYDGF_DNM2	Expressed_Set	YES	Cytoplasm		Dynamin_M	Dynamin central region; This region lies between the GTPase domain, see pfam00350, and the pleckstrin homology (PH) domain, see pfam00169.	cell signaling
MYDGF_DNM2	Expressed_Set	YES	Cytoplasm		UPF0556	Uncharacterized protein family UPF0556; This family of proteins has no known function.
MYDGF_DNM2	Expressed_Set	YES	Cytoplasm		DLP_1	Dynamin_like protein family includes dynamins and Mx proteins; The dynamin family of large mechanochemical GTPases includes the classical dynamins and dynamin-like proteins (DLPs) that are found throughout the Eukarya. These proteins catalyze membrane fission during clathrin-mediated endocytosis. Dynamin consists of five domains; an N-terminal G domain that binds and hydrolyzes GTP, a middle doma…	membrane remodeling
ZC3HAV1_ABL2	Expressed_Set	YES	Cytoplasm		FABD	F-actin binding domain (FABD); FABD is the F-actin binding domain of Bcr-Abl and its cellular counterpart c-Abl. The Bcr-Abl tyrosine kinase causes different forms of leukemia in humans. Depending on its position within the cell, Bcr-Abl differentially affects cellular growth. The FABD forms a compact left-handed four-helix bundle in solution.	protein binding
ZC3HAV1_ABL2	Expressed_Set	YES	Cytoplasm		HTH_53	Zap helix turn helix N-terminal domain; Zinc-finger antiviral protein (ZAP) is a host factor that specifically inhibits the replication of certain viruses, such as HIV-1, by targeting viral mRNA for degradation. This domain is a helix turn helix domain found at the N-terminal region constituting the top cockpit layer of the protein.	transcription
ZC3HAV1_ABL2	Expressed_Set	YES	Cytoplasm		zf-CCCH_8	Zinc-finger antiviral protein (ZAP) zinc finger domain 3; Zinc-finger antiviral protein (ZAP) is a host factor that specifically inhibits the replication of certain viruses, such as HIV-1, by targeting viral mRNA for degradation. N-terminal domain of ZAP is the major functional domain which contains four zinc-finger motifs. This entry represents the third zinc finger type CCCH.	RNA binding
ZC3HAV1_ABL2	Expressed_Set	YES	Cytoplasm		PTKc_Abl	Catalytic domain of the protein Tyrosine kinase, Abelson kinase; PTKs catalyze the transfer of the gamma-phosphoryl group from ATP to tyrosine (tyr) residues in protein substrates. Abl (or c-Abl) is a ubiquitously-expressed cytoplasmic (or nonreceptor) PTK that contains SH3, SH2, and tyr kinase domains in its N-terminal region, as well as nuclear localization motifs, a putative DNA-binding domain…	protein kinase
ZC3HAV1_ABL2	Expressed_Set	YES	Cytoplasm		SH2_ABL	Src homology 2 (SH2) domain found in Abelson murine lymphosarcoma virus (ABL) proteins; ABL-family proteins are highly conserved tyrosine kinases. Each ABL protein contains an SH3-SH2-TK (Src homology 3-Src homology 2-tyrosine kinase) domain cassette, which confers autoregulated kinase activity and is common among nonreceptor tyrosine kinases. Several types of posttranslational modifications cont…	cell signaling
ZC3HAV1_ABL2	Expressed_Set	YES	Cytoplasm		SH3_Abl	Src homology 3 domain of the protein Tyrosine kinase, Abelson kinase; Abl (or c-Abl) is a ubiquitously-expressed cytoplasmic (or nonreceptor) PTK that contains SH3, SH2, and tyr kinase domains in its N-terminal region, as well as nuclear localization motifs, a putative DNA-binding domain, and F- and G-actin binding domains in its C-terminal tail. It also contains a short autoinhibitory cap region…	cell signaling
ZC3HAV1_ABL2	Expressed_Set	YES	Cytoplasm		WWE	domain in Deltex and TRIP12 homologues. Possibly involved in regulation of ubiquitin-mediated proteolysis; domain in Deltex and TRIP12 homologues. Possibly involved in regulation of ubiquitin-mediated proteolysis.	protein degradation
SUCO_CRTC2	Expressed_Set	YES	Cytoplasm		TORC_C	Transducer of regulated CREB activity, C-terminus; This family includes the C terminal region of TORC proteins. TORC (Transducer of regulated CREB activity) is a protein family of coactivators that enhances the activity of CRE-depended transcription via a phosphorylation-independent interaction with the bZIP DNA binding/dimerization domain of CREB (cAMP Response Element-Binding). The C-terminus r…	transcription
SUCO_CRTC2	Expressed_Set	YES	Cytoplasm		TORC_M	Transducer of regulated CREB activity middle domain; This family includes the region between the N and C-terminus of TORC proteins. TORC (Transducer of regulated CREB activity) is a protein family of coactivators that enhances the activity of CRE-depended transcription via a phosphorylation-independent interaction with the bZIP DNA binding/dimerization domain of CREB (cAMP Response Element-Bindin…	transcription
PAX5_ETV6	Expressed_Set	YES	Cytoplasm		SAM_PNT-Tel_Yan	Sterile alpha motif (SAM)/Pointed domain of Tel/Yan protein; SAM Pointed domain of Tel (Translocation, Ets, Leukemia)/Yan subfamily of ETS transcriptional repressors is a protein-protein interaction domain. SAM Pointed domains of this type of regulators can interact with each other, forming head-to-tail homodimers or homooligomers, and/or interact with SAM Pointed domains of another subfamily of …	transcription
PAX5_ETV6	Expressed_Set	YES	Cytoplasm		PAX	Paired Box domain; Paired Box domain.	transcription
PAX5_ETV6	Expressed_Set	YES	Cytoplasm		ETS	erythroblast transformation specific domain; variation of the helix-turn-helix motif	transcription
BCR_ABL1	Expressed_Set	YES	Cytoplasm		SH3_Abl	Src homology 3 domain of the protein Tyrosine kinase, Abelson kinase; Abl (or c-Abl) is a ubiquitously-expressed cytoplasmic (or nonreceptor) PTK that contains SH3, SH2, and tyr kinase domains in its N-terminal region, as well as nuclear localization motifs, a putative DNA-binding domain, and F- and G-actin binding domains in its C-terminal tail. It also contains a short autoinhibitory cap region…	cell signaling
BCR_ABL1	Expressed_Set	YES	Cytoplasm		PTKc_Abl	Catalytic domain of the protein Tyrosine kinase, Abelson kinase; PTKs catalyze the transfer of the gamma-phosphoryl group from ATP to tyrosine (tyr) residues in protein substrates. Abl (or c-Abl) is a ubiquitously-expressed cytoplasmic (or nonreceptor) PTK that contains SH3, SH2, and tyr kinase domains in its N-terminal region, as well as nuclear localization motifs, a putative DNA-binding domain…	protein kinase
BCR_ABL1	Expressed_Set	YES	Cytoplasm		Bcr-Abl_Oligo	Bcr-Abl oncoprotein oligomerization domain; The Bcr-Abl oncoprotein oligomerization domain consists of a short N-terminal helix (alpha-1), a flexible loop and a long C-terminal helix (alpha-2). Together these form an N-shaped structure, with the loop allowing the two helices to assume a parallel orientation. The monomeric domains associate into a dimer through the formation of an antiparallel coi…	oligomerization
BCR_ABL1	Expressed_Set	YES	Cytoplasm		SH2_ABL	Src homology 2 (SH2) domain found in Abelson murine lymphosarcoma virus (ABL) proteins; ABL-family proteins are highly conserved tyrosine kinases. Each ABL protein contains an SH3-SH2-TK (Src homology 3-Src homology 2-tyrosine kinase) domain cassette, which confers autoregulated kinase activity and is common among nonreceptor tyrosine kinases. Several types of posttranslational modifications cont…	cell signaling
BCR_ABL1	Expressed_Set	YES	Cytoplasm		FABD	F-actin binding domain (FABD); FABD is the F-actin binding domain of Bcr-Abl and its cellular counterpart c-Abl. The Bcr-Abl tyrosine kinase causes different forms of leukemia in humans. Depending on its position within the cell, Bcr-Abl differentially affects cellular growth. The FABD forms a compact left-handed four-helix bundle in solution.	protein binding
BCR_ABL1	Expressed_Set	YES	Cytoplasm		RhoGEF	RhoGEF domain; Guanine nucleotide exchange factor for Rho/Rac/Cdc42-like GTPases Also called Dbl-homologous (DH) domain. It appears that pfam00169 domains invariably occur C-terminal to RhoGEF/DH domains.	cell signaling
BCR_ABL1	Expressed_Set	YES	Cytoplasm		PH_BCR_vertebrate	Breakpoint Cluster Region-related pleckstrin homology (PH) domain; The BCR gene is one of the two genes in the BCR-ABL complex, which is associated with the Philadelphia chromosome, a product of a reciprocal translocation between chromosomes 22 and 9. BCR is a GTPase-activating protein (GAP) for RAC1 (primarily) and CDC42. The Dbl region of BCR has the most RhoGEF activity for Cdc42, and less act…	protein binding
RPS6KB1_VMP1	Expressed_Set	YES	Cytoplasm		SNARE_assoc superfamily	SNARE associated Golgi protein; This is a family of SNARE associated Golgi proteins. The yeast member of this family localizes with the t-SNARE Tlg2.	SNARE
DDX3X_MRAS	Expressed_Set	YES	Cytoplasm		P-loop_NTPase superfamily	P-loop containing Nucleoside Triphosphate Hydrolases; Members of the P-loop NTPase domain superfamily are characterized by a conserved nucleotide phosphate-binding motif, also referred to as the Walker A motif (GxxxxGK[S/T], where x is any residue), and the Walker B motif (hhhh[D/E], where h is a hydrophobic residue). The Walker A and B motifs bind the beta-gamma phosphate moiety of the bound nuc…	NTPase
DDX3X_MRAS	Expressed_Set	YES	Cytoplasm		DEADc_DDX3	DEAD-box helicase domain of DEAD box protein 3; DDX3 (also called helicase-like protein, DEAD box, X isoform, or DDX14) has been reported to display a high level of RNA-independent ATPase activity stimulated by both RNA and DNA. This protein has multiple conserved domains and is thought to play roles in both the nucleus and cytoplasm. Nuclear roles include transcriptional regulation, mRNP assembl…	helicase
DDX3X_MRAS	Expressed_Set	YES	Cytoplasm		PTZ00110 superfamily	helicase; Provisional	helicase
OPCML_NTM	Expressed_Set	YES	Cytoplasm		Ig superfamily	Immunoglobulin domain; The members here are composed of the immunoglobulin (Ig) domain found in the Ig superfamily. The Ig superfamily is a heterogenous group of proteins, built on a common fold comprised of a sandwich of two beta sheets. Members of this group are components of immunoglobulin, neuroglia, cell surface glycoproteins, including T-cell receptors, CD2, CD4, CD8, and membrane glycoprot…	Ig domain
OPCML_NTM	Expressed_Set	YES	Cytoplasm		Ig_3	Immunoglobulin domain; This family contains immunoglobulin-like domains.	Ig domain
CSF2RA_CRLF2	Expressed_Set	YES	Cytoplasm		FN3	Fibronectin type 3 domain; One of three types of internal repeats found in the plasma protein fibronectin. Its tenth fibronectin type III repeat contains an RGD cell recognition sequence in a flexible loop between 2 strands. Approximately 2% of all animal proteins contain the FN3 repeat; including extracellular and intracellular proteins, membrane spanning cytokine receptors, growth hormone recep…	cell recognition
CSF2RA_CRLF2	Expressed_Set	YES	Cytoplasm		IL3Ra_N	IL-3 receptor alpha chain N-terminal domain; Interleukin-3 (IL-3) is an activated T cell product that bridges innate and adaptive immunity and contributes to several immunopathologies. Structure of IL-3 receptor alpha chain (IL3Ra) in complex with the anti-leukemia antibody CSL362 reveals that the N-terminal domain (NTD), a domain also present in the granulocyte-macrophage colony-stimulating fact…	cell signaling
CSF2RA_CRLF2	Expressed_Set	YES	Cytoplasm		IL6Ra-bind	Interleukin-6 receptor alpha chain, binding; Members of this family adopt a structure consisting of an immunoglobulin-like beta-sandwich, with seven strands in two beta-sheets, in a Greek-key topology. They are required for binding to the cytokine Interleukin-6.	cell signaling
ETV6_NTRK3	Expressed_Set	YES	Cytoplasm		SAM_PNT-Tel_Yan	Sterile alpha motif (SAM)/Pointed domain of Tel/Yan protein; SAM Pointed domain of Tel (Translocation, Ets, Leukemia)/Yan subfamily of ETS transcriptional repressors is a protein-protein interaction domain. SAM Pointed domains of this type of regulators can interact with each other, forming head-to-tail homodimers or homooligomers, and/or interact with SAM Pointed domains of another subfamily of …	oligomerization
ETV6_NTRK3	Expressed_Set	YES	Cytoplasm		PTKc_TrkC	Catalytic domain of the protein Tyrosine kinase, Tropomyosin Related kinase C; PTKs catalyze the transfer of the gamma-phosphoryl group from ATP to tyrosine (tyr) residues in protein substrates. TrkC is a receptor PTK (RTK) containing an extracellular region with arrays of leucine-rich motifs flanked by two cysteine-rich clusters followed by two immunoglobulin-like domains, a transmembrane segmen…	protein kinase
ASPSCR1_METRNL	Expressed_Set	YES	Cytoplasm		Ubl_ASPSCR1_like	Ubiquitin-like (Ubl) domain found at the N-terminus of mammalian ASPSCR1 (alveolar soft part sarcoma chromosomal region candidate gene 1 protein), Saccharomyces cerevisie Ubx4p, and similar proteins; ASPSCR1 (alveolar soft part sarcoma chromosomal region candidate gene 1 protein) is also known as alveolar soft part sarcoma locus protein (ASPL), tether containing UBX domain for GLUT4, TUG, UBX dom…	protein binding
ASPSCR1_METRNL	Expressed_Set	YES	Cytoplasm		Ubiquitin_like_fold superfamily	Beta-grasp ubiquitin-like fold; Ubiquitin is a protein modifier that is involved in various cellular processes including transcriptional regulation, cell cycle control, and DNA repair in eukaryotes. The ubiquitination process comprises a cascade of E1, E2 and E3 enzymes that results in a covalent bond between the C-terminus of ubiquitin and the epsilon-amino group of a substrate lysine. Ubiquitin…	protein binding
AFF1_RAD51B	Expressed_Set	YES	Cytoplasm		AF-4	AF-4 proto-oncoprotein; This family consists of AF4 (Proto-oncogene AF4) and FMR2 (Fragile X E mental retardation syndrome) nuclear proteins. These proteins have been linked to human diseases such as acute lymphoblastic leukaemia and mental retardation. The family also contains a Drosophila AF4 protein homolog Lilliputian which contains an AT-hook domain. Lilliputian represents a novel pair-rule …
AFF1_RAD51B	Expressed_Set	YES	Cytoplasm		Rad51B	RAD51B recombinase; RAD51B recombinase, a RAD51 paralog, plays an important role in DNA repair by homologous recombination (HR). HR is an important error-free repair mechanism for chromosomal double-strand break (DSB) which otherwise leads to cell cycle arrest and death. RAD51B, together with the other RAD51 paralogs, RAD51C, RAD51D, XRCC3, and XRCC2, helps recruit RAD51 to the break site.	recombination
SPTLC3_PSMF1	Expressed_Set	YES	Cytoplasm		AAT_I superfamily	Aspartate aminotransferase (AAT) superfamily (fold type I) of pyridoxal phosphate (PLP)-dependent enzymes. PLP combines with an alpha-amino acid to form a compound called a Schiff base or aldimine intermediate, which depending on the reaction, is the substrate in four kinds of reactions (1) transamination (movement of amino groups), (2) racemization (redistribution of enantiomers), (3) decarboxyl…	amino transferase
SPTLC3_PSMF1	Expressed_Set	YES	Cytoplasm		PI31_Prot_C	PI31 proteasome regulator; PI31 is a cellular regulator of proteasome formation and of proteasome-mediated antigen processing.	protein degradation
UBXN4_R3HDM1	Expressed_Set	YES	Cytoplasm		ARGLU superfamily	Arginine and glutamate-rich 1; ARGLU, arginine and glutamate-rich 1 protein family, is required for the oestrogen-dependent expression of ESR1 target genes. It functions in cooperation with MED1. The family of proteins is found in eukaryotes.	transcription
UBXN4_R3HDM1	Expressed_Set	YES	Cytoplasm		Ubiquitin_like_fold superfamily	Beta-grasp ubiquitin-like fold; Ubiquitin is a protein modifier that is involved in various cellular processes including transcriptional regulation, cell cycle control, and DNA repair in eukaryotes. The ubiquitination process comprises a cascade of E1, E2 and E3 enzymes that results in a covalent bond between the C-terminus of ubiquitin and the epsilon-amino group of a substrate lysine. Ubiquitin…	protein binding
UBXN4_R3HDM1	Expressed_Set	YES	Cytoplasm		Thioredoxin_like superfamily	protein Disulfide Oxidoreductases and Other proteins with a Thioredoxin fold; The thioredoxin (TRX)-like superfamily is a large, diverse group of proteins containing a TRX fold. Many members contain a classic TRX domain with a redox active CXXC motif. They function as protein disulfide oxidoreductases (PDOs), altering the redox state of target proteins via the reversible oxidation of their active…	redox regulation
MEF2D_HNRNPUL1	Expressed_Set	YES	Cytoplasm		PHA03247 superfamily	large tegument protein UL36; Provisional
MEF2D_HNRNPUL1	Expressed_Set	YES	Cytoplasm		MADS_MEF2_like	MEF2 (myocyte enhancer factor 2)-like/Type II subfamily of MADS ( MCM1, Agamous, Deficiens, and SRF (serum response factor) box family of eukaryotic transcriptional regulators. Binds DNA and exists as hetero and homo-dimers. Differs from SRF-like/Type I subgroup mainly in position of the alpha helix responsible for the dimerization interface. Important in homeotic regulation in plants and in imme…	transcription
MEF2D_HNRNPUL1	Expressed_Set	YES	Cytoplasm		HJURP_C	Holliday junction regulator protein family C-terminal repeat; Although this family is conserved in the Holliday junction regulator, HJURP, proteins in higher eukaryotes, alongside an Scm3, pfam10384, family, its exact function is not known. The C-terminal region of Scm3 proteins has been evolving rapidly, and this short repeat at the C-terminal end can be present in up to two copies in the higher…	recombination
ASCC3_GRIK2	Expressed_Set	YES	Cytoplasm		Periplasmic_Binding_protein_type1 superfamily	Type 1 periplasmic binding fold superfamily; Type 1 periplasmic binding fold superfamily. This model and hierarchy represent the ligand binding domains of the LacI family of transcriptional regulators, periplasmic binding proteins of the ABC-type transport systems, the family C G-protein couples receptors (GPCRs), membrane bound guanylyl cyclases including the family of natriuretic peptide recept…	ligand binding
ASCC3_GRIK2	Expressed_Set	YES	Cytoplasm		Periplasmic_Binding_protein_Type_2 superfamily	Type 2 periplasmic binding fold superfamily; This evolutionary model and hierarchy represent the ligand-binding domains found in solute binding proteins that serve as initial receptors in the transport, signal transduction and channel gating. The PBP2 proteins share the same architecture as periplasmic binding proteins type 1 (PBP1), but have a different topology. They are typically comprised of …	ligand binding
ASCC3_GRIK2	Expressed_Set	YES	Cytoplasm		DEAD-like_helicase_N superfamily	N-terminal helicase domain of the DEAD-box helicase superfamily; The DEAD-like helicase superfamily is a diverse family of proteins involved in ATP-dependent RNA or DNA unwinding. The N-terminal domain contains the ATP-binding region.	helicase
ITSN2_ADCY3	Expressed_Set	YES	Cytoplasm		EH	Eps15 homology domain; Pair of EF hand motifs that recognise proteins containing Asn-Pro-Phe (NPF) sequences.	protein binding
ITSN2_ADCY3	Expressed_Set	YES	Cytoplasm		KLF3_N superfamily	N-terminal domain of Kruppel-like factor 3; Kruppel-like factor 3 (KLF3; also called Krueppel-like factor 3 and originally called Basic Kruppel-like Factor/BKLF), was the third member of the KLF family of zinc finger transcription factors to be discovered. KLF3 possesses a wide range of biological impacts on regulating apoptosis, differentiation, and proliferation in various tissues during the en…	transcription
ITSN2_ADCY3	Expressed_Set	YES	Cytoplasm		Guanylate_cyc	Adenylate and Guanylate cyclase catalytic domain; Adenylate and Guanylate cyclase catalytic domain.	cell signaling
ITSN2_ADCY3	Expressed_Set	YES	Cytoplasm		SMC_prok_A superfamily	chromosome segregation protein SMC, primarily archaeal type; SMC (structural maintenance of chromosomes) proteins bind DNA and act in organizing and segregating chromosomes for partition. SMC proteins are found in bacteria, archaea, and eukaryotes. It is found in a single copy and is homodimeric in prokaryotes, but six paralogs (excluded from this family) are found in eukarotes, where SMC protein…	replication
PML_RARA	Expressed_Set	YES	Cytoplasm		Bbox2_TRIM19_C-V	B-box-type 2 zinc finger found in tripartite motif-containing protein 19, also called promyelocytic leukemia protein (PML), and similar proteins; protein PML, also known as RING finger protein 71 (RNF71) or tripartite motif-containing protein 19 (TRIM19), is predominantly a nuclear protein with a broad intrinsic antiviral activity. It is the eponymous component of PML nuclear bodies (PML NBs) and…	proteostasis
PML_RARA	Expressed_Set	YES	Cytoplasm		RING_Ubox superfamily	The superfamily of RING finger (Really Interesting New Gene) domain and U-box domain; RING finger is a specialized type of Zn-finger of 40 to 60 residues that binds two atoms of zinc. It is defined by the "cross-brace" motif that chelates zinc atoms by eight amino acid residues, typically Cys or His, arranged in a characteristic spacing. Canonical RING motifs have been categorized as two major su…	proteostasis
PML_RARA	Expressed_Set	YES	Cytoplasm		DUF3583 superfamily	protein of unknown function (DUF3583); This domain is found in eukaryotes, and is typically between 302 and 338 amino acids in length. It is found in association with pfam00097 and pfam00643. Most members are promyelocytic leukemia proteins, and this family lies towards the C-terminus.
PML_RARA	Expressed_Set	YES	Cytoplasm		Bbox1_TRIM19_C-V	B-box-type 1 zinc finger found in promyelocytic leukemia protein (PML) and similar proteins; protein PML, also known as RING finger protein 71 (RNF71) or tripartite motif-containing protein 19 (TRIM19), is predominantly a nuclear protein with a broad intrinsic antiviral activity. It is the eponymous component of PML nuclear bodies (PML NBs) and has been implicated in a wide variety of cellular pr…	proteostasis
PML_RARA	Expressed_Set	YES	Cytoplasm		NR_DBD_RAR	DNA-binding domain of retinoic acid receptor (RAR) is composed of two C4-type zinc fingers; DNA-binding domain of retinoic acid receptor (RAR) is composed of two C4-type zinc fingers. Each zinc finger contains a group of four Cys residues which co-ordinates a single zinc atom. RAR interacts with specific DNA sites upstream of the target gene and modulates the rate of transcriptional initiation. R…	transcription
PML_RARA	Expressed_Set	YES	Cytoplasm		rad18 superfamily	DNA repair protein rad18; All proteins in this family for which functions are known are involved in nucleotide excision repair.This family is based on the phylogenomic analysis of JA Eisen (1999, Ph.D. Thesis, Stanford University). [DNA metabolism, DNA replication, recombination, and repair]	DNA repair
PML_RARA	Expressed_Set	YES	Cytoplasm		NR_LBD_RAR	The ligand binding domain (LBD) of retinoic acid receptor (RAR), a members of the nuclear receptor superfamily; The ligand binding domain (LBD) of retinoic acid receptor (RAR): Retinoic acid receptors are members of the nuclear receptor (NR) superfamily of ligand-regulated transcription factors. RARs mediate the biological effect of retinoids, including both naturally dietary vitamin A (retinol) …	ligand binding
DCAF15_ZNF333	Expressed_Set	YES	Cytoplasm		DCAF15_WD40	DDB1-and CUL4-substrate receptor 15, WD repeat; DCAFs, Ddb1- and Cul4-associated factors, are substrate receptors for the Cul4-Ddb1 Ubiquitin Ligase. There are 18 different factors, the majority of which are WD40-repeat-proteins.	protein binding
DCAF15_ZNF333	Expressed_Set	YES	Cytoplasm		KRAB	krueppel associated box; krueppel associated box.
VAV2_COL27A1	Expressed_Set	YES	Cytoplasm		Collagen	Collagen triple helix repeat (20 copies); Members of this family belong to the collagen superfamily. Collagens are generally extracellular structural proteins involved in formation of connective tissue structure. The alignment contains 20 copies of the G-X-Y repeat that forms a triple helix. The first position of the repeat is glycine, the second and third positions can be any residue but are fre…	oligomerization
VAV2_COL27A1	Expressed_Set	YES	Cytoplasm		CH_SF superfamily	calponin homology (CH) domain superfamily; CH domains are actin filament (F-actin) binding motifs, which may be present as a single copy or in tandem repeats (which increase binding affinity). They either function as autonomous actin binding motifs or serve a regulatory function. CH domains are found in cytoskeletal and signal transduction proteins, including actin-binding proteins like spectrin,…	protein binding
VAV2_COL27A1	Expressed_Set	YES	Cytoplasm		COLFI superfamily	Fibrillar collagen C-terminal domain; Found at C-termini of fibrillar collagens: Ephydatia muelleri procollagen EMF1 alpha, vertebrate collagens alpha(1)III, alpha(1)II, alpha(2)V etc.
DDX3X_MLLT10	Expressed_Set	YES	Cytoplasm		CC_AF10	coiled coil domain of ALL1-Fused gene from chromosome 10 protein (AF10) and similar proteins; This family includes AF10 (ALL1-Fused gene from chromosome 10 protein) which is one of mixed-lineage leukemia 1 (MLL1)-fusion partners that function in acute myeloid leukemia (ALL). Aberration of the mixed-lineage leukemia (MLL) gene is implicated in acute leukemia; chromosomal translocations of MLL1 gen…	oligomerization
RPRD1A_SLC39A6	Expressed_Set	YES	Cytoplasm		Zip	ZIP Zinc transporter; The ZIP family consists of zinc transport proteins and many putative metal transporters. The main contribution to this family is from the Arabidopsis thaliana ZIP protein family these proteins are responsible for zinc uptake in the plant. Also found within this family are C. elegans proteins of unknown function which are annotated as being similar to human growth arrest indu…	ion transport
RPRD1A_SLC39A6	Expressed_Set	YES	Cytoplasm		CID_RPRD1A	CID (CTD-Interacting domain) of Regulation of nuclear pre-mRNA domain-containing protein 1A; Regulation of nuclear pre-mRNA domain-containing protein 1A (RPRD1A) is also called Cyclin-dependent kinase inhibitor 2B-related protein or p15INK4B-related protein (P15RS). RPRD1A is a CID (CTD-Interacting domain) containing protein that co-purifies with RNA polymerase (Pol) II (RNAP II) and three other …	protein binding
RPRD1A_SLC39A6	Expressed_Set	YES	Cytoplasm		CREPT	Cell-cycle alteration and expression-elevated protein in tumor; CREPT (Cell-cycle alteration and expression-elevated protein in tumor) is a family of eukaryotic transcriptional regulators that ptromote the binding of RNA-polymerase to the CYCLIN D1, CCDN1, promoter and other genes involved in the cell-cycle. It promotes the formation of a chromatin loop in the CYCLIN D1 gene, and is preferentiall…	transcription
SPAG9_SKAP1	Expressed_Set	YES	Cytoplasm		Jnk-SapK_ap_N	JNK_SAPK-associated protein-1; This is the N-terminal 200 residues of a set of proteins conserved from yeasts to humans. Most of the proteins in this entry have an RhoGEF pfam00621 domain at their C-terminal end.	cell signaling
SPAG9_SKAP1	Expressed_Set	YES	Cytoplasm		SH3_SKAP1	Src Homology 3 domain of Src kinase-Associated Phosphoprotein 1; SKAP1, also called SKAP55 (Src kinase-associated protein of 55kDa), is an immune cell-specific adaptor protein that plays an important role in T-cell adhesion, migration, and integrin clustering. It is expressed exclusively in T-lymphocytes, mast cells, and macrophages. Binding partners include ADAP (adhesion and degranulation-promo…	cell signaling
SPAG9_SKAP1	Expressed_Set	YES	Cytoplasm		PH_Skap1	Src kinase-associated phosphoprotein 1 Pleckstrin homology (PH) domain; Adaptor protein Skap1 (also called Skap55/Src kinase-associated phosphoprotein of 55 kDa) and its partner, ADAP (adhesion and degranulation promoting adapter protein) help reorganize the cytoskeleton and/or promote integrin-mediated adhesion upon immunoreceptor activation. Skap1 is also involved in T Cell Receptor (TCR)-induc…	cell signaling
NEMF_CDKL1	Expressed_Set	YES	Cytoplasm		FbpA superfamily	Fibronectin-binding protein A N-terminus (FbpA); This family consists of the N-terminal region of the prokaryotic fibronectin-binding protein. Fibronectin binding is considered to be an important virulence factor in streptococcal infections. Fibronectin is a dimeric glycoprotein that is present in a soluble form in plasma and extracellular fluids; it is also present in a fibrillar form on cell su…	protein binding
NEMF_CDKL1	Expressed_Set	YES	Cytoplasm		PKc_like superfamily	protein kinases, catalytic domain; The protein kinase superfamily is mainly composed of the catalytic domains of serine/threonine-specific and tyrosine-specific protein kinases. It also includes RIO kinases, which are atypical serine protein kinases, aminoglycoside phosphotransferases, and choline kinases. These proteins catalyze the transfer of the gamma-phosphoryl group from ATP to hydroxyl gro…	protein kinase
S100A9_KRT4	Expressed_Set	YES	Cytoplasm		Filament superfamily	Intermediate filament protein; Intermediate filament protein.
S100A9_KRT4	Expressed_Set	YES	Cytoplasm		EFh superfamily	EF-hand, calcium binding motif; A diverse superfamily of calcium sensors and calcium signal modulators; most examples in this alignment model have 2 active canonical EF hands. Ca2+ binding induces a conformational change in the EF-hand motif, leading to the activation or inactivation of target proteins. EF-hands tend to occur in pairs or higher copy numbers.	ion binding
ETV6_C7ORF72	Expressed_Set	YES	Cytoplasm		DUF4540	domain of unknown function (DUF4540); This family of proteins is found in eukaryotes. proteins in this family are typically between 109 and 302 amino acids in length. In humans, it is found in the chromosomal position, C7orf72.
ETV6_C7ORF72	Expressed_Set	YES	Cytoplasm		SAM_superfamily superfamily	SAM (Sterile alpha motif ); SAM (Sterile Alpha Motif) domain is a module consisting of approximately 70 amino acids. This domain is found in the Fungi/Metazoa group and in a restricted number of bacteria. proteins with SAM domains are represented by a wide variety of domain architectures and have different intracellular localization, including nucleus, cytoplasm and membranes. SAM domains have di…	oligomerization
KLK3_KLK2	Expressed_Set	YES	Cytoplasm		Tryp_SPc	Trypsin-like serine protease; Many of these are synthesized as inactive precursor zymogens that are cleaved during limited proteolysis to generate their active forms. Alignment contains also inactive enzymes that have substitutions of the catalytic triad residues.	protease
TF_ALB	Expressed_Set	YES	Cytoplasm		PBP2_transferrin_N	The N-lobe of transferrin, a member of the type 2 periplasmic binding protein fold superfamily; Transferrins are iron-binding blood plasma glycoproteins that regulate the level of free iron in biological fluids. Vertebrate transferrins are made of a single polypeptide chain with a molecular weight of about 80 kDa. The polypeptide is folded into two homologous lobes (the N-lobe and C-lobe), and ea…	ion binding
TF_ALB	Expressed_Set	YES	Cytoplasm		Periplasmic_Binding_protein_Type_2 superfamily	Type 2 periplasmic binding fold superfamily; This evolutionary model and hierarchy represent the ligand-binding domains found in solute binding proteins that serve as initial receptors in the transport, signal transduction and channel gating. The PBP2 proteins share the same architecture as periplasmic binding proteins type 1 (PBP1), but have a different topology. They are typically comprised of …	ligand binding
PCBD2_KRT13	Expressed_Set	YES	Cytoplasm		PCD_DCoH superfamily	PCD_DCoH: The bifunctional protein pterin-4alpha-carbinolamine dehydratase (PCD), also known as DCoH (dimerization cofactor of hepatocyte nuclear factor-1), is both a transcription activator and a metabolic enzyme. DCoH stimulates gene expression by associating with specific DNA binding proteins such as HNF-1alpha (hepatocyte nuclear factor-1) and Xenopus enhancer of rudimentary homologue (XERH).…	transcription
PCBD2_KRT13	Expressed_Set	YES	Cytoplasm		Filament	Intermediate filament protein; Intermediate filament protein.
PTEN_RPL11	Expressed_Set	YES	Both		PTZ00156 superfamily	60S ribosomal protein L11; Provisional	ribosomal protein
PTEN_RPL11	Expressed_Set	YES	Both		PTP_PTEN	protein tyrosine phosphatase-like catalytic domain of phosphatase and tensin homolog; Phosphatase and tensin homolog (PTEN), also phosphatidylinositol 3,4,5-trisphosphate 3-phosphatase and dual-specificity protein phosphatase PTEN or mutated in multiple advanced cancers 1 (MMAC1), is a tumor suppressor that acts as a dual-specificity protein phosphatase and as a lipid phosphatase. It is a critica…	phosphatase
CBFA2T3_GLIS2	Expressed_Set	YES	Both		COG5048	FOG: Zn-finger [General function prediction only]; FOG: Zn-finger [General function prediction only].
CBFA2T3_GLIS2	Expressed_Set	YES	Both		NtpH superfamily	Archaeal/vacuolar-type H+-ATPase subunit H [Energy production and conversion]; Archaeal/vacuolar-type H+-ATPase subunit H [Energy production and conversion].	ATPase
CBFA2T3_GLIS2	Expressed_Set	YES	Both		NHR2	NHR2 domain like; The NHR2 (Nervy homology 2) domain is found in the ETO protein where it mediates oligomerization and protein-protein interactions. It forms an alpha-helical tetramer.	oligomerization
CBFA2T3_GLIS2	Expressed_Set	YES	Both		TAFH	NHR1 homology to TAF; This corresponds to the region NHR1 that is conserved between the product of the nervy gene in Drosophila and the human mtg8b protein, which is hypothesized to be a transcription factor.	transcription
ETV6_RUNX1	Expressed_Set	YES	Both		PHA03247 superfamily	large tegument protein UL36; Provisional
ETV6_RUNX1	Expressed_Set	YES	Both		SAM_PNT-Tel_Yan	Sterile alpha motif (SAM)/Pointed domain of Tel/Yan protein; SAM Pointed domain of Tel (Translocation, Ets, Leukemia)/Yan subfamily of ETS transcriptional repressors is a protein-protein interaction domain. SAM Pointed domains of this type of regulators can interact with each other, forming head-to-tail homodimers or homooligomers, and/or interact with SAM Pointed domains of another subfamily of …	oligomerization
ETV6_RUNX1	Expressed_Set	YES	Both		RunxI	Runx inhibition domain; This domain lies to the C-terminus of Runx-related transcription factors and homologous proteins (AML, CBF-alpha, PEBP2). Its function might be to interact with functional cofactors.	transcription
ETV6_RUNX1	Expressed_Set	YES	Both		Runt	Runt domain; Runt domain.
ASCC1_MICU1	Expressed_Set	YES	Both		KH-I_ASCC1	type I K homology (KH) RNA-binding domain found in activating signal cointegrator 1 complex subunit 1 (ASCC1) and similar proteins; ASCC1, also called ASC-1 complex subunit p50, or Trip4 complex subunit p50, plays a role in DNA damage repair as component of the ASCC complex. It is part of the ASC-1 complex that enhances NF-kappa-B, SRF and AP1 transactivation. In cells responding to gastrin-activ…	RNA binding
ASCC1_MICU1	Expressed_Set	YES	Both		EFh_MICU superfamily	EF-hand, calcium binding motif, found in mitochondrial calcium uptake proteins MICU1, MICU2, MICU3, and similar proteins; This family includes mitochondrial calcium uptake protein MICU1 and its two additional paralogs, MICU2 and MICU3. MICU1 localizes to the inner mitochondrial membrane (IMM). It functions as a gatekeeper of the mitochondrial calcium uniporter (MCU) and regulates MCU-mediated mit…	ion binding
ASCC1_MICU1	Expressed_Set	YES	Both		AKAP7_NLS superfamily	AKAP7 2'5' RNA ligase-like domain; AKAP7_NLS is the N-terminal domain of the cyclic AMP-dependent protein kinase A, PKA, anchor protein AKAP7. This protein anchors PKA for its role in regulating PKA-mediated gene transcription in both somatic cells and oocytes. AKAP7_NLS carries the nuclear localization signal (NLS) KKRKK, that indicates the cellular destiny of this anchor protein. Binding to the…	protein binding
MEF2D_SS18	Expressed_Set	YES	Both		HJURP_C	Holliday junction regulator protein family C-terminal repeat; Although this family is conserved in the Holliday junction regulator, HJURP, proteins in higher eukaryotes, alongside an Scm3, pfam10384, family, its exact function is not known. The C-terminal region of Scm3 proteins has been evolving rapidly, and this short repeat at the C-terminal end can be present in up to two copies in the higher…	recombination
MEF2D_SS18	Expressed_Set	YES	Both		Herpes_BLLF1 superfamily	Herpes virus major outer envelope glycoprotein (BLLF1); This family consists of the BLLF1 viral late glycoprotein, also termed gp350/220. It is the most abundantly expressed glycoprotein in the viral envelope of the Herpesviruses and is the major antigen responsible for stimulating the production of neutralising antibodies in vivo.	ligand binding
MEF2D_SS18	Expressed_Set	YES	Both		MADS_MEF2_like	MEF2 (myocyte enhancer factor 2)-like/Type II subfamily of MADS ( MCM1, Agamous, Deficiens, and SRF (serum response factor) box family of eukaryotic transcriptional regulators. Binds DNA and exists as hetero and homo-dimers. Differs from SRF-like/Type I subgroup mainly in position of the alpha helix responsible for the dimerization interface. Important in homeotic regulation in plants and in imme…	transcription
PAX5_ZCCHC7	Expressed_Set	YES	Both		PAX	Paired Box domain; Paired Box domain.	transcription
PAX5_ZCCHC7	Expressed_Set	YES	Both		AIR1 superfamily	Arginine methyltransferase-interacting protein, contains RING Zn-finger [Posttranslational modification, protein turnover, chaperones / Intracellular trafficking and secretion]; Arginine methyltransferase-interacting protein, contains RING Zn-finger [Posttranslational modification, protein turnover, chaperones / Intracellular trafficking and secretion].	protein binding
SLC16A14_SP110	Expressed_Set	YES	Both		SAND	SAND domain; The DNA binding activity of two proteins has been mapped to the SAND domain. The conserved KDWK motif is necessary for DNA binding, and it appears to be important for dimerization. This region is also found in the putative transcription factor RegA from the multicellular green alga Volvox cateri. This region of RegA is known as the VARL domain.	transcription
SLC16A14_SP110	Expressed_Set	YES	Both		Bromo_SP100C_like	Bromodomain, SP100C_like subfamily. The SP100C protein is a splice variant of SP100, a major component of PML-SP100 nuclear bodies (NBs), which are poorly understood. It is covalently modified by SUMO-1 and may play a role in processes at the chromatin level. Bromodomains are 110 amino acid long domains, that are found in many chromatin associated proteins. Bromodomains can interact specifically …	chromatin
SLC16A14_SP110	Expressed_Set	YES	Both		MFS superfamily	Major Facilitator Superfamily; The Major Facilitator Superfamily (MFS) is a large and diverse group of secondary transporters that includes uniporters, symporters, and antiporters. MFS proteins facilitate the transport across cytoplasmic or internal membranes of a variety of substrates including ions, sugar phosphates, drugs, neurotransmitters, nucleosides, amino acids, and peptides. They do so u…	transporter
SLC16A14_SP110	Expressed_Set	YES	Both		PHD_SP110_140	PHD finger found in the Sp100/Sp140 family of nuclear body components; The Sp100/Sp140 family includes nuclear body proteins SP100, SP140, and similar proteins. Sp110, also termed interferon-induced protein 41/75, or speckled 110 kDa, or transcriptional coactivator Sp110, is a leukocyte-specific component of the nuclear body. It may function as a nuclear hormone receptor transcriptional coactivat…	transcription
MYH10_CDKN2A	Expressed_Set	YES	Both		ANKYR	Ankyrin repeat [Signal transduction mechanisms]; FOG: Ankyrin repeat [General function prediction only].	protein binding
MYH10_CDKN2A	Expressed_Set	YES	Both		COG5022 superfamily	Myosin heavy chain [General function prediction only]; Myosin heavy chain [Cytoskeleton].
TSG101_YWHAB	Expressed_Set	YES	Both		UEV	UEV domain; This family includes the eukaryotic tumor susceptibility gene 101 protein (TSG101). Altered transcripts of this gene have been detected in sporadic breast cancers and many other human malignancies. However, the involvement of this gene in neoplastic transformation and tumorigenesis is still elusive. TSG101 is required for normal cell function of embryonic and adult tissues but that th…
TSG101_YWHAB	Expressed_Set	YES	Both		14-3-3 superfamily	14-3-3 domain; 14-3-3 domain is an essential part of 14-3-3 proteins, a ubiquitous class of regulatory, phosphoserine/threonine-binding proteins found in all eukaryotic cells, including yeast, protozoa and mammalian cells. 14-3-3 proteins play important roles in many biological processes that are regulated by phosphorylation, including cell cycle regulation, cell proliferation, protein traffickin…	protein binding
MBNL1_MEIS2	Expressed_Set	YES	Both		Meis_PKNOX_N	N-terminal of Homeobox Meis and PKNOX1; Meis_PKNOX_N is a family found at the N-terminus of Meis, Myeloid ecotropic viral integration site, transcription regulators and PKNOX1 regulators, PBX/knotted 1 homeobox 1, homeobox proteins.	transcription
MBNL1_MEIS2	Expressed_Set	YES	Both		Homeobox_KN	Homeobox KN domain; This is a homeobox transcription factor KN domain conserved from fungi to human and plants. They were first identified as TALE homeobox genes in eukaryotes, (including KNOX and MEIS genes). They have been recently classified.	transcription
MEF2D_BCL9	Expressed_Set	YES	Both		PABP-1234 superfamily	polyadenylate binding protein, human types 1, 2, 3, 4 family; These eukaryotic proteins recognize the poly-A of mRNA and consists of four tandem RNA recognition domains at the N-terminus (rrm: pfam00076) followed by a PABP-specific domain (pfam00658) at the C-terminus. The protein is involved in the transport of mRNA's from the nucleus to the cytoplasm. There are four paralogs in Homo sapiens whi…	RNA binding
MEF2D_BCL9	Expressed_Set	YES	Both		PHA03247 superfamily	large tegument protein UL36; Provisional
MEF2D_BCL9	Expressed_Set	YES	Both		HJURP_C superfamily	Holliday junction regulator protein family C-terminal repeat; Although this family is conserved in the Holliday junction regulator, HJURP, proteins in higher eukaryotes, alongside an Scm3, pfam10384, family, its exact function is not known. The C-terminal region of Scm3 proteins has been evolving rapidly, and this short repeat at the C-terminal end can be present in up to two copies in the higher…	recombination
MEF2D_BCL9	Expressed_Set	YES	Both		MADS_MEF2_like	MEF2 (myocyte enhancer factor 2)-like/Type II subfamily of MADS ( MCM1, Agamous, Deficiens, and SRF (serum response factor) box family of eukaryotic transcriptional regulators. Binds DNA and exists as hetero and homo-dimers. Differs from SRF-like/Type I subgroup mainly in position of the alpha helix responsible for the dimerization interface. Important in homeotic regulation in plants and in imme…	transcription
PAX7_FOXO1	Expressed_Set	YES	Both		Homeobox	Homeobox domain; Homeobox domain.	transcription
PAX7_FOXO1	Expressed_Set	YES	Both		Pax7	Paired box protein 7; This domain family is found in eukaryotes, and is approximately 40 amino acids in length. The family is found in association with pfam00046, pfam00292. Pax7 belongs to a family of genes that encode paired-box-containing transcription factors involved in the control of developmental processes. Pax7 has a distinct role in the specification of myogenic satellite cells.	transcription
PAX7_FOXO1	Expressed_Set	YES	Both		PAX	Paired Box domain	transcription
PAX7_FOXO1	Expressed_Set	YES	Both		FOXO_KIX_bdg	KIX-binding domain of forkhead box O, CR2; FOXO_KIX_bd is the first part of the region of transcription factor forkhead box O family proteins that binds to the CREB-binding proteins via the KIX domain. Coactivator CBP/p300 is recruited by FOXO3 via the binding of this domain as well as the simultaneous binding of the more C-terminal TAD domain.	transcription
PAX7_FOXO1	Expressed_Set	YES	Both		FH_FOX superfamily	Forkhead (FH) domain found in Forkhead box (FOX) family of transcription factors and similar proteins; The FOX family comprises diverse tissue- and cell type-specific transcription factors with an evolutionary conserved "Forkhead (FH)" or "winged helix" DNA-binding domain. FH is named for the Drosophila fork head protein, a transcription factor which promotes terminal rather than segmental develo…	transcription
PAX7_FOXO1	Expressed_Set	YES	Both		FOXO-TAD	Transactivation domain of FOXO protein family; TAD is a promiscuous binding domain that mediates the association of the transcription factor FOXO with the coactivator CBP/p300. Both this domain and the FOXO-KIX_bd family pfam16675 bind simultaneously the KIX domain of CBP/p300. Coactivator CBP/p300 is recruited by FOXO3 though binding to these two regions. The promiscuity of the TAD is further ev…	transcription
PAX5_ELN	Expressed_Set	YES	Both		HTH superfamily	Helix-turn-helix domains; A large family of mostly alpha-helical protein domains with a characteristic fold; most members function as sequence-specific DNA binding domains, such as in transcription regulators. This superfamily also includes the winged helix-turn-helix domains.	transcription
NUP98_NSD1	Expressed_Set	YES	Both		SET_NSD1	SET domain (including post-SET domain) found in nuclear receptor-binding SET domain-containing protein 1 (NSD1) and similar proteins; NSD1 (EC 2.1.1.43; also termed Histone-lysine N-methyltransferase H3 lysine-36 and H4 lysine-20 specific, androgen receptor coactivator 267 kDa protein (ARA267), androgen receptor-associated protein of 267 kDa, H3-K36-HMTase, H4-K20-HMTase, lysine N-methyltransfera…	chromatin
NUP98_NSD1	Expressed_Set	YES	Both		PHD4_NSD1	PHD finger 4 found in nuclear receptor-binding SET domain-containing protein 1 (NSD1); NSD1, also termed H3 Lysine-36 and H4 Lysine-20 specific histone-lysine N-methyltransferase, or androgen receptor coactivator 267 kDa protein, or androgen receptor-associated protein of 267 kDa, or H3-K36-HMTase H4-K20-HMTase, or Lysine N-methyltransferase 3B (KMT3B), or NR-binding SET domain-containing protein…	chromatin
NUP98_NSD1	Expressed_Set	YES	Both		PHD1_NSD1_2	PHD finger 1 found in nuclear receptor-binding SET domain-containing protein NSD1 and NSD2; NSD1, also termed H3 Lysine-36 and H4 Lysine-20 specific histone-lysine N-methyltransferase, or androgen receptor coactivator 267 kDa protein, or androgen receptor-associated protein of 267 kDa, or H3-K36-HMTase H4-K20-HMTase, or Lysine N-methyltransferase 3B (KMT3B), or NR-binding SET domain-containing pr…	chromatin
NUP98_NSD1	Expressed_Set	YES	Both		C5HCH	NSD Cys-His rich domain; This is an NSD-specific Cys-His rich region (C5HCH) domain. Family members include NSD3 (nuclear receptor SET domain-containing) proteins. This domain is located on the C-terminal of NSD1, 2 and 3 proteins. C5HCH domain lies adjacent to the fifth plant homeodomain (PHD5). The PHD5-C5HCH module of NSD3 (PHD5-C5HCHNSD3) recognizes the H3 N-terminal peptide containing unmodi…	chromatin
NUP98_NSD1	Expressed_Set	YES	Both		PHD5_NSD1	PHD finger 5 found in nuclear receptor-binding SET domain-containing protein 1 (NSD1); NSD1, also termed H3 Lysine-36 and H4 Lysine-20 specific histone-lysine N-methyltransferase, or androgen receptor coactivator 267 kDa protein, or androgen receptor-associated protein of 267 kDa, or H3-K36-HMTase H4-K20-HMTase, or Lysine N-methyltransferase 3B (KMT3B), or NR-binding SET domain-containing protein…	chromatin
NUP98_NSD1	Expressed_Set	YES	Both		Nucleoporin_FG	Nucleoporin FG repeat region; This family includes a number of FG repeats that are found in nucleoporin proteins. This family includes the yeast nucleoporins Nup116, Nup100, Nup49, Nup57 and Nup 145.	low complexity domain
NUP98_NSD1	Expressed_Set	YES	Both		TNG2 superfamily	chromatin remodeling protein, contains PhD zinc finger [chromatin structure and dynamics]; chromatin remodeling protein, contains PhD zinc finger [chromatin structure and dynamics].	chromatin
NUP98_NSD1	Expressed_Set	YES	Both		PHA03247 superfamily	large tegument protein UL36; Provisional
NUP98_NSD1	Expressed_Set	YES	Both		WHSC1_related	The PWWP domain was first identified in the WHSC1 (Wolf-Hirschhorn syndrome candidate 1) protein, a protein implicated in Wolf-Hirschhorn syndrome (WHS). When translocated, WHSC1 plays a role in lymphoid multiple myeloma (MM) disease, also known as plasmacytoma. WHCS1 proteins typically contain two copies of the PWWP domain. The PWWP domain, named for a conserved Pro-Trp-Trp-Pro motif, is a small…	transcription
NUP98_NSD1	Expressed_Set	YES	Both		PHD3_NSD1	PHD finger 3 found in nuclear receptor-binding SET domain-containing protein 1 (NSD1); NSD1, also termed H3 Lysine-36 and H4 Lysine-20 specific histone-lysine N-methyltransferase, or androgen receptor coactivator 267 kDa protein, or androgen receptor-associated protein of 267 kDa, or H3-K36-HMTase H4-K20-HMTase, or Lysine N-methyltransferase 3B (KMT3B), or NR-binding SET domain-containing protein…	chromatin
NUP98_NSD1	Expressed_Set	YES	Both		PHD2_NSD1	PHD finger 2 found in nuclear receptor-binding SET domain-containing protein 1 (NSD1); NSD1, also termed H3 Lysine-36 and H4 Lysine-20 specific histone-lysine N-methyltransferase, or androgen receptor coactivator 267 kDa protein, or androgen receptor-associated protein of 267 kDa, or H3-K36-HMTase H4-K20-HMTase, or LysineN-methyltransferase 3B (KMT3B), or NR-binding SET domain-containing protein,…	chromatin
NUP98_NSD1	Expressed_Set	YES	Both		AWS	AWS domain; This entry represents the AWS (associated with SET domain) domain. This is a zinc binding domain. The full AWS domain contains 8 cysteines. This entry represents the N-terminal part of the domain, with the C-terminal part interwoven with the SET domain.
PIEZO1_CBFA2T3	Expressed_Set	YES	Both		NHR2	NHR2 domain like; The NHR2 (Nervy homology 2) domain is found in the ETO protein where it mediates oligomerization and protein-protein interactions. It forms an alpha-helical tetramer.	oligomerization
PIEZO1_CBFA2T3	Expressed_Set	YES	Both		zf-MYND	MYND finger; MYND finger.
PIEZO1_CBFA2T3	Expressed_Set	YES	Both		vATP-synt_E superfamily	ATP synthase (E/31 kDa) subunit; This family includes the vacuolar ATP synthase E subunit, as well as the archaebacterial ATP synthase E subunit.	ATP synthase
PIEZO1_CBFA2T3	Expressed_Set	YES	Both		TAFH	NHR1 homology to TAF; This corresponds to the region NHR1 that is conserved between the product of the nervy gene in Drosophila and the human mtg8b protein, which is hypothesized to be a transcription factor.	transcription
DOC2B_USP43	Expressed_Set	YES	Cytoplasm
THSD4_LRRC49	Expressed_Set	YES	Cytoplasm
MSMP_RGP1	Expressed_Set	YES	Cytoplasm
BRD9_CEP72	Expressed_Set	YES	Nucleus
ARID1B_QKI	Expressed_Set	YES	Both
TTC6_MIPOL1	Expressed_Set	YES	Nucleus
PAX5_AUTS2	Verification_Set	YES	Both		Pax2_C	Paired-box protein 2 C terminal; This domain family is found in eukaryotes, and is approximately 110 amino acids in length. The family is found in association with pfam00292. This family is the C terminal of the paired-box protein 2 which is a transcription factor involved in embryonic development and organogenesis.	transcription
PAX5_AUTS2	Verification_Set	YES	Both		PHA03247 superfamily	large tegument protein UL36; Provisional
DNAJB1_PRKACA	Verification_Set	NO		Both	DnaJ superfamily	DnaJ-class molecular chaperone with C-terminal Zn finger domain [Posttranslational modification, protein turnover, chaperones]; DnaJ-class molecular chaperone with C-terminal Zn finger domain [Posttranslational modification, protein turnover, chaperones].	protein binding
DNAJB1_PRKACA	Verification_Set	NO		Both	STKc_PKA	Catalytic subunit of the Serine/Threonine kinase, cAMP-dependent protein kinase; STKs catalyze the transfer of the gamma-phosphoryl group from ATP to serine/threonine residues on protein substrates. The inactive PKA holoenzyme is a heterotetramer composed of two phosphorylated and active catalytic subunits with a dimer of regulatory (R) subunits. Activation is achieved through the binding of the …	protein kinase
FGFR3_TACC3	Verification_Set	NO		Both	IgI_3_FGFR	Third immunoglobulin (Ig)-like domain of fibroblast growth factor receptor (FGFR); member of the I-set of Ig superfamily (IgSF) domains; The members here are composed of the third immunoglobulin (Ig)-like domain of fibroblast growth factor receptor (FGFR). Fibroblast growth factors (FGFs) participate in morphogenesis, development, angiogenesis, and wound healing. These FGF-stimulated processes ar…	Ig domain
FGFR3_TACC3	Verification_Set	NO		Both	TACC	Transforming acidic coiled-coil-containing protein (TACC); This family contains the proteins TACC 1, 2 and 3 the genes for which are found concentrated in the centrosomes of eukaryotic and may play a conserved role in organising centrosomal microtubules. The human TACC proteins have been linked to cancer and TACC2 has been identified as a possible tumor suppressor (AZU-1). The functional homolog …	chromosome segregation
FGFR3_TACC3	Verification_Set	NO		Both	IgI_2_FGFR	Second immunoglobulin (Ig)-like domain of fibroblast growth factor (FGF) receptor; member of the I-set of IgSF domains; The members here are composed of the second immunoglobulin (Ig)-like domain of fibroblast growth factor (FGF) receptor. FGF receptors bind FGF signaling polypeptides. FGFs participate in multiple processes such as morphogenesis, development, and angiogenesis. FGFs bind to four F…	Ig domain
FGFR3_TACC3	Verification_Set	NO		Both	FGFR3_TM	Fibroblast growth factor receptor 3 transmembrane domain; This transmembrane (TM) domain is found in Fibroblast growth factor receptor 3 (FGFR3) present in Homo sapiens. Fibroblast growth factors transduce diverse biochemical signals by lateral dimerization in the plasma membrane, followed by receptor auto-phosphorylation and stimulation of downstream signalling cascades. In FGFR3 TM domains asso…	transmembrane domain
FGFR3_TACC3	Verification_Set	NO		Both	Ig superfamily	Immunoglobulin domain; The members here are composed of the immunoglobulin (Ig) domain found in the Ig superfamily. The Ig superfamily is a heterogenous group of proteins, built on a common fold comprised of a sandwich of two beta sheets. Members of this group are components of immunoglobulin, neuroglia, cell surface glycoproteins, including T-cell receptors, CD2, CD4, CD8, and membrane glycoprot…	Ig domain
FGFR3_TACC3	Verification_Set	NO		Both	PTKc_FGFR	Catalytic domain of the protein Tyrosine kinases, Fibroblast Growth Factor Receptors; PTKs catalyze the transfer of the gamma-phosphoryl group from ATP to tyrosine (tyr) residues in protein substrates. The FGFR subfamily consists of FGFR1, FGFR2, FGFR3, FGFR4, and similar proteins. They are receptor PTKs (RTKs) containing an extracellular ligand-binding region with three immunoglobulin-like domai…	protein kinase
SETD2_CCDC12	Verification_Set	NO		Both	SET_SETD2	SET domain (including post-SET domain) found in SET domain-containing protein 2 (SETD2) and similar proteins; SETD2 (also termed HIF-1, huntingtin yeast partner B, huntingtin-interacting protein 1 (HIP-1), huntingtin-interacting protein B, lysine N-methyltransferase 3A or protein-lysine N-methyltransferase SETD2) acts as histone-lysine N-methyltransferase that specifically trimethylates 'Lys-36' …	chromatin
SETD2_CCDC12	Verification_Set	NO		Both	cwf18	cwf18 pre-mRNA splicing factor; The cwf18 family is involved in mRNA splicing. It has been isolated as a subcomplex of the splicosome in Schizosaccharomyces pombe.	RNA modification
SETD2_CCDC12	Verification_Set	NO		Both	AWS	associated with SET domains; subdomain of PRESET	chromatin
SETD2_CCDC12	Verification_Set	NO		Both	gliding_GltJ superfamily	adventurous gliding motility protein GltJ; Adventurous gliding motility protein GltJ, also known as AgmX, occurs in delta-proteobacteria such as Myxococcus xanthus.
PPP1CB_ALK	Verification_Set	NO		Both	PTKc_ALK_LTK	Catalytic domain of the protein Tyrosine kinases, Anaplastic Lymphoma kinase and Leukocyte Tyrosine kinase; PTKs catalyze the transfer of the gamma-phosphoryl group from ATP to tyr residues in protein substrates. ALK and LTK are orphan receptor PTKs (RTKs) whose ligands are not yet well-defined. ALK appears to play an important role in mammalian neural development as well as visceral muscle diffe…	protein kinase
PPP1CB_ALK	Verification_Set	NO		Both	MPP_superfamily superfamily	metallophosphatase superfamily, metallophosphatase domain; Metallophosphatases (MPPs), also known as metallophosphoesterases, phosphodiesterases (PDEs), binuclear metallophosphoesterases, and dimetal-containing phosphoesterases (DMPs), represent a diverse superfamily of enzymes with a conserved domain containing an active site consisting of two metal ions (usually manganese, iron, or zinc) coordi…	metallophosphatase
RUNX1_CBFA2T3	Verification_Set	YES	Both		NHR2	NHR2 domain like; The NHR2 (Nervy homology 2) domain is found in the ETO protein where it mediates oligomerization and protein-protein interactions. It forms an alpha-helical tetramer.	oligomerization
RUNX1_CBFA2T3	Verification_Set	YES	Both		zf-MYND	MYND finger; MYND finger.
EWSR1_WT1	Verification_Set	YES	Nucleus		COG5048	FOG: Zn-finger [General function prediction only]; FOG: Zn-finger [General function prediction only].
EWSR1_WT1	Verification_Set	YES	Nucleus		zf-C2H2	Zinc finger, C2H2 type; The C2H2 zinc finger is the classical zinc finger domain. The two conserved cysteines and histidines co-ordinate a zinc ion. The following pattern describes the zinc finger. #-X-C-X(1-5)-C-X3-#-X5-#-X2-H-X(3-6)-[H/C] Where X can be any amino acid, and numbers in brackets indicate the number of residues. The positions marked # are those that are important for the stable fol…	transcription
NCOA4_RET	Verification_Set	YES	Cytoplasm		PTKc_RET	Catalytic domain of the protein Tyrosine kinase, REarranged during Transfection protein; PTKs catalyze the transfer of the gamma-phosphoryl group from ATP to tyrosine (tyr) residues in protein substrates. RET is a receptor PTK (RTK) containing an extracellular region with four cadherin-like repeats, a calcium-binding site, and a cysteine-rich domain, a transmembrane segment, and an intracellular …	protein kinase
NCOA4_RET	Verification_Set	YES	Cytoplasm		ARA70	Nuclear coactivator; This domain family is found in eukaryotes, and is typically between 127 and 138 amino acids in length. This family is ARA70, a nuclear coactivator which interacts with peroxisome proliferator-activated receptor gamma (PPARgamma) to regulate transcription and the addition of the PPARgamma ligand (prostaglandin J2) enhances this interaction.	transcription
ASPSCR1_TFE3	Verification_Set	YES	Nucleus		UBX1_UBXN9	Ubiquitin regulatory domain X (UBX) 1 found in UBX domain protein 9 (UBXN9, UBXD9, or ASPSCR1) and similar proteins; UBXN9, also termed tether containing UBX domain for GLUT4 (TUG), or alveolar soft part sarcoma chromosomal region candidate gene 1 protein (ASPSCR1), or alveolar soft part sarcoma locus (ASPL), or renal papillary cell carcinoma protein 17 (RCC17), belongs to the UBXD family of prot…	proteostasis
ASPSCR1_TFE3	Verification_Set	YES	Nucleus		Ubl_ASPSCR1_like	Ubiquitin-like (Ubl) domain found at the N-terminus of mammalian ASPSCR1 (alveolar soft part sarcoma chromosomal region candidate gene 1 protein), Saccharomyces cerevisie Ubx4p, and similar proteins; ASPSCR1 (alveolar soft part sarcoma chromosomal region candidate gene 1 protein) is also known as alveolar soft part sarcoma locus protein (ASPL), tether containing UBX domain for GLUT4, TUG, UBX dom…	proteostasis
ASPSCR1_TFE3	Verification_Set	YES	Nucleus		DUF3371	domain of unknown function (DUF3371); This domain is functionally uncharacterized. This domain is found in eukaryotes. This presumed domain is typically between 125 to 142 amino acids in length.
ASPSCR1_TFE3	Verification_Set	YES	Nucleus		bHLHzip_TFE3	basic Helix-Loop-Helix-zipper (bHLHzip) domain found in transcription factor E3 (TFE3) and similar proteins; TFE3, also termed Class E basic helix-loop-helix protein 33 (bHLHe33), is a bHLHzip transcription factor that is involved in B cell function. It specifically recognizes and binds E-box sequences (5'-CANNTG-3'). Its efficient DNA-binding requires dimerization with itself or with another MiT…	transcription
RUNX1_CBFA2T3	Verification_Set	YES	Both		TAFH	NHR1 homology to TAF; This corresponds to the region NHR1 that is conserved between the product of the nervy gene in Drosophila and the human mtg8b protein, which is hypothesized to be a transcription factor.	transcription
RUNX1_CBFA2T3	Verification_Set	YES	Both		NtpH superfamily	Archaeal/vacuolar-type H+-ATPase subunit H [Energy production and conversion]; Archaeal/vacuolar-type H+-ATPase subunit H [Energy production and conversion].	ATPase
RUNX1_CBFA2T3	Verification_Set	YES	Both		Runt	Runt domain; Runt domain.
PAX5_AUTS2	Verification_Set	YES	Both		PTZ00121 superfamily	MAEBL; Provisional
EML4_ALK	Verification_Set	YES	Cytoplasm		PTKc_ALK_LTK	Catalytic domain of the protein Tyrosine kinases, Anaplastic Lymphoma kinase and Leukocyte Tyrosine kinase; PTKs catalyze the transfer of the gamma-phosphoryl group from ATP to tyr residues in protein substrates. ALK and LTK are orphan receptor PTKs (RTKs) whose ligands are not yet well-defined. ALK appears to play an important role in mammalian neural development as well as visceral muscle diffe…	protein kinase
EWSR1_ERG	Verification_Set	YES	Both		PHA03247 superfamily	large tegument protein UL36; Provisional
CLTC_VMP1	Verification_Set	YES	Cytoplasm		CLH	clathrin heavy chain repeat homology; clathrin heavy chain repeat homology.	clathrin domain
CLTC_VMP1	Verification_Set	YES	Cytoplasm		clathrin	Region in clathrin and VPS; Each region is about 140 amino acids long. The regions are composed of multiple alpha helical repeats. They occur in the arm region of the clathrin heavy chain.	clathrin domain
CLTC_VMP1	Verification_Set	YES	Cytoplasm		clathrin-link	clathrin, heavy-chain linker; Members of this family adopt a structure consisting of alpha-alpha superhelix. They are predominantly found in clathrin, where they act as a heavy-chain linker domain.	clathrin domain
CLTC_VMP1	Verification_Set	YES	Cytoplasm		SNARE_assoc superfamily	SNARE associated Golgi protein; This is a family of SNARE associated Golgi proteins. The yeast member of this family localizes with the t-SNARE Tlg2.	SNARE
CLTC_VMP1	Verification_Set	YES	Cytoplasm		clathrin_propel	clathrin propeller repeat; clathrin is the scaffold protein of the basket-like coat that surrounds coated vesicles. The soluble assembly unit, a triskelion, contains three heavy chains and three light chains in an extended three-legged structure. Each leg contains one heavy and one light chain. The N-terminus of the heavy chain is known as the globular domain, and is composed of seven repeats whi…	clathrin domain
CLTC_VMP1	Verification_Set	YES	Cytoplasm		clathrin_H_link	clathrin-H-link; This short domain is found on clathrins, and often appears on proteins directly downstream from the clathrin-link domain pfam09268.	clathrin domain
PAX5_AUTS2	Verification_Set	YES	Both		Auts2	Autism susceptibility gene 2 protein; Auts2, or FBRSL2, Fibrosin-1-like protein 2, is a family of eukaryotic proteins associated both with a susceptibility to autism and with influencing the number of corpora lutea produced by breeding sows.
PAX5_AUTS2	Verification_Set	YES	Both		PAX	Paired Box domain; Paired Box domain.	transcription
EML4_ALK	Verification_Set	YES	Cytoplasm		HELP	HELP motif; The founding member of the EMAP protein family is the 75 kDa Echinoderm Microtubule-Associated protein, so-named for its abundance in sea urchin, sand dollar and starfish eggs. The Hydrophobic EMAP-Like protein (HELP) motif was identified initially in the human EMAP-Like protein 2 (EML2) and subsequently in the entire EMAP protein family. The HELP motif is approximately 60-70 amino ac…
EML4_ALK	Verification_Set	YES	Cytoplasm		TD_EMAP4	trimerization domain of echinoderm microtubule-associated protein-like 4; Echinoderm microtubule-associated protein-like 4 (EMAP-4), also called EML4, EMAPL4, restrictedly overexpressed proliferation-associated protein, or Ropp 120, may modify the assembly dynamics of microtubules, such that microtubules are slightly longer, but more dynamic. This model corresponds to the N-terminal trimerization…	oligomerization
EML4_ALK	Verification_Set	YES	Cytoplasm		WD40	WD40 repeat [General function prediction only]; FOG: WD40 repeat [General function prediction only].	protein binding
CDK6_SFTA3	Verification_Set	YES	Cytoplasm		PKc_like superfamily	Protein Kinases, catalytic domain; The protein kinase superfamily is mainly composed of the catalytic domains of serine/threonine-specific and tyrosine-specific protein kinases. It also includes RIO kinases, which are atypical serine protein kinases, aminoglycoside phosphotransferases, and choline kinases. These proteins catalyze the transfer of the gamma-phosphoryl group from ATP to hydroxyl gro…	protein kinase
PLEKHA5_XRCC6BP1	Verification_Set	YES	Both		Peptidase_M76	Peptidase M76 family; This is a family of metalloproteases. Proteins in this family are also annotated as Ku70-binding proteins.	metallophosphatase
PLEKHA5_XRCC6BP1	Verification_Set	YES	Both		WW	WW domain; The WW domain is a protein module with two highly conserved tryptophans that binds proline-rich peptide motifs in vitro.	cell signaling
PWP1_CCDC63	Verification_Set	NO		Both	WD40 superfamily	WD40 domain, found in a number of eukaryotic proteins that cover a wide variety of functions including adaptor/regulatory modules in signal transduction, pre-mRNA processing and cytoskeleton assembly; typically contains a GH dipeptide 11-24 residues from its N-terminus and the WD dipeptide at its C-terminus and is 40 residues long, hence the name WD40; between GH and WD lies a conserved core; ser…	protein binding
PWP1_CCDC63	Verification_Set	NO		Both	WD40	WD40 repeat [General function prediction only]; FOG: WD40 repeat [General function prediction only].	protein binding
WASL_VPS13D	Verification_Set	YES	Cytoplasm		MRS6 superfamily	Vacuolar protein sorting-associated protein [Intracellular trafficking and secretion]; Vacuolar protein sorting-associated protein [Intracellular trafficking and secretion].
UNK_B4GALNT2	Verification_Set	YES	Cytoplasm		Glycos_transf_2	Glycosyl transferase family 2; Diverse family, transferring sugar from UDP-glucose, UDP-N-acetyl- galactosamine, GDP-mannose or CDP-abequose, to a range of substrates including cellulose, dolichol phosphate and teichoic acids.	cell signaling
KPNA1_GMPS	Verification_Set	NO		Both	AANH_like superfamily	Adenine nucleotide alpha hydrolases superfamily including N type ATP PPases, ATP sulphurylases Universal Stress Response protein and electron transfer flavoprotein (ETF). The domain forms a apha/beta/apha fold which binds to Adenosine nucleotide.	protein binding
KPNA1_GMPS	Verification_Set	NO		Both	IBB superfamily	Importin beta binding domain; This family consists of the importin alpha (karyopherin alpha), importin beta (karyopherin beta) binding domain. The domain mediates formation of the importin alpha beta complex; required for classical NLS import of proteins into the nucleus, through the nuclear pore complex and across the nuclear envelope. Also in the alignment is the NLS of importin alpha which ove…	protein binding
ZNF430_TYK2	Verification_Set	NO		Both	PTKc_Tyk2_rpt2	Catalytic (repeat 2) domain of the Protein Tyrosine Kinase, Tyrosine kinase 2; PTKs catalyze the transfer of the gamma-phosphoryl group from ATP to tyrosine (tyr) residues in protein substrates. Tyk2 is widely expressed in many tissues. It is involved in signaling via the cytokine receptors IFN-alphabeta, IL-6, IL-10, IL-12, IL-13, and IL-23. It mediates cell surface urokinase receptor (uPAR) sig…	Kinase
ZNF430_TYK2	Verification_Set	NO		Both	KRAB	krueppel associated box; krueppel associated box.
MEX3D_DCTN6	Verification_Set	NO		Both	LbH_Dynactin_6	Dynactin 6 (or subunit p27): Dynactin is a major component of the activator complex that stimulates dynein-mediated vesicle transport. Dynactin is a heterocomplex of at least eight subunits, including a 150,000-MW protein called Glued, the actin-capping protein Arp1, and dynamatin. In vitro binding experiments show that dynactin enhances dynein-dependent motility, possibly through interaction wit…	protein binding
MEX3D_DCTN6	Verification_Set	NO		Both	KH-I superfamily	K homology (KH) RNA-binding domain, type I; KH binds single-stranded RNA or DNA. It is found in a wide variety of proteins including ribosomal proteins, transcription factors and post-transcriptional modifiers of mRNA. There are two different KH domains that belong to different protein folds, but they share a single KH motif. The KH motif is folded into a beta alpha alpha beta unit. In addition t…	RNA binding
PDGFB_DGCR2	Verification_Set	YES	Cytoplasm		CLECT_DGCR2_like	C-type lectin-like domain (CTLD) of the type found in DGCR2, an integral membrane protein deleted in DiGeorge Syndrome (DGS); CLECT_DGCR2_like: C-type lectin-like domain (CTLD) of the type found in DGCR2, an integral membrane protein deleted in DiGeorge Syndrome (DGS). CTLD refers to a domain homologous to the carbohydrate-recognition domains (CRDs) of the C-type lectins. DGS is also known velo-c…	cell signaling
PDGFB_DGCR2	Verification_Set	YES	Cytoplasm		PDGF	PDGF/VEGF domain; PDGF/VEGF domain.
PDGFB_DGCR2	Verification_Set	YES	Cytoplasm		PDGF_N	Platelet-derived growth factor, N terminal region; This family consists of the amino terminal regions of platelet-derived growth factor (PDGF, pfam00341) A and B chains.
PDGFB_DGCR2	Verification_Set	YES	Cytoplasm		LDLa	Low Density Lipoprotein Receptor Class A domain, a cysteine-rich repeat that plays a central role in mammalian cholesterol metabolism; the receptor protein binds LDL and transports it into cells by endocytosis; 7 successive cysteine-rich repeats of about 40 amino acids are present in the N-terminal of this multidomain membrane protein; other homologous domains occur in related receptors, includin…	lipid binding
PDGFB_DGCR2	Verification_Set	YES	Cytoplasm		VWC	von Willebrand factor (vWF) type C domain; von Willebrand factor (vWF) type C domain.	protein binding
PDGFB_DGCR2	Verification_Set	YES	Cytoplasm		PHA03247 superfamily	large tegument protein UL36; Provisional
KAT6A_ADAM2	Verification_Set	YES	Cytoplasm		Reprolysin	Reprolysin (M12B) family zinc metalloprotease; The members of this family are enzymes that cleave peptides. These proteases require zinc for catalysis. Members of this family are also known as adamalysins. Most members of this family are snake venom endopeptidases, but there are also some mammalian proteins and fertilin. Fertilin and closely related proteins appear to not have some active site re…	protease
KAT6A_ADAM2	Verification_Set	YES	Cytoplasm		ACR	ADAM Cysteine-Rich Domain; ADAM Cysteine-Rich Domain.
KAT6A_ADAM2	Verification_Set	YES	Cytoplasm		DISIN	Homologues of snake disintegrins; Snake disintegrins inhibit the binding of ligands to integrin receptors. They contain a 'RGD' sequence, identical to the recognition site of many adhesion proteins. Molecules containing both disintegrin and metalloprotease domains are known as ADAMs.	protein binding
KAT6A_ADAM2	Verification_Set	YES	Cytoplasm		H15	Domain in histone families 1 and 5; Domain in histone families 1 and 5.	chromatin
TM7SF3_CUX2	Verification_Set	YES	Nucleus		CUT	CUT domain; The CUT domain is a DNA-binding motif which can bind independently or in cooperation with the homeodomain, often found downstream of the CUT domain. Multiple copies of the CUT domain can exist in one protein.	transcription
TM7SF3_CUX2	Verification_Set	YES	Nucleus		Homeobox	Homeobox domain; Homeobox domain.	transcription
TM7SF3_CUX2	Verification_Set	YES	Nucleus		SMC_prok_B superfamily	chromosome segregation protein SMC, common bacterial type; SMC (structural maintenance of chromosomes) proteins bind DNA and act in organizing and segregating chromosomes for partition. SMC proteins are found in bacteria, archaea, and eukaryotes. This family represents the SMC protein of most bacteria. The smc gene is often associated with scpB (TIGR00281) and scpA genes, where scp stands for seg…	Chromatin
GFM1_MLF1	Verification_Set	YES	Cytoplasm		PRK12740	elongation factor G-like protein EF-G2; elongation factor G-like protein EF-G2.
GFM1_MLF1	Verification_Set	YES	Cytoplasm		Mlf1IP	Myelodysplasia-myeloid leukemia factor 1-interacting protein; This entry is the conserved central region of a group of proteins that are putative transcriptional repressors. The structure contains a putative 14-3-3 binding motif involved in the subcellular localization of various regulatory molecules, and it may be that interaction with the transcription factor DREF could be regulated through thi…	transcription
SEC22B_BCL9	Verification_Set	YES	Cytoplasm		PHA03247 superfamily	large tegument protein UL36; Provisional
SEC22B_BCL9	Verification_Set	YES	Cytoplasm		longin-like superfamily	Longin-like domains; Longin-like domains are small protein domains present in a variety of proteins and members of protein complexes involved in or required for different steps during the transport of proteins from the ribosome to the ER to the plasma membrane, via the Golgi apparatus. Examples are mu and sigma subunits of the heterotetrameric adaptor protein (AP) complex, zeta and delta subunits…	transporter
SEC22B_BCL9	Verification_Set	YES	Cytoplasm		BCL9	B-cell lymphoma 9 protein; The Wnt pathway plays a role in embryonic development, stem cell growth and tumorigenesis. BCL9 associates with beta-catenin and Tcf in the nucleus when the Wnt pathway is stimulated leading to the transactivation of Wnt target genes.	cell signaling
BCL9L_CBL	Verification_Set	NO		Nucleus	UBA_c-Cbl	UBA domain found in E3 ubiquitin-protein ligase Cbl and similar proteins; Cbl, also called casitas B-lineage lymphoma proto-oncogene, proto-oncogene c-Cbl, RING finger protein 55, or signal transduction protein Cbl, is a multi-domain protein that acts as a key negative regulator of various receptor and non-receptor tyrosine kinases signaling. It contains a tyrosine kinase-binding domain (TKB), a …	protein binding
BCL9L_CBL	Verification_Set	NO		Nucleus	PHA03247 superfamily	large tegument protein UL36; Provisional
KIAA0100_PITPNC1	Verification_Set	NO		Both	Fmp27 superfamily	Mitochondrial protein from FMP27; This family contains mitochondrial FMP27 proteins which in yeasts together with SEN1 are long genes that exist in a looped conformation, effectively bringing together their promoter and terminator regions. Pol-II is located at both ends of FMP27 when this gene is transcribed from a GAL1 promoter under induced and non-induced conditions. The exact function of the …	mitochondria
KIAA0100_PITPNC1	Verification_Set	NO		Both	Fmp27_GFWDK	RNA pol II promoter Fmp27 protein domain; Fmp27_GFWDK is a conserved domain of a family of proteins involved in RNA polymerase II transcription initiation. It contains characteristic GFWDK sequence motifs. Some members are associated with domain Fmp27_SW (pfam10305) towards the N-terminus.	transcription
MEGF10_NUP210	Verification_Set	YES	Cytoplasm		EMI	EMI domain; The Pfam alignment is truncated at the C-terminus and does not include the final cysteine defined in Callebaut et al. This is to stop the family overlapping with other domains.
MEGF10_NUP210	Verification_Set	YES	Cytoplasm		Big_2	Bacterial Ig-like domain (group 2); This family consists of bacterial domains with an Ig-like fold. Members of this family are found in bacterial and phage surface proteins such as intimins.	Ig domain
TRIO_TERT	Verification_Set	YES	Nucleus		PH1_Kalirin_Trio_like	Triple functional domain pleckstrin homology pleckstrin homology (PH) domain, repeat 1; RhoGEFs, Kalirin and Trio, the mammalian homologs of Drosophila Trio and Caenorhabditis elegans UNC-73 regulate a novel step in secretory granule maturation. Their signaling modulates the extent to which regulated cargo enter and remain in the regulated secretory pathway. This allows for fine tuning of peptide…	Cell signaling
TRIO_TERT	Verification_Set	YES	Nucleus		RhoGEF	Guanine nucleotide exchange factor for Rho/Rac/Cdc42-like GTPases; Also called Dbl-homologous (DH) domain. It appears that PH domains invariably occur C-terminal to RhoGEF/DH domains.	cell signaling
TRIO_TERT	Verification_Set	YES	Nucleus		TERT	TERT: Telomerase reverse transcriptase (TERT). Telomerase is a ribonucleoprotein (RNP) that synthesizes telomeric DNA repeats. The telomerase RNA subunit provides the template for synthesis of these repeats. The catalytic subunit of RNP is known as telomerase reverse transcriptase (TERT). The reverse transcriptase (RT) domain is located in the C-terminal region of the TERT polypeptide. Single ami…	DNA binding
TRIO_TERT	Verification_Set	YES	Nucleus		SH3_Kalirin_1	First Src homology 3 domain of the RhoGEF kinase, Kalirin; Kalirin, also called Duo, Duet, or TRAD, is a large neuronal dual Rho guanine nucleotide exchange factor (RhoGEF) that activates Rac1, RhoA, and RhoG using two RhoGEF domains. Kalirin exists in many isoforms generated by alternative splicing and the use of multiple promoters; the major isoforms are kalirin-7, -9, and -12, which differ at …	cell signaling
TRIO_TERT	Verification_Set	YES	Nucleus		Telomerase_RBD superfamily	Telomerase ribonucleoprotein complex - RNA binding domain; Telomeres in most organisms are comprised of tandem simple sequence repeats. The total length of telomeric repeat sequence at each chromosome end is determined in a balance of sequence loss and sequence addition. One major influence on telomere length is the enzyme telomerase. It is a reverse transcriptase that adds these simple sequence …	RNA binding
TRIO_TERT	Verification_Set	YES	Nucleus		SPEC	Spectrin repeats, found in several proteins involved in cytoskeletal structure; family members include spectrin, alpha-actinin and dystrophin; the spectrin repeat forms a three helix bundle with the second helix interrupted by proline in some sequences; the repeats are independent folding units; tandem repeats are found in differing numbers and arrange in an antiparallel manner to form dimers; th…	Structural
TRIO_TERT	Verification_Set	YES	Nucleus		SEC14	Domain in homologues of a S. cerevisiae phosphatidylinositol transfer protein (Sec14p); Domain in homologues of a S. cerevisiae phosphatidylinositol transfer protein (Sec14p) and in RhoGAPs, RhoGEFs and the RasGAP, neurofibromin (NF1). Lipid-binding domain. The SEC14 domain of Dbl is known to associate with G protein beta/gamma subunits.	lipid binding
TRIO_TERT	Verification_Set	YES	Nucleus		SPEC	Spectrin repeats; Spectrin repeats.	Structural
TRIO_TERT	Verification_Set	YES	Nucleus		SH3-RhoG_link superfamily	SH3-RhoGEF linking unstructured region; This family of natively unstructured but conserved residues from higher eukaryotes is found to lie between an SH3 pfam00018 and the RhoGEF, pfam00621, domains. It is serine-rich and likely to be acidic and natively unstructured.	cell signaling
