# Supplementary material for: Defining the condensate landscape of fusion oncoproteins
Source: Nat Commun. 2023 Sep 28;14:6008. doi: 10.1038/s41467-023-41655-2 (PMC10539325; doi:10.1038/s41467-023-41655-2)
Supplement: Supplementary file 12 — Supplementary Dataset 9 [file 41467_2023_41655_MOESM12_ESM.xlsx]

## Sheet: Sheet1
FO_Name	INTERPRO_descrip	goterm	direct_slim_term	all_go_term	Dataset	Puncta	location_pos	location_neg	Functional_term
ESCO1_LAMA3
ESCO1_LAMA3	Laminin G domain
ESCO1_LAMA3	Concanavalin A-like lectin/glucanase domain superfamily
ESCO1_LAMA3	EGF-like domain
ESCO1_LAMA3	Laminin EGF domain
ESCO1_LAMA3	Laminin domain II	cell adhesion	cell adhesion	cell adhesion
ESCO1_LAMA3	Laminin domain II	cell adhesion
ESCO1_LAMA3	Laminin IV
ESCO1_LAMA3	N-acetyltransferase ESCO, zinc-finger
ESCO1_LAMA3	Laminin alpha, domain I	signaling receptor binding
ESCO1_LAMA3	Laminin alpha, domain I	signaling receptor binding		protein binding
ESCO1_LAMA3	Laminin alpha, domain I	signaling receptor binding		signaling receptor binding
ESCO1_LAMA3	Laminin alpha, domain I	regulation of cell adhesion
ESCO1_LAMA3	Laminin alpha, domain I	regulation of cell adhesion		regulation of cell adhesion
ESCO1_LAMA3	Laminin alpha, domain I	regulation of cell migration
ESCO1_LAMA3	Laminin alpha, domain I	regulation of cell migration		regulation of cell migration
ESCO1_LAMA3	Laminin alpha, domain I	regulation of cell migration		regulation of locomotion
ESCO1_LAMA3	Laminin alpha, domain I	regulation of cell migration		regulation of cell motility
ESCO1_LAMA3	Laminin alpha, domain I	regulation of embryonic development
ESCO1_LAMA3	Laminin alpha, domain I	regulation of embryonic development		regulation of embryonic development
ESCO1_LAMA3	Laminin alpha, domain I	regulation of embryonic development		regulation of developmental process
FAM76A_WDTC1	WD40/YVTN repeat-like-containing domain superfamily	protein binding
FAM76A_WDTC1	WD40/YVTN repeat-like-containing domain superfamily	protein binding		protein binding
FAM76A_WDTC1	WD40 repeat	protein binding
FAM76A_WDTC1	WD40 repeat	protein binding		protein binding
FAM76A_WDTC1
FAM76A_WDTC1	FAM76 protein
FAM76A_WDTC1	FAM76A
FAM76A_WDTC1	WD40-repeat-containing domain superfamily	protein binding
FAM76A_WDTC1	WD40-repeat-containing domain superfamily	protein binding		protein binding
AP2A2_PSMD13	Armadillo-type fold
AP2A2_PSMD13
AP2A2_PSMD13	Armadillo-like helical
AP2A2_PSMD13	Clathrin/coatomer adaptor, adaptin-like, N-terminal	intracellular protein transport
AP2A2_PSMD13	Clathrin/coatomer adaptor, adaptin-like, N-terminal	intracellular protein transport	protein transport	intracellular protein transport
AP2A2_PSMD13	Clathrin/coatomer adaptor, adaptin-like, N-terminal	intracellular protein transport	protein transport	intracellular transport
AP2A2_PSMD13	Clathrin/coatomer adaptor, adaptin-like, N-terminal	intracellular protein transport	protein transport	protein transport
AP2A2_PSMD13	Clathrin/coatomer adaptor, adaptin-like, N-terminal	intracellular protein transport	protein transport	nitrogen compound transport
AP2A2_PSMD13	Clathrin/coatomer adaptor, adaptin-like, N-terminal	vesicle-mediated transport
AP2A2_PSMD13	Clathrin/coatomer adaptor, adaptin-like, N-terminal	vesicle-mediated transport	vesicle-mediated transport	vesicle-mediated transport
AP2A2_PSMD13	Clathrin/coatomer adaptor, adaptin-like, N-terminal	membrane coat		membrane coat
AP2A2_PSMD13	Clathrin/coatomer adaptor, adaptin-like, N-terminal	membrane coat
DTNB_CNOT2
DTNB_CNOT2	Not2/Not3/Not5	CCR4-NOT core complex
DTNB_CNOT2	Not2/Not3/Not5	CCR4-NOT core complex		CCR4-NOT core complex
DTNB_CNOT2	CCR4-NOT complex subunit 2/3/5, N-terminal domain superfamily
DTNB_CNOT2	NOT2/NOT3/NOT5, C-terminal	regulation of transcription, DNA-templated
DTNB_CNOT2	NOT2/NOT3/NOT5, C-terminal	regulation of transcription, DNA-templated		regulation of gene expression
DTNB_CNOT2	NOT2/NOT3/NOT5, C-terminal	regulation of transcription, DNA-templated		regulation of RNA metabolic process
DTNB_CNOT2	NOT2/NOT3/NOT5, C-terminal	regulation of transcription, DNA-templated		regulation of transcription, DNA-templated
COL1A1_COL3A1
COL1A1_COL3A1	VWFC domain	protein binding
COL1A1_COL3A1	VWFC domain	protein binding		protein binding
COL1A1_COL3A1	Fibrillar collagen, C-terminal	extracellular matrix structural constituent
COL1A1_COL3A1	Fibrillar collagen, C-terminal	extracellular matrix structural constituent	structural molecule activity	structural molecule activity
COL1A1_COL3A1	Fibrillar collagen, C-terminal	extracellular matrix structural constituent	structural molecule activity	extracellular matrix structural constituent
COL1A1_COL3A1	Collagen triple helix repeat
FAT3_DPP3	Cadherin-like superfamily	calcium ion binding		cation binding
FAT3_DPP3	Cadherin-like superfamily	calcium ion binding
FAT3_DPP3	Cadherin-like superfamily	calcium ion binding		calcium ion binding
FAT3_DPP3	Cadherin-like superfamily	calcium ion binding		metal ion binding
FAT3_DPP3	Cadherin-like superfamily	membrane
FAT3_DPP3	Cadherin-like superfamily	membrane		membrane
FAT3_DPP3
FAT3_DPP3	Cadherin-like	calcium ion binding		cation binding
FAT3_DPP3	Cadherin-like	calcium ion binding
FAT3_DPP3	Cadherin-like	calcium ion binding		calcium ion binding
FAT3_DPP3	Cadherin-like	calcium ion binding		metal ion binding
FAT3_DPP3	Cadherin-like	homophilic cell adhesion via plasma membrane adhesion molecules	cell adhesion	cell-cell adhesion
FAT3_DPP3	Cadherin-like	homophilic cell adhesion via plasma membrane adhesion molecules
FAT3_DPP3	Cadherin-like	homophilic cell adhesion via plasma membrane adhesion molecules	cell adhesion	homophilic cell adhesion via plasma membrane adhesion molecules
FAT3_DPP3	Cadherin-like	homophilic cell adhesion via plasma membrane adhesion molecules	cell adhesion	cell adhesion
FAT3_DPP3	Cadherin-like	membrane
FAT3_DPP3	Cadherin-like	membrane		membrane
FAT3_DPP3	Cadherin conserved site	cell adhesion	cell adhesion	cell adhesion
FAT3_DPP3	Cadherin conserved site	cell adhesion
FAT3_DPP3	Cadherin conserved site	plasma membrane
FAT3_DPP3	Cadherin conserved site	plasma membrane	plasma membrane	plasma membrane
FAT3_DPP3	Cadherin conserved site	plasma membrane	plasma membrane	membrane
ARNT2_ZFAND3	AN1-like Zinc finger
ERBB2_PPP1R1B					Expressed_Set	NO		Both
ERBB2_PPP1R1B	Receptor L-domain				Expressed_Set	NO		Both
ERBB2_PPP1R1B	Furin-like cysteine-rich domain				Expressed_Set	NO		Both
ERBB2_PPP1R1B	Protein phosphatase inhibitor 1	protein phosphatase inhibitor activity			Expressed_Set	NO		Both
ERBB2_PPP1R1B	Protein phosphatase inhibitor 1	protein phosphatase inhibitor activity	enzyme regulator activity	protein phosphatase inhibitor activity	Expressed_Set	NO		Both
ERBB2_PPP1R1B	Protein phosphatase inhibitor 1	protein phosphatase inhibitor activity	enzyme regulator activity	enzyme inhibitor activity	Expressed_Set	NO		Both
ERBB2_PPP1R1B	Protein phosphatase inhibitor 1	protein phosphatase inhibitor activity	enzyme regulator activity	enzyme regulator activity	Expressed_Set	NO		Both
ERBB2_PPP1R1B	Protein phosphatase inhibitor 1	protein phosphatase inhibitor activity	enzyme regulator activity	phosphatase regulator activity	Expressed_Set	NO		Both
ERBB2_PPP1R1B	Protein phosphatase inhibitor 1	protein phosphatase inhibitor activity	enzyme regulator activity	protein phosphatase regulator activity	Expressed_Set	NO		Both
ERBB2_PPP1R1B	Protein phosphatase inhibitor 1	signal transduction			Expressed_Set	NO		Both
ERBB2_PPP1R1B	Protein phosphatase inhibitor 1	signal transduction	signal transduction	signal transduction	Expressed_Set	NO		Both
ERBB2_PPP1R1B	Growth factor receptor cysteine-rich domain superfamily				Expressed_Set	NO		Both
ERBB2_PPP1R1B	Receptor L-domain superfamily				Expressed_Set	NO		Both
ERBB2_PPP1R1B	Furin-like repeat				Expressed_Set	NO		Both
ABCA5_MBTD1
ABCA5_MBTD1	ABC transporter A	ABC-type transporter activity
ABCA5_MBTD1	ABC transporter A	ABC-type transporter activity		ATPase-coupled transmembrane transporter activity
ABCA5_MBTD1	ABC transporter A	ABC-type transporter activity		transmembrane transporter activity
ABCA5_MBTD1	ABC transporter A	ABC-type transporter activity		ABC-type transporter activity
ABCA5_MBTD1	ABC transporter A	ABC-type transporter activity		transporter activity
ABCA5_MBTD1	ABC transporter A	ABC-type transporter activity	transmembrane transporter activity	ATPase-coupled transmembrane transporter activity
ABCA5_MBTD1	ABC transporter A	ABC-type transporter activity	transmembrane transporter activity	transmembrane transporter activity
ABCA5_MBTD1	ABC transporter A	ABC-type transporter activity	transmembrane transporter activity	ABC-type transporter activity
ABCA5_MBTD1	ABC transporter A	ABC-type transporter activity	transmembrane transporter activity	transporter activity
ABCA5_MBTD1	ABC transporter A	transmembrane transport
ABCA5_MBTD1	ABC transporter A	transmembrane transport	transmembrane transport	transmembrane transport
ABCA5_MBTD1	ABC transporter A	integral component of membrane
ABCA5_MBTD1	ABC transporter A	integral component of membrane		integral component of membrane
ABCA5_MBTD1	ABC transporter A	integral component of membrane		intrinsic component of membrane
ABCA5_MBTD1	ATP-binding cassette subfamily A member 5	ABC-type transporter activity
ABCA5_MBTD1	ATP-binding cassette subfamily A member 5	ABC-type transporter activity		ATPase-coupled transmembrane transporter activity
ABCA5_MBTD1	ATP-binding cassette subfamily A member 5	ABC-type transporter activity		transmembrane transporter activity
ABCA5_MBTD1	ATP-binding cassette subfamily A member 5	ABC-type transporter activity		ABC-type transporter activity
ABCA5_MBTD1	ATP-binding cassette subfamily A member 5	ABC-type transporter activity		transporter activity
ABCA5_MBTD1	ATP-binding cassette subfamily A member 5	ABC-type transporter activity	transmembrane transporter activity	ATPase-coupled transmembrane transporter activity
ABCA5_MBTD1	ATP-binding cassette subfamily A member 5	ABC-type transporter activity	transmembrane transporter activity	transmembrane transporter activity
ABCA5_MBTD1	ATP-binding cassette subfamily A member 5	ABC-type transporter activity	transmembrane transporter activity	ABC-type transporter activity
ABCA5_MBTD1	ATP-binding cassette subfamily A member 5	ABC-type transporter activity	transmembrane transporter activity	transporter activity
ABCA5_MBTD1	ATP-binding cassette subfamily A member 5	cholesterol transport		lipid transport
ABCA5_MBTD1	ATP-binding cassette subfamily A member 5	cholesterol transport
ABCA5_MBTD1	ATP-binding cassette subfamily A member 5	cholesterol transport		cholesterol transport
ABCA5_MBTD1	ATP-binding cassette subfamily A member 5	integral component of membrane
ABCA5_MBTD1	ATP-binding cassette subfamily A member 5	integral component of membrane		integral component of membrane
ABCA5_MBTD1	ATP-binding cassette subfamily A member 5	integral component of membrane		intrinsic component of membrane
CTNNA3_MGMT
CTNNA3_MGMT	Alpha-catenin/vinculin-like superfamily	actin filament binding	cytoskeletal protein binding	actin binding
CTNNA3_MGMT	Alpha-catenin/vinculin-like superfamily	actin filament binding
CTNNA3_MGMT	Alpha-catenin/vinculin-like superfamily	actin filament binding	cytoskeletal protein binding	cytoskeletal protein binding
CTNNA3_MGMT	Alpha-catenin/vinculin-like superfamily	actin filament binding	cytoskeletal protein binding	protein binding
CTNNA3_MGMT	Alpha-catenin/vinculin-like superfamily	actin filament binding	cytoskeletal protein binding	protein-containing complex binding
CTNNA3_MGMT	Alpha-catenin/vinculin-like superfamily	actin filament binding	cytoskeletal protein binding	actin filament binding
CTNNA3_MGMT	Alpha-catenin/vinculin-like superfamily	cell adhesion	cell adhesion	cell adhesion
CTNNA3_MGMT	Alpha-catenin/vinculin-like superfamily	cell adhesion
CTNNA3_MGMT	Methylated-DNA-[protein]-cysteine S-methyltransferase, DNA binding	catalytic activity
CTNNA3_MGMT	Methylated-DNA-[protein]-cysteine S-methyltransferase, DNA binding	catalytic activity		catalytic activity
CTNNA3_MGMT	Methylated-DNA-[protein]-cysteine S-methyltransferase, DNA binding	DNA repair
CTNNA3_MGMT	Methylated-DNA-[protein]-cysteine S-methyltransferase, DNA binding	DNA repair		nucleobase-containing compound metabolic process
CTNNA3_MGMT	Methylated-DNA-[protein]-cysteine S-methyltransferase, DNA binding	DNA repair		cellular metabolic process
CTNNA3_MGMT	Methylated-DNA-[protein]-cysteine S-methyltransferase, DNA binding	DNA repair		organic substance metabolic process
CTNNA3_MGMT	Methylated-DNA-[protein]-cysteine S-methyltransferase, DNA binding	DNA repair		primary metabolic process
CTNNA3_MGMT	Methylated-DNA-[protein]-cysteine S-methyltransferase, DNA binding	DNA repair		DNA repair
CTNNA3_MGMT	Methylated-DNA-[protein]-cysteine S-methyltransferase, DNA binding	DNA repair		cellular macromolecule metabolic process
CTNNA3_MGMT	Methylated-DNA-[protein]-cysteine S-methyltransferase, DNA binding	DNA repair		cellular aromatic compound metabolic process
CTNNA3_MGMT	Methylated-DNA-[protein]-cysteine S-methyltransferase, DNA binding	DNA repair		cellular response to DNA damage stimulus
CTNNA3_MGMT	Methylated-DNA-[protein]-cysteine S-methyltransferase, DNA binding	DNA repair		nitrogen compound metabolic process
CTNNA3_MGMT	Methylated-DNA-[protein]-cysteine S-methyltransferase, DNA binding	DNA repair		DNA metabolic process
CTNNA3_MGMT	Methylated-DNA-[protein]-cysteine S-methyltransferase, DNA binding	DNA repair	DNA metabolic process	nucleobase-containing compound metabolic process
CTNNA3_MGMT	Methylated-DNA-[protein]-cysteine S-methyltransferase, DNA binding	DNA repair	DNA metabolic process	cellular metabolic process
CTNNA3_MGMT	Methylated-DNA-[protein]-cysteine S-methyltransferase, DNA binding	DNA repair	DNA metabolic process	organic substance metabolic process
CTNNA3_MGMT	Methylated-DNA-[protein]-cysteine S-methyltransferase, DNA binding	DNA repair	DNA metabolic process	primary metabolic process
CTNNA3_MGMT	Methylated-DNA-[protein]-cysteine S-methyltransferase, DNA binding	DNA repair	DNA metabolic process	DNA repair
CTNNA3_MGMT	Methylated-DNA-[protein]-cysteine S-methyltransferase, DNA binding	DNA repair	DNA metabolic process	cellular macromolecule metabolic process
CTNNA3_MGMT	Methylated-DNA-[protein]-cysteine S-methyltransferase, DNA binding	DNA repair	DNA metabolic process	cellular aromatic compound metabolic process
CTNNA3_MGMT	Methylated-DNA-[protein]-cysteine S-methyltransferase, DNA binding	DNA repair	DNA metabolic process	cellular response to DNA damage stimulus
CTNNA3_MGMT	Methylated-DNA-[protein]-cysteine S-methyltransferase, DNA binding	DNA repair	DNA metabolic process	nitrogen compound metabolic process
CTNNA3_MGMT	Methylated-DNA-[protein]-cysteine S-methyltransferase, DNA binding	DNA repair	DNA metabolic process	DNA metabolic process
CTNNA3_MGMT	Methylated DNA-protein cysteine methyltransferase domain superfamily	methylated-DNA-[protein]-cysteine S-methyltransferase activity	methyltransferase activity	transferase activity
CTNNA3_MGMT	Methylated DNA-protein cysteine methyltransferase domain superfamily	methylated-DNA-[protein]-cysteine S-methyltransferase activity
CTNNA3_MGMT	Methylated DNA-protein cysteine methyltransferase domain superfamily	methylated-DNA-[protein]-cysteine S-methyltransferase activity	methyltransferase activity	transferase activity, transferring one-carbon groups
CTNNA3_MGMT	Methylated DNA-protein cysteine methyltransferase domain superfamily	methylated-DNA-[protein]-cysteine S-methyltransferase activity	methyltransferase activity	methylated-DNA-[protein]-cysteine S-methyltransferase activity
CTNNA3_MGMT	Methylated DNA-protein cysteine methyltransferase domain superfamily	methylated-DNA-[protein]-cysteine S-methyltransferase activity	methyltransferase activity	methyltransferase activity
CTNNA3_MGMT	Methylated DNA-protein cysteine methyltransferase domain superfamily	methylated-DNA-[protein]-cysteine S-methyltransferase activity	methyltransferase activity	catalytic activity
CTNNA3_MGMT	Methylated DNA-protein cysteine methyltransferase domain superfamily	DNA repair
CTNNA3_MGMT	Methylated DNA-protein cysteine methyltransferase domain superfamily	DNA repair		nucleobase-containing compound metabolic process
CTNNA3_MGMT	Methylated DNA-protein cysteine methyltransferase domain superfamily	DNA repair		cellular metabolic process
CTNNA3_MGMT	Methylated DNA-protein cysteine methyltransferase domain superfamily	DNA repair		organic substance metabolic process
CTNNA3_MGMT	Methylated DNA-protein cysteine methyltransferase domain superfamily	DNA repair		primary metabolic process
CTNNA3_MGMT	Methylated DNA-protein cysteine methyltransferase domain superfamily	DNA repair		DNA repair
CTNNA3_MGMT	Methylated DNA-protein cysteine methyltransferase domain superfamily	DNA repair		cellular macromolecule metabolic process
CTNNA3_MGMT	Methylated DNA-protein cysteine methyltransferase domain superfamily	DNA repair		cellular aromatic compound metabolic process
CTNNA3_MGMT	Methylated DNA-protein cysteine methyltransferase domain superfamily	DNA repair		cellular response to DNA damage stimulus
CTNNA3_MGMT	Methylated DNA-protein cysteine methyltransferase domain superfamily	DNA repair		nitrogen compound metabolic process
CTNNA3_MGMT	Methylated DNA-protein cysteine methyltransferase domain superfamily	DNA repair		DNA metabolic process
CTNNA3_MGMT	Methylated DNA-protein cysteine methyltransferase domain superfamily	DNA repair	DNA metabolic process	nucleobase-containing compound metabolic process
CTNNA3_MGMT	Methylated DNA-protein cysteine methyltransferase domain superfamily	DNA repair	DNA metabolic process	cellular metabolic process
CTNNA3_MGMT	Methylated DNA-protein cysteine methyltransferase domain superfamily	DNA repair	DNA metabolic process	organic substance metabolic process
CTNNA3_MGMT	Methylated DNA-protein cysteine methyltransferase domain superfamily	DNA repair	DNA metabolic process	primary metabolic process
CTNNA3_MGMT	Methylated DNA-protein cysteine methyltransferase domain superfamily	DNA repair	DNA metabolic process	DNA repair
CTNNA3_MGMT	Methylated DNA-protein cysteine methyltransferase domain superfamily	DNA repair	DNA metabolic process	cellular macromolecule metabolic process
CTNNA3_MGMT	Methylated DNA-protein cysteine methyltransferase domain superfamily	DNA repair	DNA metabolic process	cellular aromatic compound metabolic process
CTNNA3_MGMT	Methylated DNA-protein cysteine methyltransferase domain superfamily	DNA repair	DNA metabolic process	cellular response to DNA damage stimulus
CTNNA3_MGMT	Methylated DNA-protein cysteine methyltransferase domain superfamily	DNA repair	DNA metabolic process	nitrogen compound metabolic process
CTNNA3_MGMT	Methylated DNA-protein cysteine methyltransferase domain superfamily	DNA repair	DNA metabolic process	DNA metabolic process
CTNNA3_MGMT	Alpha-catenin	cadherin binding
CTNNA3_MGMT	Alpha-catenin	cadherin binding		protein binding
CTNNA3_MGMT	Alpha-catenin	cadherin binding		cell adhesion molecule binding
CTNNA3_MGMT	Alpha-catenin	cadherin binding		cadherin binding
CTNNA3_MGMT	Alpha-catenin	actin filament binding	cytoskeletal protein binding	actin binding
CTNNA3_MGMT	Alpha-catenin	actin filament binding
CTNNA3_MGMT	Alpha-catenin	actin filament binding	cytoskeletal protein binding	cytoskeletal protein binding
CTNNA3_MGMT	Alpha-catenin	actin filament binding	cytoskeletal protein binding	protein binding
CTNNA3_MGMT	Alpha-catenin	actin filament binding	cytoskeletal protein binding	protein-containing complex binding
CTNNA3_MGMT	Alpha-catenin	actin filament binding	cytoskeletal protein binding	actin filament binding
CTNNA3_MGMT	Alpha-catenin	cell adhesion	cell adhesion	cell adhesion
CTNNA3_MGMT	Alpha-catenin	cell adhesion
CTNNA3_MGMT	Alpha E-catenin/Alpha T-catenin	beta-catenin binding
CTNNA3_MGMT	Alpha E-catenin/Alpha T-catenin	beta-catenin binding		protein binding
CTNNA3_MGMT	Alpha E-catenin/Alpha T-catenin	beta-catenin binding		beta-catenin binding
CTNNA3_MGMT	Alpha E-catenin/Alpha T-catenin	cadherin binding
CTNNA3_MGMT	Alpha E-catenin/Alpha T-catenin	cadherin binding		protein binding
CTNNA3_MGMT	Alpha E-catenin/Alpha T-catenin	cadherin binding		cell adhesion molecule binding
CTNNA3_MGMT	Alpha E-catenin/Alpha T-catenin	cadherin binding		cadherin binding
CTNNA3_MGMT	Alpha E-catenin/Alpha T-catenin	actin filament binding	cytoskeletal protein binding	actin binding
CTNNA3_MGMT	Alpha E-catenin/Alpha T-catenin	actin filament binding
CTNNA3_MGMT	Alpha E-catenin/Alpha T-catenin	actin filament binding	cytoskeletal protein binding	cytoskeletal protein binding
CTNNA3_MGMT	Alpha E-catenin/Alpha T-catenin	actin filament binding	cytoskeletal protein binding	protein binding
CTNNA3_MGMT	Alpha E-catenin/Alpha T-catenin	actin filament binding	cytoskeletal protein binding	protein-containing complex binding
CTNNA3_MGMT	Alpha E-catenin/Alpha T-catenin	actin filament binding	cytoskeletal protein binding	actin filament binding
CTNNA3_MGMT	Alpha E-catenin/Alpha T-catenin	actin filament organization		actin filament organization
CTNNA3_MGMT	Alpha E-catenin/Alpha T-catenin	actin filament organization
CTNNA3_MGMT	Alpha E-catenin/Alpha T-catenin	actin filament organization		cellular component organization
CTNNA3_MGMT	Alpha E-catenin/Alpha T-catenin	epithelial cell-cell adhesion	cell adhesion	cell-cell adhesion
CTNNA3_MGMT	Alpha E-catenin/Alpha T-catenin	epithelial cell-cell adhesion	cell adhesion	epithelial cell-cell adhesion
CTNNA3_MGMT	Alpha E-catenin/Alpha T-catenin	epithelial cell-cell adhesion
CTNNA3_MGMT	Alpha E-catenin/Alpha T-catenin	epithelial cell-cell adhesion	cell adhesion	cell adhesion
CTNNA3_MGMT	Alpha E-catenin/Alpha T-catenin	cytosol
CTNNA3_MGMT	Alpha E-catenin/Alpha T-catenin	cytosol	cytosol	cytosol
CTNNA3_MGMT	Alpha E-catenin/Alpha T-catenin	adherens junction
CTNNA3_MGMT	Alpha E-catenin/Alpha T-catenin	adherens junction		adherens junction
CTNNA3_MGMT	Alpha E-catenin/Alpha T-catenin	adherens junction		cell-cell junction
CTNNA3_MGMT	Alpha E-catenin/Alpha T-catenin	adherens junction		cell junction
CTNNA3_MGMT	Methylguanine DNA methyltransferase, ribonuclease-like domain	methylated-DNA-[protein]-cysteine S-methyltransferase activity	methyltransferase activity	transferase activity
CTNNA3_MGMT	Methylguanine DNA methyltransferase, ribonuclease-like domain	methylated-DNA-[protein]-cysteine S-methyltransferase activity
CTNNA3_MGMT	Methylguanine DNA methyltransferase, ribonuclease-like domain	methylated-DNA-[protein]-cysteine S-methyltransferase activity	methyltransferase activity	transferase activity, transferring one-carbon groups
CTNNA3_MGMT	Methylguanine DNA methyltransferase, ribonuclease-like domain	methylated-DNA-[protein]-cysteine S-methyltransferase activity	methyltransferase activity	methylated-DNA-[protein]-cysteine S-methyltransferase activity
CTNNA3_MGMT	Methylguanine DNA methyltransferase, ribonuclease-like domain	methylated-DNA-[protein]-cysteine S-methyltransferase activity	methyltransferase activity	methyltransferase activity
CTNNA3_MGMT	Methylguanine DNA methyltransferase, ribonuclease-like domain	methylated-DNA-[protein]-cysteine S-methyltransferase activity	methyltransferase activity	catalytic activity
CTNNA3_MGMT	Methylguanine DNA methyltransferase, ribonuclease-like domain	DNA repair
CTNNA3_MGMT	Methylguanine DNA methyltransferase, ribonuclease-like domain	DNA repair		nucleobase-containing compound metabolic process
CTNNA3_MGMT	Methylguanine DNA methyltransferase, ribonuclease-like domain	DNA repair		cellular metabolic process
CTNNA3_MGMT	Methylguanine DNA methyltransferase, ribonuclease-like domain	DNA repair		organic substance metabolic process
CTNNA3_MGMT	Methylguanine DNA methyltransferase, ribonuclease-like domain	DNA repair		primary metabolic process
CTNNA3_MGMT	Methylguanine DNA methyltransferase, ribonuclease-like domain	DNA repair		DNA repair
CTNNA3_MGMT	Methylguanine DNA methyltransferase, ribonuclease-like domain	DNA repair		cellular macromolecule metabolic process
CTNNA3_MGMT	Methylguanine DNA methyltransferase, ribonuclease-like domain	DNA repair		cellular aromatic compound metabolic process
CTNNA3_MGMT	Methylguanine DNA methyltransferase, ribonuclease-like domain	DNA repair		cellular response to DNA damage stimulus
CTNNA3_MGMT	Methylguanine DNA methyltransferase, ribonuclease-like domain	DNA repair		nitrogen compound metabolic process
CTNNA3_MGMT	Methylguanine DNA methyltransferase, ribonuclease-like domain	DNA repair		DNA metabolic process
CTNNA3_MGMT	Methylguanine DNA methyltransferase, ribonuclease-like domain	DNA repair	DNA metabolic process	nucleobase-containing compound metabolic process
CTNNA3_MGMT	Methylguanine DNA methyltransferase, ribonuclease-like domain	DNA repair	DNA metabolic process	cellular metabolic process
CTNNA3_MGMT	Methylguanine DNA methyltransferase, ribonuclease-like domain	DNA repair	DNA metabolic process	organic substance metabolic process
CTNNA3_MGMT	Methylguanine DNA methyltransferase, ribonuclease-like domain	DNA repair	DNA metabolic process	primary metabolic process
CTNNA3_MGMT	Methylguanine DNA methyltransferase, ribonuclease-like domain	DNA repair	DNA metabolic process	DNA repair
CTNNA3_MGMT	Methylguanine DNA methyltransferase, ribonuclease-like domain	DNA repair	DNA metabolic process	cellular macromolecule metabolic process
CTNNA3_MGMT	Methylguanine DNA methyltransferase, ribonuclease-like domain	DNA repair	DNA metabolic process	cellular aromatic compound metabolic process
CTNNA3_MGMT	Methylguanine DNA methyltransferase, ribonuclease-like domain	DNA repair	DNA metabolic process	cellular response to DNA damage stimulus
CTNNA3_MGMT	Methylguanine DNA methyltransferase, ribonuclease-like domain	DNA repair	DNA metabolic process	nitrogen compound metabolic process
CTNNA3_MGMT	Methylguanine DNA methyltransferase, ribonuclease-like domain	DNA repair	DNA metabolic process	DNA metabolic process
CTNNA3_MGMT	Methylated-DNA-[protein]-cysteine S-methyltransferase, active site	methylated-DNA-[protein]-cysteine S-methyltransferase activity	methyltransferase activity	transferase activity
CTNNA3_MGMT	Methylated-DNA-[protein]-cysteine S-methyltransferase, active site	methylated-DNA-[protein]-cysteine S-methyltransferase activity
CTNNA3_MGMT	Methylated-DNA-[protein]-cysteine S-methyltransferase, active site	methylated-DNA-[protein]-cysteine S-methyltransferase activity	methyltransferase activity	transferase activity, transferring one-carbon groups
CTNNA3_MGMT	Methylated-DNA-[protein]-cysteine S-methyltransferase, active site	methylated-DNA-[protein]-cysteine S-methyltransferase activity	methyltransferase activity	methylated-DNA-[protein]-cysteine S-methyltransferase activity
CTNNA3_MGMT	Methylated-DNA-[protein]-cysteine S-methyltransferase, active site	methylated-DNA-[protein]-cysteine S-methyltransferase activity	methyltransferase activity	methyltransferase activity
CTNNA3_MGMT	Methylated-DNA-[protein]-cysteine S-methyltransferase, active site	methylated-DNA-[protein]-cysteine S-methyltransferase activity	methyltransferase activity	catalytic activity
CTNNA3_MGMT	Methylated-DNA-[protein]-cysteine S-methyltransferase, active site	DNA repair
CTNNA3_MGMT	Methylated-DNA-[protein]-cysteine S-methyltransferase, active site	DNA repair		nucleobase-containing compound metabolic process
CTNNA3_MGMT	Methylated-DNA-[protein]-cysteine S-methyltransferase, active site	DNA repair		cellular metabolic process
CTNNA3_MGMT	Methylated-DNA-[protein]-cysteine S-methyltransferase, active site	DNA repair		organic substance metabolic process
CTNNA3_MGMT	Methylated-DNA-[protein]-cysteine S-methyltransferase, active site	DNA repair		primary metabolic process
CTNNA3_MGMT	Methylated-DNA-[protein]-cysteine S-methyltransferase, active site	DNA repair		DNA repair
CTNNA3_MGMT	Methylated-DNA-[protein]-cysteine S-methyltransferase, active site	DNA repair		cellular macromolecule metabolic process
CTNNA3_MGMT	Methylated-DNA-[protein]-cysteine S-methyltransferase, active site	DNA repair		cellular aromatic compound metabolic process
CTNNA3_MGMT	Methylated-DNA-[protein]-cysteine S-methyltransferase, active site	DNA repair		cellular response to DNA damage stimulus
CTNNA3_MGMT	Methylated-DNA-[protein]-cysteine S-methyltransferase, active site	DNA repair		nitrogen compound metabolic process
CTNNA3_MGMT	Methylated-DNA-[protein]-cysteine S-methyltransferase, active site	DNA repair		DNA metabolic process
CTNNA3_MGMT	Methylated-DNA-[protein]-cysteine S-methyltransferase, active site	DNA repair	DNA metabolic process	nucleobase-containing compound metabolic process
CTNNA3_MGMT	Methylated-DNA-[protein]-cysteine S-methyltransferase, active site	DNA repair	DNA metabolic process	cellular metabolic process
CTNNA3_MGMT	Methylated-DNA-[protein]-cysteine S-methyltransferase, active site	DNA repair	DNA metabolic process	organic substance metabolic process
CTNNA3_MGMT	Methylated-DNA-[protein]-cysteine S-methyltransferase, active site	DNA repair	DNA metabolic process	primary metabolic process
CTNNA3_MGMT	Methylated-DNA-[protein]-cysteine S-methyltransferase, active site	DNA repair	DNA metabolic process	DNA repair
CTNNA3_MGMT	Methylated-DNA-[protein]-cysteine S-methyltransferase, active site	DNA repair	DNA metabolic process	cellular macromolecule metabolic process
CTNNA3_MGMT	Methylated-DNA-[protein]-cysteine S-methyltransferase, active site	DNA repair	DNA metabolic process	cellular aromatic compound metabolic process
CTNNA3_MGMT	Methylated-DNA-[protein]-cysteine S-methyltransferase, active site	DNA repair	DNA metabolic process	cellular response to DNA damage stimulus
CTNNA3_MGMT	Methylated-DNA-[protein]-cysteine S-methyltransferase, active site	DNA repair	DNA metabolic process	nitrogen compound metabolic process
CTNNA3_MGMT	Methylated-DNA-[protein]-cysteine S-methyltransferase, active site	DNA repair	DNA metabolic process	DNA metabolic process
CTNNA3_MGMT	Winged helix-like DNA-binding domain superfamily
CTNNA3_MGMT	Methylated DNA-protein cysteine methyltransferase, DNA binding domain
CTNNA3_MGMT	Vinculin/alpha-catenin	actin filament binding	cytoskeletal protein binding	actin binding
CTNNA3_MGMT	Vinculin/alpha-catenin	actin filament binding
CTNNA3_MGMT	Vinculin/alpha-catenin	actin filament binding	cytoskeletal protein binding	cytoskeletal protein binding
CTNNA3_MGMT	Vinculin/alpha-catenin	actin filament binding	cytoskeletal protein binding	protein binding
CTNNA3_MGMT	Vinculin/alpha-catenin	actin filament binding	cytoskeletal protein binding	protein-containing complex binding
CTNNA3_MGMT	Vinculin/alpha-catenin	actin filament binding	cytoskeletal protein binding	actin filament binding
CTNNA3_MGMT	Vinculin/alpha-catenin	cell adhesion	cell adhesion	cell adhesion
CTNNA3_MGMT	Vinculin/alpha-catenin	cell adhesion
ERO1L_TXNDC16
ERO1L_TXNDC16	Endoplasmic reticulum oxidoreductin 1	protein-disulfide reductase activity
ERO1L_TXNDC16	Endoplasmic reticulum oxidoreductin 1	protein-disulfide reductase activity	oxidoreductase activity	oxidoreductase activity, acting on a sulfur group of donors
ERO1L_TXNDC16	Endoplasmic reticulum oxidoreductin 1	protein-disulfide reductase activity	oxidoreductase activity	oxidoreductase activity
ERO1L_TXNDC16	Endoplasmic reticulum oxidoreductin 1	protein-disulfide reductase activity	oxidoreductase activity	catalytic activity
ERO1L_TXNDC16	Endoplasmic reticulum oxidoreductin 1	protein-disulfide reductase activity	oxidoreductase activity	protein-disulfide reductase activity
ERO1L_TXNDC16	Endoplasmic reticulum oxidoreductin 1	protein-disulfide reductase activity	oxidoreductase activity	disulfide oxidoreductase activity
ERO1L_TXNDC16	Endoplasmic reticulum oxidoreductin 1	thiol oxidase activity	oxidoreductase activity	thiol oxidase activity
ERO1L_TXNDC16	Endoplasmic reticulum oxidoreductin 1	thiol oxidase activity
ERO1L_TXNDC16	Endoplasmic reticulum oxidoreductin 1	thiol oxidase activity	oxidoreductase activity	oxidoreductase activity, acting on a sulfur group of donors
ERO1L_TXNDC16	Endoplasmic reticulum oxidoreductin 1	thiol oxidase activity	oxidoreductase activity	oxidoreductase activity
ERO1L_TXNDC16	Endoplasmic reticulum oxidoreductin 1	thiol oxidase activity	oxidoreductase activity	oxidoreductase activity, acting on a sulfur group of donors, oxygen as acceptor
ERO1L_TXNDC16	Endoplasmic reticulum oxidoreductin 1	thiol oxidase activity	oxidoreductase activity	catalytic activity
ERO1L_TXNDC16	Endoplasmic reticulum oxidoreductin 1	FAD binding
ERO1L_TXNDC16	Endoplasmic reticulum oxidoreductin 1	FAD binding		FAD binding
ERO1L_TXNDC16	Endoplasmic reticulum oxidoreductin 1	FAD binding		nucleotide binding
ERO1L_TXNDC16	Endoplasmic reticulum oxidoreductin 1	FAD binding		small molecule binding
ERO1L_TXNDC16	Endoplasmic reticulum oxidoreductin 1	FAD binding		flavin adenine dinucleotide binding
ERO1L_TXNDC16	Endoplasmic reticulum oxidoreductin 1	protein folding in endoplasmic reticulum	protein folding	protein folding
ERO1L_TXNDC16	Endoplasmic reticulum oxidoreductin 1	protein folding in endoplasmic reticulum
ERO1L_TXNDC16	Endoplasmic reticulum oxidoreductin 1	protein folding in endoplasmic reticulum	protein folding	protein folding in endoplasmic reticulum
ERO1L_TXNDC16	Endoplasmic reticulum oxidoreductin 1	endoplasmic reticulum
ERO1L_TXNDC16	Endoplasmic reticulum oxidoreductin 1	endoplasmic reticulum	endoplasmic reticulum	intracellular membrane-bounded organelle
ERO1L_TXNDC16	Endoplasmic reticulum oxidoreductin 1	endoplasmic reticulum	endoplasmic reticulum	endoplasmic reticulum
ERO1L_TXNDC16	ERO1-like superfamily
FAM134C_CNTNAP1
FAM134C_CNTNAP1	Reticulophagy regulator 3	positive regulation of neuron projection development
FAM134C_CNTNAP1	Reticulophagy regulator 3	positive regulation of neuron projection development		positive regulation of neuron projection development
FAM134C_CNTNAP1	Reticulophagy regulator 3	positive regulation of neuron projection development		regulation of neuron projection development
FAM134C_CNTNAP1	Reticulophagy regulator 3	reticulophagy
FAM134C_CNTNAP1	Reticulophagy regulator 3	reticulophagy	autophagy	organelle organization
FAM134C_CNTNAP1	Reticulophagy regulator 3	reticulophagy	autophagy	cellular component organization
FAM134C_CNTNAP1	Reticulophagy regulator 3	reticulophagy	autophagy	macroautophagy
FAM134C_CNTNAP1	Reticulophagy regulator 3	reticulophagy	autophagy	cellular metabolic process
FAM134C_CNTNAP1	Reticulophagy regulator 3	reticulophagy	autophagy	reticulophagy
FAM134C_CNTNAP1	Reticulophagy regulator 3	reticulophagy	autophagy	catabolic process
FAM134C_CNTNAP1	Reticulophagy regulator 3	reticulophagy	autophagy	autophagy
FAM134C_CNTNAP1	Reticulophagy receptor 1/3	reticulophagy
FAM134C_CNTNAP1	Reticulophagy receptor 1/3	reticulophagy	autophagy	organelle organization
FAM134C_CNTNAP1	Reticulophagy receptor 1/3	reticulophagy	autophagy	cellular component organization
FAM134C_CNTNAP1	Reticulophagy receptor 1/3	reticulophagy	autophagy	macroautophagy
FAM134C_CNTNAP1	Reticulophagy receptor 1/3	reticulophagy	autophagy	cellular metabolic process
FAM134C_CNTNAP1	Reticulophagy receptor 1/3	reticulophagy	autophagy	reticulophagy
FAM134C_CNTNAP1	Reticulophagy receptor 1/3	reticulophagy	autophagy	catabolic process
FAM134C_CNTNAP1	Reticulophagy receptor 1/3	reticulophagy	autophagy	autophagy
FAM134C_CNTNAP1	Neurexin/syndecan/glycophorin C
ERG_ZNRF3
ERG_ZNRF3	Zinc finger, RING-type
ERG_ZNRF3	Zinc finger, RING/FYVE/PHD-type
ERG_ZNRF3	ZNRF-3, ectodomain
FAM114A2_BRAF	Protein kinase-like domain superfamily
FAM114A2_BRAF	Protein of unknown function DUF719
FAM114A2_BRAF
FAM114A2_BRAF	Protein kinase domain	protein kinase activity	kinase activity	transferase activity
FAM114A2_BRAF	Protein kinase domain	protein kinase activity	kinase activity	transferase activity, transferring phosphorus-containing groups
FAM114A2_BRAF	Protein kinase domain	protein kinase activity	kinase activity	protein kinase activity
FAM114A2_BRAF	Protein kinase domain	protein kinase activity
FAM114A2_BRAF	Protein kinase domain	protein kinase activity	kinase activity	kinase activity
FAM114A2_BRAF	Protein kinase domain	protein kinase activity	kinase activity	phosphotransferase activity, alcohol group as acceptor
FAM114A2_BRAF	Protein kinase domain	protein kinase activity	kinase activity	catalytic activity
FAM114A2_BRAF	Protein kinase domain	ATP binding
FAM114A2_BRAF	Protein kinase domain	ATP binding		purine nucleotide binding
FAM114A2_BRAF	Protein kinase domain	ATP binding		nucleotide binding
FAM114A2_BRAF	Protein kinase domain	ATP binding		small molecule binding
FAM114A2_BRAF	Protein kinase domain	ATP binding		adenyl ribonucleotide binding
FAM114A2_BRAF	Protein kinase domain	ATP binding		carbohydrate derivative binding
FAM114A2_BRAF	Protein kinase domain	ATP binding		ATP binding
FAM114A2_BRAF	Protein kinase domain	protein phosphorylation
FAM114A2_BRAF	Protein kinase domain	protein phosphorylation	cellular protein modification process	cellular protein modification process
FAM114A2_BRAF	Protein kinase domain	protein phosphorylation	cellular protein modification process	cellular metabolic process
FAM114A2_BRAF	Protein kinase domain	protein phosphorylation	cellular protein modification process	protein phosphorylation
FAM114A2_BRAF	Protein kinase domain	protein phosphorylation	cellular protein modification process	organic substance metabolic process
FAM114A2_BRAF	Protein kinase domain	protein phosphorylation	cellular protein modification process	phosphate-containing compound metabolic process
FAM114A2_BRAF	Protein kinase domain	protein phosphorylation	cellular protein modification process	primary metabolic process
FAM114A2_BRAF	Protein kinase domain	protein phosphorylation	cellular protein modification process	cellular macromolecule metabolic process
FAM114A2_BRAF	Protein kinase domain	protein phosphorylation	cellular protein modification process	phosphorus metabolic process
FAM114A2_BRAF	Protein kinase domain	protein phosphorylation	cellular protein modification process	phosphorylation
FAM114A2_BRAF	Protein kinase domain	protein phosphorylation	cellular protein modification process	nitrogen compound metabolic process
FAM114A2_BRAF	Protein kinase domain	protein phosphorylation	cellular protein modification process	protein metabolic process
FAM114A2_BRAF	Protein kinase, ATP binding site	ATP binding
FAM114A2_BRAF	Protein kinase, ATP binding site	ATP binding		purine nucleotide binding
FAM114A2_BRAF	Protein kinase, ATP binding site	ATP binding		nucleotide binding
FAM114A2_BRAF	Protein kinase, ATP binding site	ATP binding		small molecule binding
FAM114A2_BRAF	Protein kinase, ATP binding site	ATP binding		adenyl ribonucleotide binding
FAM114A2_BRAF	Protein kinase, ATP binding site	ATP binding		carbohydrate derivative binding
FAM114A2_BRAF	Protein kinase, ATP binding site	ATP binding		ATP binding
FAM114A2_BRAF	Serine-threonine/tyrosine-protein kinase, catalytic domain	protein kinase activity	kinase activity	transferase activity
FAM114A2_BRAF	Serine-threonine/tyrosine-protein kinase, catalytic domain	protein kinase activity	kinase activity	transferase activity, transferring phosphorus-containing groups
FAM114A2_BRAF	Serine-threonine/tyrosine-protein kinase, catalytic domain	protein kinase activity	kinase activity	protein kinase activity
FAM114A2_BRAF	Serine-threonine/tyrosine-protein kinase, catalytic domain	protein kinase activity
FAM114A2_BRAF	Serine-threonine/tyrosine-protein kinase, catalytic domain	protein kinase activity	kinase activity	kinase activity
FAM114A2_BRAF	Serine-threonine/tyrosine-protein kinase, catalytic domain	protein kinase activity	kinase activity	phosphotransferase activity, alcohol group as acceptor
FAM114A2_BRAF	Serine-threonine/tyrosine-protein kinase, catalytic domain	protein kinase activity	kinase activity	catalytic activity
FAM114A2_BRAF	Serine-threonine/tyrosine-protein kinase, catalytic domain	protein phosphorylation
FAM114A2_BRAF	Serine-threonine/tyrosine-protein kinase, catalytic domain	protein phosphorylation	cellular protein modification process	cellular protein modification process
FAM114A2_BRAF	Serine-threonine/tyrosine-protein kinase, catalytic domain	protein phosphorylation	cellular protein modification process	cellular metabolic process
FAM114A2_BRAF	Serine-threonine/tyrosine-protein kinase, catalytic domain	protein phosphorylation	cellular protein modification process	protein phosphorylation
FAM114A2_BRAF	Serine-threonine/tyrosine-protein kinase, catalytic domain	protein phosphorylation	cellular protein modification process	organic substance metabolic process
FAM114A2_BRAF	Serine-threonine/tyrosine-protein kinase, catalytic domain	protein phosphorylation	cellular protein modification process	phosphate-containing compound metabolic process
FAM114A2_BRAF	Serine-threonine/tyrosine-protein kinase, catalytic domain	protein phosphorylation	cellular protein modification process	primary metabolic process
FAM114A2_BRAF	Serine-threonine/tyrosine-protein kinase, catalytic domain	protein phosphorylation	cellular protein modification process	cellular macromolecule metabolic process
FAM114A2_BRAF	Serine-threonine/tyrosine-protein kinase, catalytic domain	protein phosphorylation	cellular protein modification process	phosphorus metabolic process
FAM114A2_BRAF	Serine-threonine/tyrosine-protein kinase, catalytic domain	protein phosphorylation	cellular protein modification process	phosphorylation
FAM114A2_BRAF	Serine-threonine/tyrosine-protein kinase, catalytic domain	protein phosphorylation	cellular protein modification process	nitrogen compound metabolic process
FAM114A2_BRAF	Serine-threonine/tyrosine-protein kinase, catalytic domain	protein phosphorylation	cellular protein modification process	protein metabolic process
FAM114A2_BRAF	Serine/threonine-protein kinase, active site	protein kinase activity	kinase activity	transferase activity
FAM114A2_BRAF	Serine/threonine-protein kinase, active site	protein kinase activity	kinase activity	transferase activity, transferring phosphorus-containing groups
FAM114A2_BRAF	Serine/threonine-protein kinase, active site	protein kinase activity	kinase activity	protein kinase activity
FAM114A2_BRAF	Serine/threonine-protein kinase, active site	protein kinase activity
FAM114A2_BRAF	Serine/threonine-protein kinase, active site	protein kinase activity	kinase activity	kinase activity
FAM114A2_BRAF	Serine/threonine-protein kinase, active site	protein kinase activity	kinase activity	phosphotransferase activity, alcohol group as acceptor
FAM114A2_BRAF	Serine/threonine-protein kinase, active site	protein kinase activity	kinase activity	catalytic activity
FAM114A2_BRAF	Serine/threonine-protein kinase, active site	protein phosphorylation
FAM114A2_BRAF	Serine/threonine-protein kinase, active site	protein phosphorylation	cellular protein modification process	cellular protein modification process
FAM114A2_BRAF	Serine/threonine-protein kinase, active site	protein phosphorylation	cellular protein modification process	cellular metabolic process
FAM114A2_BRAF	Serine/threonine-protein kinase, active site	protein phosphorylation	cellular protein modification process	protein phosphorylation
FAM114A2_BRAF	Serine/threonine-protein kinase, active site	protein phosphorylation	cellular protein modification process	organic substance metabolic process
FAM114A2_BRAF	Serine/threonine-protein kinase, active site	protein phosphorylation	cellular protein modification process	phosphate-containing compound metabolic process
FAM114A2_BRAF	Serine/threonine-protein kinase, active site	protein phosphorylation	cellular protein modification process	primary metabolic process
FAM114A2_BRAF	Serine/threonine-protein kinase, active site	protein phosphorylation	cellular protein modification process	cellular macromolecule metabolic process
FAM114A2_BRAF	Serine/threonine-protein kinase, active site	protein phosphorylation	cellular protein modification process	phosphorus metabolic process
FAM114A2_BRAF	Serine/threonine-protein kinase, active site	protein phosphorylation	cellular protein modification process	phosphorylation
FAM114A2_BRAF	Serine/threonine-protein kinase, active site	protein phosphorylation	cellular protein modification process	nitrogen compound metabolic process
FAM114A2_BRAF	Serine/threonine-protein kinase, active site	protein phosphorylation	cellular protein modification process	protein metabolic process
FAM118A_CYB5R3	Flavoprotein pyridine nucleotide cytochrome reductase	oxidoreductase activity	oxidoreductase activity	oxidoreductase activity
FAM118A_CYB5R3	Flavoprotein pyridine nucleotide cytochrome reductase	oxidoreductase activity
FAM118A_CYB5R3	Flavoprotein pyridine nucleotide cytochrome reductase	oxidoreductase activity	oxidoreductase activity	catalytic activity
FAM118A_CYB5R3
FAM118A_CYB5R3	NADH:cytochrome b5 reductase-like	oxidoreductase activity	oxidoreductase activity	oxidoreductase activity
FAM118A_CYB5R3	NADH:cytochrome b5 reductase-like	oxidoreductase activity
FAM118A_CYB5R3	NADH:cytochrome b5 reductase-like	oxidoreductase activity	oxidoreductase activity	catalytic activity
FAM118A_CYB5R3	Flavoprotein pyridine nucleotide cytochrome reductase-like, FAD-binding domain
FAM118A_CYB5R3	FAD-binding domain, ferredoxin reductase-type	oxidoreductase activity	oxidoreductase activity	oxidoreductase activity
FAM118A_CYB5R3	FAD-binding domain, ferredoxin reductase-type	oxidoreductase activity
FAM118A_CYB5R3	FAD-binding domain, ferredoxin reductase-type	oxidoreductase activity	oxidoreductase activity	catalytic activity
FAM118A_CYB5R3	Oxidoreductase FAD/NAD(P)-binding	oxidoreductase activity	oxidoreductase activity	oxidoreductase activity
FAM118A_CYB5R3	Oxidoreductase FAD/NAD(P)-binding	oxidoreductase activity
FAM118A_CYB5R3	Oxidoreductase FAD/NAD(P)-binding	oxidoreductase activity	oxidoreductase activity	catalytic activity
FAM118A_CYB5R3	Ferredoxin-NADP reductase (FNR), nucleotide-binding domain
FAM118A_CYB5R3	Riboflavin synthase-like beta-barrel
CORO1C_RBFOX1	Domain of unknown function DUF1899
CORO1C_RBFOX1	Nucleotide-binding alpha-beta plait domain superfamily
CORO1C_RBFOX1	RNA recognition motif domain	nucleic acid binding		nucleic acid binding
CORO1C_RBFOX1	RNA recognition motif domain	nucleic acid binding
CORO1C_RBFOX1	RNA-binding domain superfamily	nucleic acid binding		nucleic acid binding
CORO1C_RBFOX1	RNA-binding domain superfamily	nucleic acid binding
CORO1C_RBFOX1	WD40/YVTN repeat-like-containing domain superfamily	protein binding
CORO1C_RBFOX1	WD40/YVTN repeat-like-containing domain superfamily	protein binding		protein binding
CORO1C_RBFOX1
CORO1C_RBFOX1	RNA binding protein Fox-1	RNA binding	RNA binding	nucleic acid binding
CORO1C_RBFOX1	RNA binding protein Fox-1	RNA binding	RNA binding	RNA binding
CORO1C_RBFOX1	RNA binding protein Fox-1	RNA binding
CORO1C_RBFOX1	RNA binding protein Fox-1	regulation of RNA splicing
CORO1C_RBFOX1	RNA binding protein Fox-1	regulation of RNA splicing		regulation of RNA splicing
CORO1C_RBFOX1	RNA binding protein Fox-1	regulation of RNA splicing		regulation of gene expression
CORO1C_RBFOX1	RNA binding protein Fox-1	regulation of RNA splicing		regulation of RNA metabolic process
CORO1C_RBFOX1	Fox-1 C-terminal domain
CORO1C_RBFOX1	FOX1, RNA recognition motif	RNA binding	RNA binding	nucleic acid binding
CORO1C_RBFOX1	FOX1, RNA recognition motif	RNA binding	RNA binding	RNA binding
CORO1C_RBFOX1	FOX1, RNA recognition motif	RNA binding
ANKRD22_MSMB	Ankyrin repeat-containing domain superfamily
ANKRD22_MSMB	Ankyrin repeat domain-containing protein 22
ANKRD22_MSMB	Ankyrin repeat-containing domain
ANKRD22_MSMB
ANKRD22_MSMB	Ankyrin repeat	protein binding
ANKRD22_MSMB	Ankyrin repeat	protein binding		protein binding
ANKRD22_MSMB	Beta-microseminoprotein
GCN1L1_RPLP0
GCN1L1_RPLP0	Armadillo-like helical
GCN1L1_RPLP0	HEAT, type 2
GCN1L1_RPLP0	Armadillo-type fold
GCN1L1_RPLP0	Translational activator Gcn1	protein kinase regulator activity
GCN1L1_RPLP0	Translational activator Gcn1	protein kinase regulator activity	enzyme regulator activity	enzyme regulator activity
GCN1L1_RPLP0	Translational activator Gcn1	protein kinase regulator activity	enzyme regulator activity	protein kinase regulator activity
GCN1L1_RPLP0	Translational activator Gcn1	protein kinase binding	enzyme binding	kinase binding
GCN1L1_RPLP0	Translational activator Gcn1	protein kinase binding
GCN1L1_RPLP0	Translational activator Gcn1	protein kinase binding	enzyme binding	protein binding
GCN1L1_RPLP0	Translational activator Gcn1	protein kinase binding	enzyme binding	protein kinase binding
GCN1L1_RPLP0	Translational activator Gcn1	protein kinase binding	enzyme binding	enzyme binding
GCN1L1_RPLP0	Translational activator Gcn1	ribosome binding
GCN1L1_RPLP0	Translational activator Gcn1	ribosome binding		protein-containing complex binding
GCN1L1_RPLP0	Translational activator Gcn1	ribosome binding		ribosome binding
GCN1L1_RPLP0	Translational activator Gcn1	regulation of translation
GCN1L1_RPLP0	Translational activator Gcn1	regulation of translation		regulation of translation
GCN1L1_RPLP0	Translational activator Gcn1	regulation of translation		posttranscriptional regulation of gene expression
GCN1L1_RPLP0	Translational activator Gcn1	regulation of translation		regulation of gene expression
GCN1L1_RPLP0	Translational activator Gcn1	positive regulation of kinase activity
GCN1L1_RPLP0	Translational activator Gcn1	positive regulation of kinase activity		regulation of phosphorylation
GCN1L1_RPLP0	Translational activator Gcn1	positive regulation of kinase activity		positive regulation of catalytic activity
GCN1L1_RPLP0	Translational activator Gcn1	positive regulation of kinase activity		positive regulation of kinase activity
GCN1L1_RPLP0	Translational activator Gcn1	positive regulation of kinase activity		regulation of catalytic activity
GCN1L1_RPLP0	TOG domain
BRD9_TERT
BRD9_TERT	Telomerase reverse transcriptase	DNA binding	DNA binding	nucleic acid binding
BRD9_TERT	Telomerase reverse transcriptase	DNA binding
BRD9_TERT	Telomerase reverse transcriptase	DNA binding	DNA binding	DNA binding
BRD9_TERT	Telomerase reverse transcriptase	telomerase RNA reverse transcriptase activity
BRD9_TERT	Telomerase reverse transcriptase	telomerase RNA reverse transcriptase activity	nucleotidyltransferase activity	DNA polymerase activity
BRD9_TERT	Telomerase reverse transcriptase	telomerase RNA reverse transcriptase activity	nucleotidyltransferase activity	telomerase RNA reverse transcriptase activity
BRD9_TERT	Telomerase reverse transcriptase	telomerase RNA reverse transcriptase activity	nucleotidyltransferase activity	transferase activity
BRD9_TERT	Telomerase reverse transcriptase	telomerase RNA reverse transcriptase activity	nucleotidyltransferase activity	transferase activity, transferring phosphorus-containing groups
BRD9_TERT	Telomerase reverse transcriptase	telomerase RNA reverse transcriptase activity	nucleotidyltransferase activity	nucleotidyltransferase activity
BRD9_TERT	Telomerase reverse transcriptase	telomerase RNA reverse transcriptase activity	nucleotidyltransferase activity	RNA-directed DNA polymerase activity
BRD9_TERT	Telomerase reverse transcriptase	telomerase RNA reverse transcriptase activity	nucleotidyltransferase activity	catalytic activity
BRD9_TERT	Reverse transcriptase domain
BRD9_TERT	DNA/RNA polymerase superfamily
BRD9_TERT	Telomerase ribonucleoprotein complex - RNA-binding domain	RNA-directed DNA polymerase activity
BRD9_TERT	Telomerase ribonucleoprotein complex - RNA-binding domain	RNA-directed DNA polymerase activity	nucleotidyltransferase activity	DNA polymerase activity
BRD9_TERT	Telomerase ribonucleoprotein complex - RNA-binding domain	RNA-directed DNA polymerase activity	nucleotidyltransferase activity	transferase activity
BRD9_TERT	Telomerase ribonucleoprotein complex - RNA-binding domain	RNA-directed DNA polymerase activity	nucleotidyltransferase activity	transferase activity, transferring phosphorus-containing groups
BRD9_TERT	Telomerase ribonucleoprotein complex - RNA-binding domain	RNA-directed DNA polymerase activity	nucleotidyltransferase activity	nucleotidyltransferase activity
BRD9_TERT	Telomerase ribonucleoprotein complex - RNA-binding domain	RNA-directed DNA polymerase activity	nucleotidyltransferase activity	RNA-directed DNA polymerase activity
BRD9_TERT	Telomerase ribonucleoprotein complex - RNA-binding domain	RNA-directed DNA polymerase activity	nucleotidyltransferase activity	catalytic activity
DTL_AGBL4	WD40/YVTN repeat-like-containing domain superfamily	protein binding
DTL_AGBL4	WD40/YVTN repeat-like-containing domain superfamily	protein binding		protein binding
DTL_AGBL4
DTL_AGBL4	WD40-repeat-containing domain superfamily	protein binding
DTL_AGBL4	WD40-repeat-containing domain superfamily	protein binding		protein binding
DTL_AGBL4	WD40 repeat	protein binding
DTL_AGBL4	WD40 repeat	protein binding		protein binding
DTL_AGBL4	WD40 repeat, conserved site
DTL_AGBL4	Peptidase M14, carboxypeptidase A	metallocarboxypeptidase activity	peptidase activity	carboxypeptidase activity
DTL_AGBL4	Peptidase M14, carboxypeptidase A	metallocarboxypeptidase activity	peptidase activity	metallopeptidase activity
DTL_AGBL4	Peptidase M14, carboxypeptidase A	metallocarboxypeptidase activity	peptidase activity	metalloexopeptidase activity
DTL_AGBL4	Peptidase M14, carboxypeptidase A	metallocarboxypeptidase activity
DTL_AGBL4	Peptidase M14, carboxypeptidase A	metallocarboxypeptidase activity	peptidase activity	metallocarboxypeptidase activity
DTL_AGBL4	Peptidase M14, carboxypeptidase A	metallocarboxypeptidase activity	peptidase activity	hydrolase activity
DTL_AGBL4	Peptidase M14, carboxypeptidase A	metallocarboxypeptidase activity	peptidase activity	peptidase activity
DTL_AGBL4	Peptidase M14, carboxypeptidase A	metallocarboxypeptidase activity	peptidase activity	catalytic activity
DTL_AGBL4	Peptidase M14, carboxypeptidase A	zinc ion binding		cation binding
DTL_AGBL4	Peptidase M14, carboxypeptidase A	zinc ion binding		transition metal ion binding
DTL_AGBL4	Peptidase M14, carboxypeptidase A	zinc ion binding		zinc ion binding
DTL_AGBL4	Peptidase M14, carboxypeptidase A	zinc ion binding
DTL_AGBL4	Peptidase M14, carboxypeptidase A	zinc ion binding		metal ion binding
DTL_AGBL4	Peptidase M14, carboxypeptidase A	proteolysis
DTL_AGBL4	Peptidase M14, carboxypeptidase A	proteolysis		nitrogen compound metabolic process
DTL_AGBL4	Peptidase M14, carboxypeptidase A	proteolysis		protein metabolic process
DTL_AGBL4	Peptidase M14, carboxypeptidase A	proteolysis		organic substance metabolic process
DTL_AGBL4	Peptidase M14, carboxypeptidase A	proteolysis		primary metabolic process
DTL_AGBL4	Peptidase M14, carboxypeptidase A	proteolysis		proteolysis
DTL_AGBL4	Cytosolic carboxypeptidase, N-terminal
GFPT1_NFU1	Scaffold protein Nfu/NifU, N-terminal
GFPT1_NFU1	Fe-S cluster assembly domain superfamily
GFPT1_NFU1	NFU1-like
GFPT1_NFU1	NIF system FeS cluster assembly, NifU, C-terminal	iron ion binding		cation binding
GFPT1_NFU1	NIF system FeS cluster assembly, NifU, C-terminal	iron ion binding		transition metal ion binding
GFPT1_NFU1	NIF system FeS cluster assembly, NifU, C-terminal	iron ion binding
GFPT1_NFU1	NIF system FeS cluster assembly, NifU, C-terminal	iron ion binding		iron ion binding
GFPT1_NFU1	NIF system FeS cluster assembly, NifU, C-terminal	iron ion binding		metal ion binding
GFPT1_NFU1	NIF system FeS cluster assembly, NifU, C-terminal	iron-sulfur cluster binding
GFPT1_NFU1	NIF system FeS cluster assembly, NifU, C-terminal	iron-sulfur cluster binding		iron-sulfur cluster binding
GFPT1_NFU1	NIF system FeS cluster assembly, NifU, C-terminal	iron-sulfur cluster binding		metal cluster binding
GFPT1_NFU1	NIF system FeS cluster assembly, NifU, C-terminal	iron-sulfur cluster assembly
GFPT1_NFU1	NIF system FeS cluster assembly, NifU, C-terminal	iron-sulfur cluster assembly	sulfur compound metabolic process	cellular component organization
GFPT1_NFU1	NIF system FeS cluster assembly, NifU, C-terminal	iron-sulfur cluster assembly	sulfur compound metabolic process	cellular metabolic process
GFPT1_NFU1	NIF system FeS cluster assembly, NifU, C-terminal	iron-sulfur cluster assembly	sulfur compound metabolic process	iron-sulfur cluster assembly
GFPT1_NFU1	NIF system FeS cluster assembly, NifU, C-terminal	iron-sulfur cluster assembly	sulfur compound metabolic process	sulfur compound metabolic process
GFPT1_NFU1	NIF system FeS cluster assembly, NifU, C-terminal	iron-sulfur cluster assembly		cellular component organization
GFPT1_NFU1	NIF system FeS cluster assembly, NifU, C-terminal	iron-sulfur cluster assembly		cellular metabolic process
GFPT1_NFU1	NIF system FeS cluster assembly, NifU, C-terminal	iron-sulfur cluster assembly		iron-sulfur cluster assembly
GFPT1_NFU1	NIF system FeS cluster assembly, NifU, C-terminal	iron-sulfur cluster assembly		sulfur compound metabolic process
GFPT1_NFU1
GFPT1_NFU1	Scaffold protein Nfu/NifU, N-terminal domain superfamily
CSMD1_DOCK5
CSMD1_DOCK5	Dedicator of cytokinesis protein 5	guanyl-nucleotide exchange factor activity	enzyme regulator activity	GTPase activator activity
CSMD1_DOCK5	Dedicator of cytokinesis protein 5	guanyl-nucleotide exchange factor activity
CSMD1_DOCK5	Dedicator of cytokinesis protein 5	guanyl-nucleotide exchange factor activity	enzyme regulator activity	guanyl-nucleotide exchange factor activity
CSMD1_DOCK5	Dedicator of cytokinesis protein 5	guanyl-nucleotide exchange factor activity	enzyme regulator activity	enzyme activator activity
CSMD1_DOCK5	Dedicator of cytokinesis protein 5	guanyl-nucleotide exchange factor activity	enzyme regulator activity	enzyme regulator activity
CSMD1_DOCK5	Dedicator of cytokinesis protein 5	guanyl-nucleotide exchange factor activity	enzyme regulator activity	GTPase regulator activity
CSMD1_DOCK5	Dedicator of cytokinesis protein 5	GTPase activator activity	enzyme regulator activity	GTPase activator activity
CSMD1_DOCK5	Dedicator of cytokinesis protein 5	GTPase activator activity
CSMD1_DOCK5	Dedicator of cytokinesis protein 5	GTPase activator activity	enzyme regulator activity	enzyme activator activity
CSMD1_DOCK5	Dedicator of cytokinesis protein 5	GTPase activator activity	enzyme regulator activity	enzyme regulator activity
CSMD1_DOCK5	Dedicator of cytokinesis protein 5	GTPase activator activity	enzyme regulator activity	GTPase regulator activity
CSMD1_DOCK5	Dedicator of cytokinesis protein 5	small GTPase mediated signal transduction
CSMD1_DOCK5	Dedicator of cytokinesis protein 5	small GTPase mediated signal transduction	signal transduction	small GTPase mediated signal transduction
CSMD1_DOCK5	Dedicator of cytokinesis protein 5	small GTPase mediated signal transduction	signal transduction	intracellular signal transduction
CSMD1_DOCK5	Dedicator of cytokinesis protein 5	small GTPase mediated signal transduction	signal transduction	signal transduction
CSMD1_DOCK5	Dedicator of cytokinesis protein 5	cell migration
CSMD1_DOCK5	Dedicator of cytokinesis protein 5	cell migration	cell motility	cell migration
CSMD1_DOCK5	Dedicator of cytokinesis protein 5	cell migration	cell motility	cell motility
CSMD1_DOCK5	C2 DOCK-type domain
CSMD1_DOCK5	DOCKER domain
CSMD1_DOCK5	C2 domain superfamily
CSMD1_DOCK5	Dedicator of cytokinesis, N-terminal domain
CSMD1_DOCK5	Dedicator of cytokinesis, C-terminal, lobe A
CSMD1_DOCK5	Dedicator of cytokinesis, C-terminal, lobe C
CSMD1_DOCK5	Dedicator of cytokinesis, N-terminal, subdomain 1
CSMD1_DOCK5	Dedicator of cytokinesis	guanyl-nucleotide exchange factor activity	enzyme regulator activity	GTPase activator activity
CSMD1_DOCK5	Dedicator of cytokinesis	guanyl-nucleotide exchange factor activity
CSMD1_DOCK5	Dedicator of cytokinesis	guanyl-nucleotide exchange factor activity	enzyme regulator activity	guanyl-nucleotide exchange factor activity
CSMD1_DOCK5	Dedicator of cytokinesis	guanyl-nucleotide exchange factor activity	enzyme regulator activity	enzyme activator activity
CSMD1_DOCK5	Dedicator of cytokinesis	guanyl-nucleotide exchange factor activity	enzyme regulator activity	enzyme regulator activity
CSMD1_DOCK5	Dedicator of cytokinesis	guanyl-nucleotide exchange factor activity	enzyme regulator activity	GTPase regulator activity
CSMD1_DOCK5	Dedicator of cytokinesis	small GTPase mediated signal transduction
CSMD1_DOCK5	Dedicator of cytokinesis	small GTPase mediated signal transduction	signal transduction	small GTPase mediated signal transduction
CSMD1_DOCK5	Dedicator of cytokinesis	small GTPase mediated signal transduction	signal transduction	intracellular signal transduction
CSMD1_DOCK5	Dedicator of cytokinesis	small GTPase mediated signal transduction	signal transduction	signal transduction
CSMD1_DOCK5	Armadillo-type fold
ATAD1_LIPF	P-loop containing nucleoside triphosphate hydrolase
ATAD1_LIPF	Gastric triacylglycerol lipase	triglyceride lipase activity		carboxylic ester hydrolase activity
ATAD1_LIPF	Gastric triacylglycerol lipase	triglyceride lipase activity
ATAD1_LIPF	Gastric triacylglycerol lipase	triglyceride lipase activity		hydrolase activity
ATAD1_LIPF	Gastric triacylglycerol lipase	triglyceride lipase activity		triglyceride lipase activity
ATAD1_LIPF	Gastric triacylglycerol lipase	triglyceride lipase activity		lipase activity
ATAD1_LIPF	Gastric triacylglycerol lipase	triglyceride lipase activity		hydrolase activity, acting on ester bonds
ATAD1_LIPF	Gastric triacylglycerol lipase	triglyceride lipase activity		catalytic activity
ATAD1_LIPF	Alpha/beta hydrolase fold-1
ATAD1_LIPF	Alpha/Beta hydrolase fold
ATAD1_LIPF
EPN1_U2AF2
EPN1_U2AF2	ENTH/VHS
EPN1_U2AF2	RNA-binding domain superfamily	nucleic acid binding		nucleic acid binding
EPN1_U2AF2	RNA-binding domain superfamily	nucleic acid binding
EPN1_U2AF2	ENTH domain
BRAF_FAM114A2
BRAF_FAM114A2	Raf-like Ras-binding	signal transduction
BRAF_FAM114A2	Raf-like Ras-binding	signal transduction	signal transduction	signal transduction
BRAF_FAM114A2	Protein kinase C-like, phorbol ester/diacylglycerol-binding domain	intracellular signal transduction
BRAF_FAM114A2	Protein kinase C-like, phorbol ester/diacylglycerol-binding domain	intracellular signal transduction	signal transduction	intracellular signal transduction
BRAF_FAM114A2	Protein kinase C-like, phorbol ester/diacylglycerol-binding domain	intracellular signal transduction	signal transduction	signal transduction
BRAF_FAM114A2	Protein of unknown function DUF719
BRAF_FAM114A2	Diacylglycerol/phorbol-ester binding
BRAF_FAM114A2	Ubiquitin-like domain superfamily
FAM102A_NAIF1
FAM102A_NAIF1	NT-type C2 domain
FAM102A_NAIF1	Protein FAM102-like
ATG4B_THAP4	Calycin
ATG4B_THAP4	THAP4-like, heme-binding beta-barrel domain
ATG4B_THAP4
BACE2_FAM3B	Peptidase family A1 domain
BACE2_FAM3B	Aspartic peptidase A1 family	aspartic-type endopeptidase activity	peptidase activity	aspartic-type endopeptidase activity
BACE2_FAM3B	Aspartic peptidase A1 family	aspartic-type endopeptidase activity
BACE2_FAM3B	Aspartic peptidase A1 family	aspartic-type endopeptidase activity	peptidase activity	hydrolase activity
BACE2_FAM3B	Aspartic peptidase A1 family	aspartic-type endopeptidase activity	peptidase activity	endopeptidase activity
BACE2_FAM3B	Aspartic peptidase A1 family	aspartic-type endopeptidase activity	peptidase activity	peptidase activity
BACE2_FAM3B	Aspartic peptidase A1 family	aspartic-type endopeptidase activity	peptidase activity	catalytic activity
BACE2_FAM3B	Aspartic peptidase A1 family	proteolysis
BACE2_FAM3B	Aspartic peptidase A1 family	proteolysis		nitrogen compound metabolic process
BACE2_FAM3B	Aspartic peptidase A1 family	proteolysis		protein metabolic process
BACE2_FAM3B	Aspartic peptidase A1 family	proteolysis		organic substance metabolic process
BACE2_FAM3B	Aspartic peptidase A1 family	proteolysis		primary metabolic process
BACE2_FAM3B	Aspartic peptidase A1 family	proteolysis		proteolysis
BACE2_FAM3B	ILEI/PANDER domain
BACE2_FAM3B	Beta-secretase BACE	aspartic-type endopeptidase activity	peptidase activity	aspartic-type endopeptidase activity
BACE2_FAM3B	Beta-secretase BACE	aspartic-type endopeptidase activity
BACE2_FAM3B	Beta-secretase BACE	aspartic-type endopeptidase activity	peptidase activity	hydrolase activity
BACE2_FAM3B	Beta-secretase BACE	aspartic-type endopeptidase activity	peptidase activity	endopeptidase activity
BACE2_FAM3B	Beta-secretase BACE	aspartic-type endopeptidase activity	peptidase activity	peptidase activity
BACE2_FAM3B	Beta-secretase BACE	aspartic-type endopeptidase activity	peptidase activity	catalytic activity
BACE2_FAM3B	Beta-secretase BACE	proteolysis
BACE2_FAM3B	Beta-secretase BACE	proteolysis		nitrogen compound metabolic process
BACE2_FAM3B	Beta-secretase BACE	proteolysis		protein metabolic process
BACE2_FAM3B	Beta-secretase BACE	proteolysis		organic substance metabolic process
BACE2_FAM3B	Beta-secretase BACE	proteolysis		primary metabolic process
BACE2_FAM3B	Beta-secretase BACE	proteolysis		proteolysis
BACE2_FAM3B	Beta-secretase BACE	integral component of membrane
BACE2_FAM3B	Beta-secretase BACE	integral component of membrane		integral component of membrane
BACE2_FAM3B	Beta-secretase BACE	integral component of membrane		intrinsic component of membrane
BACE2_FAM3B	Aspartic peptidase, active site	aspartic-type endopeptidase activity	peptidase activity	aspartic-type endopeptidase activity
BACE2_FAM3B	Aspartic peptidase, active site	aspartic-type endopeptidase activity
BACE2_FAM3B	Aspartic peptidase, active site	aspartic-type endopeptidase activity	peptidase activity	hydrolase activity
BACE2_FAM3B	Aspartic peptidase, active site	aspartic-type endopeptidase activity	peptidase activity	endopeptidase activity
BACE2_FAM3B	Aspartic peptidase, active site	aspartic-type endopeptidase activity	peptidase activity	peptidase activity
BACE2_FAM3B	Aspartic peptidase, active site	aspartic-type endopeptidase activity	peptidase activity	catalytic activity
BACE2_FAM3B	Aspartic peptidase, active site	proteolysis
BACE2_FAM3B	Aspartic peptidase, active site	proteolysis		nitrogen compound metabolic process
BACE2_FAM3B	Aspartic peptidase, active site	proteolysis		protein metabolic process
BACE2_FAM3B	Aspartic peptidase, active site	proteolysis		organic substance metabolic process
BACE2_FAM3B	Aspartic peptidase, active site	proteolysis		primary metabolic process
BACE2_FAM3B	Aspartic peptidase, active site	proteolysis		proteolysis
BACE2_FAM3B	Aspartic peptidase domain superfamily
BACE2_FAM3B	Beta-secretase BACE2	aspartic-type endopeptidase activity	peptidase activity	aspartic-type endopeptidase activity
BACE2_FAM3B	Beta-secretase BACE2	aspartic-type endopeptidase activity
BACE2_FAM3B	Beta-secretase BACE2	aspartic-type endopeptidase activity	peptidase activity	hydrolase activity
BACE2_FAM3B	Beta-secretase BACE2	aspartic-type endopeptidase activity	peptidase activity	endopeptidase activity
BACE2_FAM3B	Beta-secretase BACE2	aspartic-type endopeptidase activity	peptidase activity	peptidase activity
BACE2_FAM3B	Beta-secretase BACE2	aspartic-type endopeptidase activity	peptidase activity	catalytic activity
BACE2_FAM3B	Beta-secretase BACE2	proteolysis
BACE2_FAM3B	Beta-secretase BACE2	proteolysis		nitrogen compound metabolic process
BACE2_FAM3B	Beta-secretase BACE2	proteolysis		protein metabolic process
BACE2_FAM3B	Beta-secretase BACE2	proteolysis		organic substance metabolic process
BACE2_FAM3B	Beta-secretase BACE2	proteolysis		primary metabolic process
BACE2_FAM3B	Beta-secretase BACE2	proteolysis		proteolysis
BACE2_FAM3B	Beta-secretase BACE2	integral component of membrane
BACE2_FAM3B	Beta-secretase BACE2	integral component of membrane		integral component of membrane
BACE2_FAM3B	Beta-secretase BACE2	integral component of membrane		intrinsic component of membrane
BACE2_FAM3B	Memapsin-like
APBB1IP_DNAJC1	GRB/APBB1IP
APBB1IP_DNAJC1	SANT/Myb domain
APBB1IP_DNAJC1	APBB1IP, PH domain
APBB1IP_DNAJC1	Ubiquitin-like domain superfamily
APBB1IP_DNAJC1	DnaJ domain, conserved site
APBB1IP_DNAJC1	Pleckstrin homology domain
APBB1IP_DNAJC1	Myb domain
APBB1IP_DNAJC1
APBB1IP_DNAJC1	DnaJ domain
APBB1IP_DNAJC1	SANT domain
APBB1IP_DNAJC1	Chaperone J-domain superfamily
APBB1IP_DNAJC1	Homeobox-like domain superfamily
APBB1IP_DNAJC1	Ras-associating (RA) domain	signal transduction
APBB1IP_DNAJC1	Ras-associating (RA) domain	signal transduction	signal transduction	signal transduction
APBB1IP_DNAJC1	PH-like domain superfamily
BCR_MRVI1
BCR_MRVI1	MRVI1
BCR_MRVI1	Bcr-Abl oncoprotein oligomerisation	protein serine/threonine kinase activity	kinase activity	transferase activity
BCR_MRVI1	Bcr-Abl oncoprotein oligomerisation	protein serine/threonine kinase activity	kinase activity	transferase activity, transferring phosphorus-containing groups
BCR_MRVI1	Bcr-Abl oncoprotein oligomerisation	protein serine/threonine kinase activity	kinase activity	protein kinase activity
BCR_MRVI1	Bcr-Abl oncoprotein oligomerisation	protein serine/threonine kinase activity
BCR_MRVI1	Bcr-Abl oncoprotein oligomerisation	protein serine/threonine kinase activity	kinase activity	kinase activity
BCR_MRVI1	Bcr-Abl oncoprotein oligomerisation	protein serine/threonine kinase activity	kinase activity	phosphotransferase activity, alcohol group as acceptor
BCR_MRVI1	Bcr-Abl oncoprotein oligomerisation	protein serine/threonine kinase activity	kinase activity	protein serine/threonine kinase activity
BCR_MRVI1	Bcr-Abl oncoprotein oligomerisation	protein serine/threonine kinase activity	kinase activity	catalytic activity
BCR_MRVI1	Bcr-Abl oncoprotein oligomerisation	GTPase activator activity	enzyme regulator activity	GTPase activator activity
BCR_MRVI1	Bcr-Abl oncoprotein oligomerisation	GTPase activator activity
BCR_MRVI1	Bcr-Abl oncoprotein oligomerisation	GTPase activator activity	enzyme regulator activity	enzyme activator activity
BCR_MRVI1	Bcr-Abl oncoprotein oligomerisation	GTPase activator activity	enzyme regulator activity	enzyme regulator activity
BCR_MRVI1	Bcr-Abl oncoprotein oligomerisation	GTPase activator activity	enzyme regulator activity	GTPase regulator activity
BCR_MRVI1	Bcr-Abl oncoprotein oligomerisation	protein phosphorylation
BCR_MRVI1	Bcr-Abl oncoprotein oligomerisation	protein phosphorylation	cellular protein modification process	cellular protein modification process
BCR_MRVI1	Bcr-Abl oncoprotein oligomerisation	protein phosphorylation	cellular protein modification process	cellular metabolic process
BCR_MRVI1	Bcr-Abl oncoprotein oligomerisation	protein phosphorylation	cellular protein modification process	protein phosphorylation
BCR_MRVI1	Bcr-Abl oncoprotein oligomerisation	protein phosphorylation	cellular protein modification process	organic substance metabolic process
BCR_MRVI1	Bcr-Abl oncoprotein oligomerisation	protein phosphorylation	cellular protein modification process	phosphate-containing compound metabolic process
BCR_MRVI1	Bcr-Abl oncoprotein oligomerisation	protein phosphorylation	cellular protein modification process	primary metabolic process
BCR_MRVI1	Bcr-Abl oncoprotein oligomerisation	protein phosphorylation	cellular protein modification process	cellular macromolecule metabolic process
BCR_MRVI1	Bcr-Abl oncoprotein oligomerisation	protein phosphorylation	cellular protein modification process	phosphorus metabolic process
BCR_MRVI1	Bcr-Abl oncoprotein oligomerisation	protein phosphorylation	cellular protein modification process	phosphorylation
BCR_MRVI1	Bcr-Abl oncoprotein oligomerisation	protein phosphorylation	cellular protein modification process	nitrogen compound metabolic process
BCR_MRVI1	Bcr-Abl oncoprotein oligomerisation	protein phosphorylation	cellular protein modification process	protein metabolic process
BCR_MRVI1	Bcr-Abl oncoprotein oligomerisation	signal transduction
BCR_MRVI1	Bcr-Abl oncoprotein oligomerisation	signal transduction	signal transduction	signal transduction
BCR_MRVI1	Bcr-Abl oncoprotein oligomerisation domain superfamily
CASZ1_PRKD2
CASZ1_PRKD2	Protein kinase-like domain superfamily
CASZ1_PRKD2	Transcription factor castor	regulation of transcription, DNA-templated
CASZ1_PRKD2	Transcription factor castor	regulation of transcription, DNA-templated		regulation of gene expression
CASZ1_PRKD2	Transcription factor castor	regulation of transcription, DNA-templated		regulation of RNA metabolic process
CASZ1_PRKD2	Transcription factor castor	regulation of transcription, DNA-templated		regulation of transcription, DNA-templated
CASZ1_PRKD2	Zinc finger C2H2-type
CASZ1_PRKD2	Serine/threonine-protein kinase, active site	protein kinase activity	kinase activity	transferase activity
CASZ1_PRKD2	Serine/threonine-protein kinase, active site	protein kinase activity	kinase activity	transferase activity, transferring phosphorus-containing groups
CASZ1_PRKD2	Serine/threonine-protein kinase, active site	protein kinase activity	kinase activity	protein kinase activity
CASZ1_PRKD2	Serine/threonine-protein kinase, active site	protein kinase activity
CASZ1_PRKD2	Serine/threonine-protein kinase, active site	protein kinase activity	kinase activity	kinase activity
CASZ1_PRKD2	Serine/threonine-protein kinase, active site	protein kinase activity	kinase activity	phosphotransferase activity, alcohol group as acceptor
CASZ1_PRKD2	Serine/threonine-protein kinase, active site	protein kinase activity	kinase activity	catalytic activity
CASZ1_PRKD2	Serine/threonine-protein kinase, active site	protein phosphorylation
CASZ1_PRKD2	Serine/threonine-protein kinase, active site	protein phosphorylation	cellular protein modification process	cellular protein modification process
CASZ1_PRKD2	Serine/threonine-protein kinase, active site	protein phosphorylation	cellular protein modification process	cellular metabolic process
CASZ1_PRKD2	Serine/threonine-protein kinase, active site	protein phosphorylation	cellular protein modification process	protein phosphorylation
CASZ1_PRKD2	Serine/threonine-protein kinase, active site	protein phosphorylation	cellular protein modification process	organic substance metabolic process
CASZ1_PRKD2	Serine/threonine-protein kinase, active site	protein phosphorylation	cellular protein modification process	phosphate-containing compound metabolic process
CASZ1_PRKD2	Serine/threonine-protein kinase, active site	protein phosphorylation	cellular protein modification process	primary metabolic process
CASZ1_PRKD2	Serine/threonine-protein kinase, active site	protein phosphorylation	cellular protein modification process	cellular macromolecule metabolic process
CASZ1_PRKD2	Serine/threonine-protein kinase, active site	protein phosphorylation	cellular protein modification process	phosphorus metabolic process
CASZ1_PRKD2	Serine/threonine-protein kinase, active site	protein phosphorylation	cellular protein modification process	phosphorylation
CASZ1_PRKD2	Serine/threonine-protein kinase, active site	protein phosphorylation	cellular protein modification process	nitrogen compound metabolic process
CASZ1_PRKD2	Serine/threonine-protein kinase, active site	protein phosphorylation	cellular protein modification process	protein metabolic process
CASZ1_PRKD2	Protein kinase domain	protein kinase activity	kinase activity	transferase activity
CASZ1_PRKD2	Protein kinase domain	protein kinase activity	kinase activity	transferase activity, transferring phosphorus-containing groups
CASZ1_PRKD2	Protein kinase domain	protein kinase activity	kinase activity	protein kinase activity
CASZ1_PRKD2	Protein kinase domain	protein kinase activity
CASZ1_PRKD2	Protein kinase domain	protein kinase activity	kinase activity	kinase activity
CASZ1_PRKD2	Protein kinase domain	protein kinase activity	kinase activity	phosphotransferase activity, alcohol group as acceptor
CASZ1_PRKD2	Protein kinase domain	protein kinase activity	kinase activity	catalytic activity
CASZ1_PRKD2	Protein kinase domain	ATP binding
CASZ1_PRKD2	Protein kinase domain	ATP binding		purine nucleotide binding
CASZ1_PRKD2	Protein kinase domain	ATP binding		nucleotide binding
CASZ1_PRKD2	Protein kinase domain	ATP binding		small molecule binding
CASZ1_PRKD2	Protein kinase domain	ATP binding		adenyl ribonucleotide binding
CASZ1_PRKD2	Protein kinase domain	ATP binding		carbohydrate derivative binding
CASZ1_PRKD2	Protein kinase domain	ATP binding		ATP binding
CASZ1_PRKD2	Protein kinase domain	protein phosphorylation
CASZ1_PRKD2	Protein kinase domain	protein phosphorylation	cellular protein modification process	cellular protein modification process
CASZ1_PRKD2	Protein kinase domain	protein phosphorylation	cellular protein modification process	cellular metabolic process
CASZ1_PRKD2	Protein kinase domain	protein phosphorylation	cellular protein modification process	protein phosphorylation
CASZ1_PRKD2	Protein kinase domain	protein phosphorylation	cellular protein modification process	organic substance metabolic process
CASZ1_PRKD2	Protein kinase domain	protein phosphorylation	cellular protein modification process	phosphate-containing compound metabolic process
CASZ1_PRKD2	Protein kinase domain	protein phosphorylation	cellular protein modification process	primary metabolic process
CASZ1_PRKD2	Protein kinase domain	protein phosphorylation	cellular protein modification process	cellular macromolecule metabolic process
CASZ1_PRKD2	Protein kinase domain	protein phosphorylation	cellular protein modification process	phosphorus metabolic process
CASZ1_PRKD2	Protein kinase domain	protein phosphorylation	cellular protein modification process	phosphorylation
CASZ1_PRKD2	Protein kinase domain	protein phosphorylation	cellular protein modification process	nitrogen compound metabolic process
CASZ1_PRKD2	Protein kinase domain	protein phosphorylation	cellular protein modification process	protein metabolic process
EPS15L1_CPAMD8	Alpha-2-macroglobulin, conserved site
EPS15L1_CPAMD8
EPS15L1_CPAMD8	Alpha-macroglobulin-like, TED domain	extracellular space
EPS15L1_CPAMD8	Alpha-macroglobulin-like, TED domain	extracellular space	extracellular space	extracellular space
EPS15L1_CPAMD8	Kazal domain	protein binding
EPS15L1_CPAMD8	Kazal domain	protein binding		protein binding
EPS15L1_CPAMD8	Alpha-macroglobulin, receptor-binding	extracellular region
EPS15L1_CPAMD8	Alpha-macroglobulin, receptor-binding	extracellular region	extracellular region	extracellular region
EPS15L1_CPAMD8	Kazal domain superfamily	protein binding
EPS15L1_CPAMD8	Kazal domain superfamily	protein binding		protein binding
EPS15L1_CPAMD8	Farnesoic acid O-methyl transferase
EPS15L1_CPAMD8	Alpha-macroglobulin, receptor-binding domain superfamily	extracellular region
EPS15L1_CPAMD8	Alpha-macroglobulin, receptor-binding domain superfamily	extracellular region	extracellular region	extracellular region
EPS15L1_CPAMD8	Terpenoid cyclases/protein prenyltransferase alpha-alpha toroid
EPS15L1_CPAMD8	Alpha-2-macroglobulin, TED domain
ACTL6A_ALG3	Glycosyltransferase, ALG3	mannosyltransferase activity	glycosyltransferase activity	glycosyltransferase activity
ACTL6A_ALG3	Glycosyltransferase, ALG3	mannosyltransferase activity	glycosyltransferase activity	transferase activity
ACTL6A_ALG3	Glycosyltransferase, ALG3	mannosyltransferase activity
ACTL6A_ALG3	Glycosyltransferase, ALG3	mannosyltransferase activity	glycosyltransferase activity	mannosyltransferase activity
ACTL6A_ALG3	Glycosyltransferase, ALG3	mannosyltransferase activity	glycosyltransferase activity	hexosyltransferase activity
ACTL6A_ALG3	Glycosyltransferase, ALG3	mannosyltransferase activity	glycosyltransferase activity	catalytic activity
ACTL6A_ALG3	Actin family
ACTL6A_ALG3	ATPase, nucleotide binding domain
ACTL6A_ALG3
DTNB_CNOT4
DTNB_CNOT4	Nucleotide-binding alpha-beta plait domain superfamily
DTNB_CNOT4	Zinc finger, ZZ-type superfamily
DTNB_CNOT4	EF-hand domain, type 2
DTNB_CNOT4	RNA recognition motif domain, eukaryote	nucleic acid binding		nucleic acid binding
DTNB_CNOT4	RNA recognition motif domain, eukaryote	nucleic acid binding
DTNB_CNOT4	CNOT4, RNA recognition motif
DTNB_CNOT4	RNA recognition motif domain	nucleic acid binding		nucleic acid binding
DTNB_CNOT4	RNA recognition motif domain	nucleic acid binding
DTNB_CNOT4	EF-hand domain pair
DTNB_CNOT4	EF-hand domain, type 1
DTNB_CNOT4	Zinc finger, CCCH-type	metal ion binding		cation binding
DTNB_CNOT4	Zinc finger, CCCH-type	metal ion binding
DTNB_CNOT4	Zinc finger, CCCH-type	metal ion binding		metal ion binding
DTNB_CNOT4	RNA-binding domain superfamily	nucleic acid binding		nucleic acid binding
DTNB_CNOT4	RNA-binding domain superfamily	nucleic acid binding
DTNB_CNOT4	Zinc finger, ZZ-type	zinc ion binding		cation binding
DTNB_CNOT4	Zinc finger, ZZ-type	zinc ion binding		transition metal ion binding
DTNB_CNOT4	Zinc finger, ZZ-type	zinc ion binding		zinc ion binding
DTNB_CNOT4	Zinc finger, ZZ-type	zinc ion binding
DTNB_CNOT4	Zinc finger, ZZ-type	zinc ion binding		metal ion binding
AAK1_KCMF1	E3 ubiquitin-protein ligase KCMF1	ubiquitin protein ligase activity		transferase activity
AAK1_KCMF1	E3 ubiquitin-protein ligase KCMF1	ubiquitin protein ligase activity		ubiquitin-like protein transferase activity
AAK1_KCMF1	E3 ubiquitin-protein ligase KCMF1	ubiquitin protein ligase activity
AAK1_KCMF1	E3 ubiquitin-protein ligase KCMF1	ubiquitin protein ligase activity		ubiquitin-protein transferase activity
AAK1_KCMF1	E3 ubiquitin-protein ligase KCMF1	ubiquitin protein ligase activity		catalytic activity
AAK1_KCMF1	E3 ubiquitin-protein ligase KCMF1	ubiquitin protein ligase activity		ubiquitin protein ligase activity
AAK1_KCMF1
AAK1_KCMF1	Zinc finger C2H2-type
AAK1_KCMF1	Zinc finger, ZZ-type	zinc ion binding		cation binding
AAK1_KCMF1	Zinc finger, ZZ-type	zinc ion binding		transition metal ion binding
AAK1_KCMF1	Zinc finger, ZZ-type	zinc ion binding		zinc ion binding
AAK1_KCMF1	Zinc finger, ZZ-type	zinc ion binding
AAK1_KCMF1	Zinc finger, ZZ-type	zinc ion binding		metal ion binding
AAK1_KCMF1	Drought induced 19 protein type, zinc-binding domain
AAK1_KCMF1	Zinc finger, ZZ-type superfamily
EIF4A1_PHOSPHO1	RNA helicase, DEAD-box type, Q motif	RNA helicase activity	helicase activity	helicase activity
EIF4A1_PHOSPHO1	RNA helicase, DEAD-box type, Q motif	RNA helicase activity
EIF4A1_PHOSPHO1	RNA helicase, DEAD-box type, Q motif	RNA helicase activity	helicase activity	ATPase, acting on RNA
EIF4A1_PHOSPHO1	RNA helicase, DEAD-box type, Q motif	RNA helicase activity	helicase activity	RNA helicase activity
EIF4A1_PHOSPHO1	RNA helicase, DEAD-box type, Q motif	RNA helicase activity	helicase activity	catalytic activity
EIF4A1_PHOSPHO1	HAD-like superfamily
EIF4A1_PHOSPHO1	P-loop containing nucleoside triphosphate hydrolase
EIF4A1_PHOSPHO1	HAD superfamily
EIF4A1_PHOSPHO1
EIF4A1_PHOSPHO1	Helicase superfamily 1/2, ATP-binding domain
EIF4A1_PHOSPHO1	Phosphatase PHOSPHO-type	phosphatase activity	phosphatase activity	phosphatase activity
EIF4A1_PHOSPHO1	Phosphatase PHOSPHO-type	phosphatase activity
EIF4A1_PHOSPHO1	Phosphatase PHOSPHO-type	phosphatase activity	phosphatase activity	hydrolase activity
EIF4A1_PHOSPHO1	Phosphatase PHOSPHO-type	phosphatase activity	phosphatase activity	phosphoric ester hydrolase activity
EIF4A1_PHOSPHO1	Phosphatase PHOSPHO-type	phosphatase activity	phosphatase activity	hydrolase activity, acting on ester bonds
EIF4A1_PHOSPHO1	Phosphatase PHOSPHO-type	phosphatase activity	phosphatase activity	catalytic activity
EIF4A1_PHOSPHO1	HAD hydrolase, subfamily IA, Pyridoxal phosphate phosphatase-like	phosphatase activity	phosphatase activity	phosphatase activity
EIF4A1_PHOSPHO1	HAD hydrolase, subfamily IA, Pyridoxal phosphate phosphatase-like	phosphatase activity
EIF4A1_PHOSPHO1	HAD hydrolase, subfamily IA, Pyridoxal phosphate phosphatase-like	phosphatase activity	phosphatase activity	hydrolase activity
EIF4A1_PHOSPHO1	HAD hydrolase, subfamily IA, Pyridoxal phosphate phosphatase-like	phosphatase activity	phosphatase activity	phosphoric ester hydrolase activity
EIF4A1_PHOSPHO1	HAD hydrolase, subfamily IA, Pyridoxal phosphate phosphatase-like	phosphatase activity	phosphatase activity	hydrolase activity, acting on ester bonds
EIF4A1_PHOSPHO1	HAD hydrolase, subfamily IA, Pyridoxal phosphate phosphatase-like	phosphatase activity	phosphatase activity	catalytic activity
EIF4A1_PHOSPHO1	DEAD/DEAH box helicase domain	nucleic acid binding		nucleic acid binding
EIF4A1_PHOSPHO1	DEAD/DEAH box helicase domain	nucleic acid binding
EIF4A1_PHOSPHO1	DEAD/DEAH box helicase domain	ATP binding
EIF4A1_PHOSPHO1	DEAD/DEAH box helicase domain	ATP binding		purine nucleotide binding
EIF4A1_PHOSPHO1	DEAD/DEAH box helicase domain	ATP binding		nucleotide binding
EIF4A1_PHOSPHO1	DEAD/DEAH box helicase domain	ATP binding		small molecule binding
EIF4A1_PHOSPHO1	DEAD/DEAH box helicase domain	ATP binding		adenyl ribonucleotide binding
EIF4A1_PHOSPHO1	DEAD/DEAH box helicase domain	ATP binding		carbohydrate derivative binding
EIF4A1_PHOSPHO1	DEAD/DEAH box helicase domain	ATP binding		ATP binding
COL5A3_COL1A1	Fibrillar collagen, C-terminal	extracellular matrix structural constituent
COL5A3_COL1A1	Fibrillar collagen, C-terminal	extracellular matrix structural constituent	structural molecule activity	structural molecule activity
COL5A3_COL1A1	Fibrillar collagen, C-terminal	extracellular matrix structural constituent	structural molecule activity	extracellular matrix structural constituent
COL5A3_COL1A1
COL5A3_COL1A1	Collagen triple helix repeat
COL5A3_COL1A1	Concanavalin A-like lectin/glucanase domain superfamily
COL5A3_COL1A1	Laminin G domain
DNM2_SLC44A2	Choline transporter-like	transmembrane transporter activity
DNM2_SLC44A2	Choline transporter-like	transmembrane transporter activity	transmembrane transporter activity	transmembrane transporter activity
DNM2_SLC44A2	Choline transporter-like	transmembrane transporter activity	transmembrane transporter activity	transporter activity
DNM2_SLC44A2	Choline transporter-like	transmembrane transport
DNM2_SLC44A2	Choline transporter-like	transmembrane transport	transmembrane transport	transmembrane transport
DNM2_SLC44A2	Dynamin
DNM2_SLC44A2	P-loop containing nucleoside triphosphate hydrolase
DNM2_SLC44A2	Dynamin, GTPase region, conserved site
DNM2_SLC44A2	Dynamin, GTPase domain	GTPase activity
DNM2_SLC44A2	Dynamin, GTPase domain	GTPase activity	GTPase activity	nucleoside-triphosphatase activity
DNM2_SLC44A2	Dynamin, GTPase domain	GTPase activity	GTPase activity	hydrolase activity
DNM2_SLC44A2	Dynamin, GTPase domain	GTPase activity	GTPase activity	GTPase activity
DNM2_SLC44A2	Dynamin, GTPase domain	GTPase activity	GTPase activity	pyrophosphatase activity
DNM2_SLC44A2	Dynamin, GTPase domain	GTPase activity	GTPase activity	hydrolase activity, acting on acid anhydrides, in phosphorus-containing anhydrides
DNM2_SLC44A2	Dynamin, GTPase domain	GTPase activity	GTPase activity	catalytic activity
DNM2_SLC44A2	Dynamin, GTPase domain	GTPase activity	GTPase activity	hydrolase activity, acting on acid anhydrides
DNM2_SLC44A2	Dynamin, GTPase domain	GTP binding
DNM2_SLC44A2	Dynamin, GTPase domain	GTP binding		GTP binding
DNM2_SLC44A2	Dynamin, GTPase domain	GTP binding		purine nucleotide binding
DNM2_SLC44A2	Dynamin, GTPase domain	GTP binding		nucleotide binding
DNM2_SLC44A2	Dynamin, GTPase domain	GTP binding		small molecule binding
DNM2_SLC44A2	Dynamin, GTPase domain	GTP binding		carbohydrate derivative binding
DNM2_SLC44A2	Dynamin, GTPase domain	GTP binding		guanyl nucleotide binding
DNM2_SLC44A2	Dynamin, N-terminal
DNM2_SLC44A2
DNM2_SLC44A2	Dynamin-type guanine nucleotide-binding (G) domain	GTP binding
DNM2_SLC44A2	Dynamin-type guanine nucleotide-binding (G) domain	GTP binding		GTP binding
DNM2_SLC44A2	Dynamin-type guanine nucleotide-binding (G) domain	GTP binding		purine nucleotide binding
DNM2_SLC44A2	Dynamin-type guanine nucleotide-binding (G) domain	GTP binding		nucleotide binding
DNM2_SLC44A2	Dynamin-type guanine nucleotide-binding (G) domain	GTP binding		small molecule binding
DNM2_SLC44A2	Dynamin-type guanine nucleotide-binding (G) domain	GTP binding		carbohydrate derivative binding
DNM2_SLC44A2	Dynamin-type guanine nucleotide-binding (G) domain	GTP binding		guanyl nucleotide binding
ATP11A_MCF2L	Spectrin/alpha-actinin
ATP11A_MCF2L	DBS, PH domain
ATP11A_MCF2L	Pleckstrin homology domain
ATP11A_MCF2L
ATP11A_MCF2L	Dbl homology (DH) domain superfamily
ATP11A_MCF2L	Dbl homology (DH) domain	guanyl-nucleotide exchange factor activity	enzyme regulator activity	GTPase activator activity
ATP11A_MCF2L	Dbl homology (DH) domain	guanyl-nucleotide exchange factor activity
ATP11A_MCF2L	Dbl homology (DH) domain	guanyl-nucleotide exchange factor activity	enzyme regulator activity	guanyl-nucleotide exchange factor activity
ATP11A_MCF2L	Dbl homology (DH) domain	guanyl-nucleotide exchange factor activity	enzyme regulator activity	enzyme activator activity
ATP11A_MCF2L	Dbl homology (DH) domain	guanyl-nucleotide exchange factor activity	enzyme regulator activity	enzyme regulator activity
ATP11A_MCF2L	Dbl homology (DH) domain	guanyl-nucleotide exchange factor activity	enzyme regulator activity	GTPase regulator activity
ATP11A_MCF2L	SH3 domain	protein binding
ATP11A_MCF2L	SH3 domain	protein binding		protein binding
ATP11A_MCF2L	PH-like domain superfamily
ATP11A_MCF2L	DBS, SH3 domain
ATP11A_MCF2L	SH3-like domain superfamily	protein binding
ATP11A_MCF2L	SH3-like domain superfamily	protein binding		protein binding
ATP11A_MCF2L	Spectrin repeat	protein binding
ATP11A_MCF2L	Spectrin repeat	protein binding		protein binding
ATP11A_MCF2L	Guanine-nucleotide dissociation stimulator, CDC24, conserved site	guanyl-nucleotide exchange factor activity	enzyme regulator activity	GTPase activator activity
ATP11A_MCF2L	Guanine-nucleotide dissociation stimulator, CDC24, conserved site	guanyl-nucleotide exchange factor activity
ATP11A_MCF2L	Guanine-nucleotide dissociation stimulator, CDC24, conserved site	guanyl-nucleotide exchange factor activity	enzyme regulator activity	guanyl-nucleotide exchange factor activity
ATP11A_MCF2L	Guanine-nucleotide dissociation stimulator, CDC24, conserved site	guanyl-nucleotide exchange factor activity	enzyme regulator activity	enzyme activator activity
ATP11A_MCF2L	Guanine-nucleotide dissociation stimulator, CDC24, conserved site	guanyl-nucleotide exchange factor activity	enzyme regulator activity	enzyme regulator activity
ATP11A_MCF2L	Guanine-nucleotide dissociation stimulator, CDC24, conserved site	guanyl-nucleotide exchange factor activity	enzyme regulator activity	GTPase regulator activity
ATP11A_MCF2L	Guanine-nucleotide dissociation stimulator, CDC24, conserved site	intracellular signal transduction
ATP11A_MCF2L	Guanine-nucleotide dissociation stimulator, CDC24, conserved site	intracellular signal transduction	signal transduction	intracellular signal transduction
ATP11A_MCF2L	Guanine-nucleotide dissociation stimulator, CDC24, conserved site	intracellular signal transduction	signal transduction	signal transduction
ETV6_PAX5	Pointed domain	sequence-specific DNA binding	DNA binding	sequence-specific DNA binding
ETV6_PAX5	Pointed domain	sequence-specific DNA binding	DNA binding	nucleic acid binding
ETV6_PAX5	Pointed domain	sequence-specific DNA binding
ETV6_PAX5	Pointed domain	sequence-specific DNA binding	DNA binding	DNA binding
ETV6_PAX5	Sterile alpha motif/pointed domain superfamily
ETV6_PAX5	Paired domain	DNA binding	DNA binding	nucleic acid binding
ETV6_PAX5	Paired domain	DNA binding
ETV6_PAX5	Paired domain	DNA binding	DNA binding	DNA binding
ETV6_PAX5	Paired domain	regulation of transcription, DNA-templated
ETV6_PAX5	Paired domain	regulation of transcription, DNA-templated		regulation of gene expression
ETV6_PAX5	Paired domain	regulation of transcription, DNA-templated		regulation of RNA metabolic process
ETV6_PAX5	Paired domain	regulation of transcription, DNA-templated		regulation of transcription, DNA-templated
ETV6_PAX5	PAX family	DNA binding	DNA binding	nucleic acid binding
ETV6_PAX5	PAX family	DNA binding
ETV6_PAX5	PAX family	DNA binding	DNA binding	DNA binding
ETV6_PAX5	PAX family	regulation of transcription, DNA-templated
ETV6_PAX5	PAX family	regulation of transcription, DNA-templated		regulation of gene expression
ETV6_PAX5	PAX family	regulation of transcription, DNA-templated		regulation of RNA metabolic process
ETV6_PAX5	PAX family	regulation of transcription, DNA-templated		regulation of transcription, DNA-templated
ETV6_PAX5	Paired DNA-binding domain	DNA binding	DNA binding	nucleic acid binding
ETV6_PAX5	Paired DNA-binding domain	DNA binding
ETV6_PAX5	Paired DNA-binding domain	DNA binding	DNA binding	DNA binding
ETV6_PAX5
ETV6_PAX5	Paired-box protein 2 C-terminal
ETV6_PAX5	Winged helix-like DNA-binding domain superfamily
ETV6_PAX5	Homeobox-like domain superfamily
EVPL_SRP68
EVPL_SRP68	Envoplakin	structural molecule activity
EVPL_SRP68	Envoplakin	structural molecule activity	structural molecule activity	structural molecule activity
EVPL_SRP68	Envoplakin	intermediate filament binding
EVPL_SRP68	Envoplakin	intermediate filament binding		protein-containing complex binding
EVPL_SRP68	Envoplakin	intermediate filament binding		intermediate filament binding
EVPL_SRP68	Envoplakin	epidermis development
EVPL_SRP68	Envoplakin	epidermis development		developmental process
EVPL_SRP68	Envoplakin	epidermis development		epidermis development
EVPL_SRP68	Envoplakin	cornified envelope
EVPL_SRP68	Envoplakin	cornified envelope	plasma membrane	cornified envelope
EVPL_SRP68	Envoplakin	cornified envelope	plasma membrane	plasma membrane
EVPL_SRP68	Envoplakin	cornified envelope	plasma membrane	membrane
EVPL_SRP68	Plakin	intermediate filament cytoskeleton organization
EVPL_SRP68	Plakin	intermediate filament cytoskeleton organization	cytoskeleton organization	organelle organization
EVPL_SRP68	Plakin	intermediate filament cytoskeleton organization	cytoskeleton organization	cellular component organization
EVPL_SRP68	Plakin	intermediate filament cytoskeleton organization	cytoskeleton organization	cytoskeleton organization
EVPL_SRP68	Plakin	intermediate filament cytoskeleton organization	cytoskeleton organization	intermediate filament cytoskeleton organization
EVPL_SRP68	Signal recognition particle subunit SRP68	signal recognition particle binding
EVPL_SRP68	Signal recognition particle subunit SRP68	signal recognition particle binding		signal recognition particle binding
EVPL_SRP68	Signal recognition particle subunit SRP68	signal recognition particle binding		protein-containing complex binding
EVPL_SRP68	Signal recognition particle subunit SRP68	7S RNA binding	RNA binding	nucleic acid binding
EVPL_SRP68	Signal recognition particle subunit SRP68	7S RNA binding	RNA binding	RNA binding
EVPL_SRP68	Signal recognition particle subunit SRP68	7S RNA binding
EVPL_SRP68	Signal recognition particle subunit SRP68	7S RNA binding	RNA binding	7S RNA binding
EVPL_SRP68	Signal recognition particle subunit SRP68	endoplasmic reticulum signal peptide binding		endoplasmic reticulum signal peptide binding
EVPL_SRP68	Signal recognition particle subunit SRP68	endoplasmic reticulum signal peptide binding
EVPL_SRP68	Signal recognition particle subunit SRP68	endoplasmic reticulum signal peptide binding		amide binding
EVPL_SRP68	Signal recognition particle subunit SRP68	endoplasmic reticulum signal peptide binding		signal sequence binding
EVPL_SRP68	Signal recognition particle subunit SRP68	endoplasmic reticulum signal peptide binding		peptide binding
EVPL_SRP68	Signal recognition particle subunit SRP68	SRP-dependent cotranslational protein targeting to membrane
EVPL_SRP68	Signal recognition particle subunit SRP68	SRP-dependent cotranslational protein targeting to membrane	protein targeting	protein targeting
EVPL_SRP68	Signal recognition particle subunit SRP68	SRP-dependent cotranslational protein targeting to membrane	protein targeting	protein transport
EVPL_SRP68	Signal recognition particle subunit SRP68	SRP-dependent cotranslational protein targeting to membrane	protein targeting	SRP-dependent cotranslational protein targeting to membrane
EVPL_SRP68	Signal recognition particle subunit SRP68	SRP-dependent cotranslational protein targeting to membrane	protein targeting	protein targeting to ER
EVPL_SRP68	Signal recognition particle subunit SRP68	SRP-dependent cotranslational protein targeting to membrane	protein targeting	intracellular protein transport
EVPL_SRP68	Signal recognition particle subunit SRP68	SRP-dependent cotranslational protein targeting to membrane	protein targeting	intracellular transport
EVPL_SRP68	Signal recognition particle subunit SRP68	SRP-dependent cotranslational protein targeting to membrane	protein targeting	nitrogen compound transport
EVPL_SRP68	Signal recognition particle subunit SRP68	signal recognition particle, endoplasmic reticulum targeting
EVPL_SRP68	Signal recognition particle subunit SRP68	signal recognition particle, endoplasmic reticulum targeting		signal recognition particle, endoplasmic reticulum targeting
EVPL_SRP68	Signal recognition particle subunit SRP68	signal recognition particle, endoplasmic reticulum targeting		ribonucleoprotein complex
EVPL_SRP68	Signal recognition particle subunit SRP68	signal recognition particle, endoplasmic reticulum targeting		signal recognition particle
ELN_METTL2A	Methyltransferase-like
ELN_METTL2A
ELN_METTL2A	S-adenosyl-L-methionine-dependent methyltransferase
ELN_METTL2B	Methyltransferase-like
ELN_METTL2B
ELN_METTL2B	S-adenosyl-L-methionine-dependent methyltransferase
ACOT11_C8B
ACOT11_C8B	Membrane attack complex component/perforin/complement C9	immune response	immune system process	immune system process
ACOT11_C8B	Membrane attack complex component/perforin/complement C9	immune response
ACOT11_C8B	Membrane attack complex component/perforin/complement C9	immune response	immune system process	immune response
ACOT11_C8B	Membrane attack complex component/perforin/complement C9	membrane attack complex
ACOT11_C8B	Membrane attack complex component/perforin/complement C9	membrane attack complex		pore complex
ACOT11_C8B	Membrane attack complex component/perforin/complement C9	membrane attack complex		membrane attack complex
ACOT11_C8B	Complement component C8 beta chain	complement activation
ACOT11_C8B	Complement component C8 beta chain	complement activation	immune system process	positive regulation of immune response
ACOT11_C8B	Complement component C8 beta chain	complement activation	immune system process	humoral immune response
ACOT11_C8B	Complement component C8 beta chain	complement activation	immune system process	regulation of immune response
ACOT11_C8B	Complement component C8 beta chain	complement activation	immune system process	complement activation
ACOT11_C8B	Complement component C8 beta chain	complement activation	immune system process	regulation of immune system process
ACOT11_C8B	Complement component C8 beta chain	complement activation	immune system process	immune system process
ACOT11_C8B	Complement component C8 beta chain	complement activation	immune system process	immune response
ACOT11_C8B	Complement component C8 beta chain	membrane attack complex
ACOT11_C8B	Complement component C8 beta chain	membrane attack complex		pore complex
ACOT11_C8B	Complement component C8 beta chain	membrane attack complex		membrane attack complex
ACOT11_C8B	Thrombospondin type-1 (TSP1) repeat
ACOT11_C8B	Membrane attack complex component/perforin domain, conserved site
ACOT11_C8B	Hotdog acyl-CoA thioesterase (ACOT)-type domain
ACOT11_C8B	HotDog domain superfamily
ACOT11_C8B	Thrombospondin type-1 (TSP1) repeat superfamily
ACOT11_C8B	Membrane attack complex component/perforin (MACPF) domain
FOXN3_SLC25A21	Mitochondrial substrate/solute carrier
FOXN3_SLC25A21	Mitochondrial carrier domain superfamily
FOXN3_SLC25A21	Fork head domain	DNA-binding transcription factor activity
FOXN3_SLC25A21	Fork head domain	DNA-binding transcription factor activity	DNA-binding transcription factor activity	DNA-binding transcription factor activity
FOXN3_SLC25A21	Fork head domain	sequence-specific DNA binding	DNA binding	sequence-specific DNA binding
FOXN3_SLC25A21	Fork head domain	sequence-specific DNA binding	DNA binding	nucleic acid binding
FOXN3_SLC25A21	Fork head domain	sequence-specific DNA binding
FOXN3_SLC25A21	Fork head domain	sequence-specific DNA binding	DNA binding	DNA binding
FOXN3_SLC25A21	Fork head domain	regulation of transcription, DNA-templated
FOXN3_SLC25A21	Fork head domain	regulation of transcription, DNA-templated		regulation of gene expression
FOXN3_SLC25A21	Fork head domain	regulation of transcription, DNA-templated		regulation of RNA metabolic process
FOXN3_SLC25A21	Fork head domain	regulation of transcription, DNA-templated		regulation of transcription, DNA-templated
FOXN3_SLC25A21
FOXN3_SLC25A21	Winged helix-like DNA-binding domain superfamily
FOXN3_SLC25A21	Fork head domain conserved site1	DNA-binding transcription factor activity
FOXN3_SLC25A21	Fork head domain conserved site1	DNA-binding transcription factor activity	DNA-binding transcription factor activity	DNA-binding transcription factor activity
FOXN3_SLC25A21	Fork head domain conserved site1	sequence-specific DNA binding	DNA binding	sequence-specific DNA binding
FOXN3_SLC25A21	Fork head domain conserved site1	sequence-specific DNA binding	DNA binding	nucleic acid binding
FOXN3_SLC25A21	Fork head domain conserved site1	sequence-specific DNA binding
FOXN3_SLC25A21	Fork head domain conserved site1	sequence-specific DNA binding	DNA binding	DNA binding
FOXN3_SLC25A21	Fork head domain conserved site1	regulation of transcription, DNA-templated
FOXN3_SLC25A21	Fork head domain conserved site1	regulation of transcription, DNA-templated		regulation of gene expression
FOXN3_SLC25A21	Fork head domain conserved site1	regulation of transcription, DNA-templated		regulation of RNA metabolic process
FOXN3_SLC25A21	Fork head domain conserved site1	regulation of transcription, DNA-templated		regulation of transcription, DNA-templated
FOXN3_SLC25A21	Fork head domain conserved site 2	DNA-binding transcription factor activity
FOXN3_SLC25A21	Fork head domain conserved site 2	DNA-binding transcription factor activity	DNA-binding transcription factor activity	DNA-binding transcription factor activity
FOXN3_SLC25A21	Fork head domain conserved site 2	sequence-specific DNA binding	DNA binding	sequence-specific DNA binding
FOXN3_SLC25A21	Fork head domain conserved site 2	sequence-specific DNA binding	DNA binding	nucleic acid binding
FOXN3_SLC25A21	Fork head domain conserved site 2	sequence-specific DNA binding
FOXN3_SLC25A21	Fork head domain conserved site 2	sequence-specific DNA binding	DNA binding	DNA binding
FOXN3_SLC25A21	Fork head domain conserved site 2	regulation of transcription, DNA-templated
FOXN3_SLC25A21	Fork head domain conserved site 2	regulation of transcription, DNA-templated		regulation of gene expression
FOXN3_SLC25A21	Fork head domain conserved site 2	regulation of transcription, DNA-templated		regulation of RNA metabolic process
FOXN3_SLC25A21	Fork head domain conserved site 2	regulation of transcription, DNA-templated		regulation of transcription, DNA-templated
FOXN3_SLC25A21	Winged helix DNA-binding domain superfamily
CYFIP1_ACACA
CYFIP1_ACACA	Biotin-binding site
CYFIP1_ACACA	Biotin carboxylation domain
CYFIP1_ACACA	CYRIA/CYRIB, Rac1 binding domain	small GTPase binding
CYFIP1_ACACA	CYRIA/CYRIB, Rac1 binding domain	small GTPase binding	enzyme binding	protein binding
CYFIP1_ACACA	CYRIA/CYRIB, Rac1 binding domain	small GTPase binding	enzyme binding	small GTPase binding
CYFIP1_ACACA	CYRIA/CYRIB, Rac1 binding domain	small GTPase binding	enzyme binding	enzyme binding
CYFIP1_ACACA	Biotin/lipoyl attachment
CYFIP1_ACACA	Carbamoyl-phosphate synthetase large subunit-like, ATP-binding domain	ATP binding
CYFIP1_ACACA	Carbamoyl-phosphate synthetase large subunit-like, ATP-binding domain	ATP binding		purine nucleotide binding
CYFIP1_ACACA	Carbamoyl-phosphate synthetase large subunit-like, ATP-binding domain	ATP binding		nucleotide binding
CYFIP1_ACACA	Carbamoyl-phosphate synthetase large subunit-like, ATP-binding domain	ATP binding		small molecule binding
CYFIP1_ACACA	Carbamoyl-phosphate synthetase large subunit-like, ATP-binding domain	ATP binding		adenyl ribonucleotide binding
CYFIP1_ACACA	Carbamoyl-phosphate synthetase large subunit-like, ATP-binding domain	ATP binding		carbohydrate derivative binding
CYFIP1_ACACA	Carbamoyl-phosphate synthetase large subunit-like, ATP-binding domain	ATP binding		ATP binding
CYFIP1_ACACA	Single hybrid motif
CYFIP1_ACACA	Biotin carboxylase, C-terminal
CYFIP1_ACACA	ClpP/crotonase-like domain superfamily
CYFIP1_ACACA	Biotin carboxylase-like, N-terminal domain
CYFIP1_ACACA	Acetyl-coenzyme A carboxyltransferase, N-terminal
CYFIP1_ACACA	Acetyl-CoA carboxylase, central domain	acetyl-CoA carboxylase activity	ligase activity	acetyl-CoA carboxylase activity
CYFIP1_ACACA	Acetyl-CoA carboxylase, central domain	acetyl-CoA carboxylase activity
CYFIP1_ACACA	Acetyl-CoA carboxylase, central domain	acetyl-CoA carboxylase activity	ligase activity	catalytic activity
CYFIP1_ACACA	Acetyl-CoA carboxylase, central domain	acetyl-CoA carboxylase activity	ligase activity	ligase activity
CYFIP1_ACACA	Acetyl-CoA carboxylase, central domain	ATP binding
CYFIP1_ACACA	Acetyl-CoA carboxylase, central domain	ATP binding		purine nucleotide binding
CYFIP1_ACACA	Acetyl-CoA carboxylase, central domain	ATP binding		nucleotide binding
CYFIP1_ACACA	Acetyl-CoA carboxylase, central domain	ATP binding		small molecule binding
CYFIP1_ACACA	Acetyl-CoA carboxylase, central domain	ATP binding		adenyl ribonucleotide binding
CYFIP1_ACACA	Acetyl-CoA carboxylase, central domain	ATP binding		carbohydrate derivative binding
CYFIP1_ACACA	Acetyl-CoA carboxylase, central domain	ATP binding		ATP binding
CYFIP1_ACACA	Acetyl-CoA carboxylase, central domain	fatty acid biosynthetic process
CYFIP1_ACACA	Acetyl-CoA carboxylase, central domain	fatty acid biosynthetic process	biosynthetic process	fatty acid biosynthetic process
CYFIP1_ACACA	Acetyl-CoA carboxylase, central domain	fatty acid biosynthetic process	biosynthetic process	cellular metabolic process
CYFIP1_ACACA	Acetyl-CoA carboxylase, central domain	fatty acid biosynthetic process	biosynthetic process	organic substance metabolic process
CYFIP1_ACACA	Acetyl-CoA carboxylase, central domain	fatty acid biosynthetic process	biosynthetic process	primary metabolic process
CYFIP1_ACACA	Acetyl-CoA carboxylase, central domain	fatty acid biosynthetic process	biosynthetic process	cellular biosynthetic process
CYFIP1_ACACA	Acetyl-CoA carboxylase, central domain	fatty acid biosynthetic process	biosynthetic process	lipid biosynthetic process
CYFIP1_ACACA	Acetyl-CoA carboxylase, central domain	fatty acid biosynthetic process	biosynthetic process	organic acid metabolic process
CYFIP1_ACACA	Acetyl-CoA carboxylase, central domain	fatty acid biosynthetic process	biosynthetic process	carboxylic acid metabolic process
CYFIP1_ACACA	Acetyl-CoA carboxylase, central domain	fatty acid biosynthetic process	biosynthetic process	lipid metabolic process
CYFIP1_ACACA	Acetyl-CoA carboxylase, central domain	fatty acid biosynthetic process	biosynthetic process	fatty acid metabolic process
CYFIP1_ACACA	Acetyl-CoA carboxylase, central domain	fatty acid biosynthetic process	biosynthetic process	biosynthetic process
CYFIP1_ACACA	Acetyl-CoA carboxylase, central domain	fatty acid biosynthetic process	biosynthetic process	cellular lipid metabolic process
CYFIP1_ACACA	Acetyl-CoA carboxylase, central domain	fatty acid biosynthetic process		fatty acid biosynthetic process
CYFIP1_ACACA	Acetyl-CoA carboxylase, central domain	fatty acid biosynthetic process		cellular metabolic process
CYFIP1_ACACA	Acetyl-CoA carboxylase, central domain	fatty acid biosynthetic process		organic substance metabolic process
CYFIP1_ACACA	Acetyl-CoA carboxylase, central domain	fatty acid biosynthetic process		primary metabolic process
CYFIP1_ACACA	Acetyl-CoA carboxylase, central domain	fatty acid biosynthetic process		cellular biosynthetic process
CYFIP1_ACACA	Acetyl-CoA carboxylase, central domain	fatty acid biosynthetic process		lipid biosynthetic process
CYFIP1_ACACA	Acetyl-CoA carboxylase, central domain	fatty acid biosynthetic process		organic acid metabolic process
CYFIP1_ACACA	Acetyl-CoA carboxylase, central domain	fatty acid biosynthetic process		carboxylic acid metabolic process
CYFIP1_ACACA	Acetyl-CoA carboxylase, central domain	fatty acid biosynthetic process		lipid metabolic process
CYFIP1_ACACA	Acetyl-CoA carboxylase, central domain	fatty acid biosynthetic process		fatty acid metabolic process
CYFIP1_ACACA	Acetyl-CoA carboxylase, central domain	fatty acid biosynthetic process		biosynthetic process
CYFIP1_ACACA	Acetyl-CoA carboxylase, central domain	fatty acid biosynthetic process		cellular lipid metabolic process
CYFIP1_ACACA	Acetyl-CoA carboxylase, central domain	fatty acid biosynthetic process	lipid metabolic process	fatty acid biosynthetic process
CYFIP1_ACACA	Acetyl-CoA carboxylase, central domain	fatty acid biosynthetic process	lipid metabolic process	cellular metabolic process
CYFIP1_ACACA	Acetyl-CoA carboxylase, central domain	fatty acid biosynthetic process	lipid metabolic process	organic substance metabolic process
CYFIP1_ACACA	Acetyl-CoA carboxylase, central domain	fatty acid biosynthetic process	lipid metabolic process	primary metabolic process
CYFIP1_ACACA	Acetyl-CoA carboxylase, central domain	fatty acid biosynthetic process	lipid metabolic process	cellular biosynthetic process
CYFIP1_ACACA	Acetyl-CoA carboxylase, central domain	fatty acid biosynthetic process	lipid metabolic process	lipid biosynthetic process
CYFIP1_ACACA	Acetyl-CoA carboxylase, central domain	fatty acid biosynthetic process	lipid metabolic process	organic acid metabolic process
CYFIP1_ACACA	Acetyl-CoA carboxylase, central domain	fatty acid biosynthetic process	lipid metabolic process	carboxylic acid metabolic process
CYFIP1_ACACA	Acetyl-CoA carboxylase, central domain	fatty acid biosynthetic process	lipid metabolic process	lipid metabolic process
CYFIP1_ACACA	Acetyl-CoA carboxylase, central domain	fatty acid biosynthetic process	lipid metabolic process	fatty acid metabolic process
CYFIP1_ACACA	Acetyl-CoA carboxylase, central domain	fatty acid biosynthetic process	lipid metabolic process	biosynthetic process
CYFIP1_ACACA	Acetyl-CoA carboxylase, central domain	fatty acid biosynthetic process	lipid metabolic process	cellular lipid metabolic process
CYFIP1_ACACA	Rudiment single hybrid motif
CYFIP1_ACACA	Pre-ATP-grasp domain superfamily
CYFIP1_ACACA	Acetyl-coenzyme A carboxyltransferase, C-terminal	ligase activity
CYFIP1_ACACA	Acetyl-coenzyme A carboxyltransferase, C-terminal	ligase activity	ligase activity	catalytic activity
CYFIP1_ACACA	Acetyl-coenzyme A carboxyltransferase, C-terminal	ligase activity	ligase activity	ligase activity
CYFIP1_ACACA	Cytoplasmic FMR1-interacting	small GTPase binding
CYFIP1_ACACA	Cytoplasmic FMR1-interacting	small GTPase binding	enzyme binding	protein binding
CYFIP1_ACACA	Cytoplasmic FMR1-interacting	small GTPase binding	enzyme binding	small GTPase binding
CYFIP1_ACACA	Cytoplasmic FMR1-interacting	small GTPase binding	enzyme binding	enzyme binding
CYFIP1_ACACA	Cytoplasmic FMR1-interacting	regulation of actin filament polymerization
CYFIP1_ACACA	Cytoplasmic FMR1-interacting	regulation of actin filament polymerization		regulation of actin cytoskeleton organization
CYFIP1_ACACA	Cytoplasmic FMR1-interacting	regulation of actin filament polymerization		cellular component organization
CYFIP1_ACACA	Cytoplasmic FMR1-interacting	regulation of actin filament polymerization		regulation of actin filament polymerization
CYFIP1_ACACA	Cytoplasmic FMR1-interacting	regulation of actin filament polymerization		regulation of cytoskeleton organization
CYFIP1_ACACA	Cytoplasmic FMR1-interacting	regulation of actin filament polymerization		regulation of protein-containing complex assembly
CYFIP1_ACACA	ATP-grasp fold	ATP binding
CYFIP1_ACACA	ATP-grasp fold	ATP binding		purine nucleotide binding
CYFIP1_ACACA	ATP-grasp fold	ATP binding		nucleotide binding
CYFIP1_ACACA	ATP-grasp fold	ATP binding		small molecule binding
CYFIP1_ACACA	ATP-grasp fold	ATP binding		adenyl ribonucleotide binding
CYFIP1_ACACA	ATP-grasp fold	ATP binding		carbohydrate derivative binding
CYFIP1_ACACA	ATP-grasp fold	ATP binding		ATP binding
CYFIP1_ACACA	ATP-grasp fold	metal ion binding		cation binding
CYFIP1_ACACA	ATP-grasp fold	metal ion binding
CYFIP1_ACACA	ATP-grasp fold	metal ion binding		metal ion binding
CYFIP1_ACACA	ATP-grasp fold, subdomain 1	ATP binding
CYFIP1_ACACA	ATP-grasp fold, subdomain 1	ATP binding		purine nucleotide binding
CYFIP1_ACACA	ATP-grasp fold, subdomain 1	ATP binding		nucleotide binding
CYFIP1_ACACA	ATP-grasp fold, subdomain 1	ATP binding		small molecule binding
CYFIP1_ACACA	ATP-grasp fold, subdomain 1	ATP binding		adenyl ribonucleotide binding
CYFIP1_ACACA	ATP-grasp fold, subdomain 1	ATP binding		carbohydrate derivative binding
CYFIP1_ACACA	ATP-grasp fold, subdomain 1	ATP binding		ATP binding
CYFIP1_ACACA	Acetyl-CoA carboxylase
BPIFB1_SNAPC5
BPIFB1_SNAPC5	Lipid-binding serum glycoprotein, N-terminal	lipid binding
BPIFB1_SNAPC5	Lipid-binding serum glycoprotein, N-terminal	lipid binding	lipid binding	lipid binding
BPIFB1_SNAPC5	Bactericidal permeability-increasing protein, alpha/beta domain superfamily	lipid binding
BPIFB1_SNAPC5	Bactericidal permeability-increasing protein, alpha/beta domain superfamily	lipid binding	lipid binding	lipid binding
BPIFB1_SNAPC5	BPI fold-containing family B member 1	extracellular space
BPIFB1_SNAPC5	BPI fold-containing family B member 1	extracellular space	extracellular space	extracellular space
BPIFB1_SNAPC5	snRNA-activating protein complex subunit 5	transcription by RNA polymerase II
BPIFB1_SNAPC5	snRNA-activating protein complex subunit 5	transcription by RNA polymerase II	biosynthetic process	nucleobase-containing compound metabolic process
BPIFB1_SNAPC5	snRNA-activating protein complex subunit 5	transcription by RNA polymerase II	biosynthetic process	cellular metabolic process
BPIFB1_SNAPC5	snRNA-activating protein complex subunit 5	transcription by RNA polymerase II	biosynthetic process	organic substance metabolic process
BPIFB1_SNAPC5	snRNA-activating protein complex subunit 5	transcription by RNA polymerase II	biosynthetic process	primary metabolic process
BPIFB1_SNAPC5	snRNA-activating protein complex subunit 5	transcription by RNA polymerase II	biosynthetic process	cellular macromolecule metabolic process
BPIFB1_SNAPC5	snRNA-activating protein complex subunit 5	transcription by RNA polymerase II	biosynthetic process	transcription, DNA-templated
BPIFB1_SNAPC5	snRNA-activating protein complex subunit 5	transcription by RNA polymerase II	biosynthetic process	cellular biosynthetic process
BPIFB1_SNAPC5	snRNA-activating protein complex subunit 5	transcription by RNA polymerase II	biosynthetic process	macromolecule biosynthetic process
BPIFB1_SNAPC5	snRNA-activating protein complex subunit 5	transcription by RNA polymerase II	biosynthetic process	cellular aromatic compound metabolic process
BPIFB1_SNAPC5	snRNA-activating protein complex subunit 5	transcription by RNA polymerase II	biosynthetic process	nitrogen compound metabolic process
BPIFB1_SNAPC5	snRNA-activating protein complex subunit 5	transcription by RNA polymerase II	biosynthetic process	RNA metabolic process
BPIFB1_SNAPC5	snRNA-activating protein complex subunit 5	transcription by RNA polymerase II	biosynthetic process	transcription by RNA polymerase II
BPIFB1_SNAPC5	snRNA-activating protein complex subunit 5	transcription by RNA polymerase II	biosynthetic process	biosynthetic process
BPIFB1_SNAPC5	snRNA-activating protein complex subunit 5	transcription by RNA polymerase II	biosynthetic process	RNA biosynthetic process
BPIFB1_SNAPC5	snRNA-activating protein complex subunit 5	transcription by RNA polymerase II		nucleobase-containing compound metabolic process
BPIFB1_SNAPC5	snRNA-activating protein complex subunit 5	transcription by RNA polymerase II		cellular metabolic process
BPIFB1_SNAPC5	snRNA-activating protein complex subunit 5	transcription by RNA polymerase II		organic substance metabolic process
BPIFB1_SNAPC5	snRNA-activating protein complex subunit 5	transcription by RNA polymerase II		primary metabolic process
BPIFB1_SNAPC5	snRNA-activating protein complex subunit 5	transcription by RNA polymerase II		cellular macromolecule metabolic process
BPIFB1_SNAPC5	snRNA-activating protein complex subunit 5	transcription by RNA polymerase II		transcription, DNA-templated
BPIFB1_SNAPC5	snRNA-activating protein complex subunit 5	transcription by RNA polymerase II		cellular biosynthetic process
BPIFB1_SNAPC5	snRNA-activating protein complex subunit 5	transcription by RNA polymerase II		macromolecule biosynthetic process
BPIFB1_SNAPC5	snRNA-activating protein complex subunit 5	transcription by RNA polymerase II		cellular aromatic compound metabolic process
BPIFB1_SNAPC5	snRNA-activating protein complex subunit 5	transcription by RNA polymerase II		nitrogen compound metabolic process
BPIFB1_SNAPC5	snRNA-activating protein complex subunit 5	transcription by RNA polymerase II		RNA metabolic process
BPIFB1_SNAPC5	snRNA-activating protein complex subunit 5	transcription by RNA polymerase II		transcription by RNA polymerase II
BPIFB1_SNAPC5	snRNA-activating protein complex subunit 5	transcription by RNA polymerase II		biosynthetic process
BPIFB1_SNAPC5	snRNA-activating protein complex subunit 5	transcription by RNA polymerase II		RNA biosynthetic process
BPIFB1_SNAPC5	snRNA-activating protein complex subunit 5	transcription initiation from RNA polymerase III promoter	biosynthetic process	transcription initiation from RNA polymerase III promoter
BPIFB1_SNAPC5	snRNA-activating protein complex subunit 5	transcription initiation from RNA polymerase III promoter
BPIFB1_SNAPC5	snRNA-activating protein complex subunit 5	transcription initiation from RNA polymerase III promoter	biosynthetic process	nucleobase-containing compound metabolic process
BPIFB1_SNAPC5	snRNA-activating protein complex subunit 5	transcription initiation from RNA polymerase III promoter	biosynthetic process	cellular metabolic process
BPIFB1_SNAPC5	snRNA-activating protein complex subunit 5	transcription initiation from RNA polymerase III promoter	biosynthetic process	organic substance metabolic process
BPIFB1_SNAPC5	snRNA-activating protein complex subunit 5	transcription initiation from RNA polymerase III promoter	biosynthetic process	primary metabolic process
BPIFB1_SNAPC5	snRNA-activating protein complex subunit 5	transcription initiation from RNA polymerase III promoter	biosynthetic process	cellular biosynthetic process
BPIFB1_SNAPC5	snRNA-activating protein complex subunit 5	transcription initiation from RNA polymerase III promoter	biosynthetic process	macromolecule biosynthetic process
BPIFB1_SNAPC5	snRNA-activating protein complex subunit 5	transcription initiation from RNA polymerase III promoter	biosynthetic process	cellular aromatic compound metabolic process
BPIFB1_SNAPC5	snRNA-activating protein complex subunit 5	transcription initiation from RNA polymerase III promoter	biosynthetic process	nitrogen compound metabolic process
BPIFB1_SNAPC5	snRNA-activating protein complex subunit 5	transcription initiation from RNA polymerase III promoter	biosynthetic process	RNA metabolic process
BPIFB1_SNAPC5	snRNA-activating protein complex subunit 5	transcription initiation from RNA polymerase III promoter	biosynthetic process	biosynthetic process
BPIFB1_SNAPC5	snRNA-activating protein complex subunit 5	transcription initiation from RNA polymerase III promoter	biosynthetic process	DNA-templated transcription, initiation
BPIFB1_SNAPC5	snRNA-activating protein complex subunit 5	transcription initiation from RNA polymerase III promoter	biosynthetic process	RNA biosynthetic process
BPIFB1_SNAPC5	snRNA-activating protein complex subunit 5	transcription initiation from RNA polymerase III promoter		transcription initiation from RNA polymerase III promoter
BPIFB1_SNAPC5	snRNA-activating protein complex subunit 5	transcription initiation from RNA polymerase III promoter		nucleobase-containing compound metabolic process
BPIFB1_SNAPC5	snRNA-activating protein complex subunit 5	transcription initiation from RNA polymerase III promoter		cellular metabolic process
BPIFB1_SNAPC5	snRNA-activating protein complex subunit 5	transcription initiation from RNA polymerase III promoter		organic substance metabolic process
BPIFB1_SNAPC5	snRNA-activating protein complex subunit 5	transcription initiation from RNA polymerase III promoter		primary metabolic process
BPIFB1_SNAPC5	snRNA-activating protein complex subunit 5	transcription initiation from RNA polymerase III promoter		cellular biosynthetic process
BPIFB1_SNAPC5	snRNA-activating protein complex subunit 5	transcription initiation from RNA polymerase III promoter		macromolecule biosynthetic process
BPIFB1_SNAPC5	snRNA-activating protein complex subunit 5	transcription initiation from RNA polymerase III promoter		cellular aromatic compound metabolic process
BPIFB1_SNAPC5	snRNA-activating protein complex subunit 5	transcription initiation from RNA polymerase III promoter		nitrogen compound metabolic process
BPIFB1_SNAPC5	snRNA-activating protein complex subunit 5	transcription initiation from RNA polymerase III promoter		RNA metabolic process
BPIFB1_SNAPC5	snRNA-activating protein complex subunit 5	transcription initiation from RNA polymerase III promoter		biosynthetic process
BPIFB1_SNAPC5	snRNA-activating protein complex subunit 5	transcription initiation from RNA polymerase III promoter		DNA-templated transcription, initiation
BPIFB1_SNAPC5	snRNA-activating protein complex subunit 5	transcription initiation from RNA polymerase III promoter		RNA biosynthetic process
BPIFB1_SNAPC5	snRNA-activating protein complex subunit 5	nucleus
BPIFB1_SNAPC5	snRNA-activating protein complex subunit 5	nucleus	nucleus	intracellular membrane-bounded organelle
BPIFB1_SNAPC5	snRNA-activating protein complex subunit 5	nucleus	nucleus	nucleus
COL5A1_DNPEP	Laminin G domain
COL5A1_DNPEP
COL5A1_DNPEP	Peptidase M18	aminopeptidase activity	peptidase activity	aminopeptidase activity
COL5A1_DNPEP	Peptidase M18	aminopeptidase activity
COL5A1_DNPEP	Peptidase M18	aminopeptidase activity	peptidase activity	hydrolase activity
COL5A1_DNPEP	Peptidase M18	aminopeptidase activity	peptidase activity	peptidase activity
COL5A1_DNPEP	Peptidase M18	aminopeptidase activity	peptidase activity	catalytic activity
COL5A1_DNPEP	Peptidase M18	zinc ion binding		cation binding
COL5A1_DNPEP	Peptidase M18	zinc ion binding		transition metal ion binding
COL5A1_DNPEP	Peptidase M18	zinc ion binding		zinc ion binding
COL5A1_DNPEP	Peptidase M18	zinc ion binding
COL5A1_DNPEP	Peptidase M18	zinc ion binding		metal ion binding
COL5A1_DNPEP	Peptidase M18	proteolysis
COL5A1_DNPEP	Peptidase M18	proteolysis		nitrogen compound metabolic process
COL5A1_DNPEP	Peptidase M18	proteolysis		protein metabolic process
COL5A1_DNPEP	Peptidase M18	proteolysis		organic substance metabolic process
COL5A1_DNPEP	Peptidase M18	proteolysis		primary metabolic process
COL5A1_DNPEP	Peptidase M18	proteolysis		proteolysis
COL5A1_DNPEP	Collagen triple helix repeat
COL5A1_DNPEP	Concanavalin A-like lectin/glucanase domain superfamily
AGRN_ZC3H18	Kazal domain superfamily	protein binding
AGRN_ZC3H18	Kazal domain superfamily	protein binding		protein binding
AGRN_ZC3H18
AGRN_ZC3H18	Kazal domain	protein binding
AGRN_ZC3H18	Kazal domain	protein binding		protein binding
AGRN_ZC3H18	Factor I / membrane attack complex
AGRN_ZC3H18	Follistatin-like, N-terminal
AGRN_ZC3H18	Tissue inhibitor of metalloproteinases-like, OB-fold
AGRN_ZC3H18	Laminin EGF domain
AGRN_ZC3H18	NtA (N-terminal agrin) domain	laminin binding
AGRN_ZC3H18	NtA (N-terminal agrin) domain	laminin binding		laminin binding
AGRN_ZC3H18	NtA (N-terminal agrin) domain	laminin binding		protein binding
AGRN_ZC3H18	NtA (N-terminal agrin) domain	laminin binding		extracellular matrix binding
AGRN_ZC3H18	NtA (N-terminal agrin) domain	G protein-coupled acetylcholine receptor signaling pathway
AGRN_ZC3H18	NtA (N-terminal agrin) domain	G protein-coupled acetylcholine receptor signaling pathway	signal transduction	G protein-coupled receptor signaling pathway
AGRN_ZC3H18	NtA (N-terminal agrin) domain	G protein-coupled acetylcholine receptor signaling pathway	signal transduction	G protein-coupled acetylcholine receptor signaling pathway
AGRN_ZC3H18	NtA (N-terminal agrin) domain	G protein-coupled acetylcholine receptor signaling pathway	signal transduction	signal transduction
AGRN_ZC3H18	NtA (N-terminal agrin) domain	receptor clustering
AGRN_ZC3H18	NtA (N-terminal agrin) domain	receptor clustering		receptor clustering
BTBD2_KIAA1109
BTBD2_KIAA1109	BTB/POZ domain	protein binding
BTBD2_KIAA1109	BTB/POZ domain	protein binding		protein binding
BTBD2_KIAA1109	SKP1/BTB/POZ domain superfamily
BTBD2_KIAA1109	Protein KIAA1109
BTBD2_KIAA1109	BTB/Kelch-associated
BTBD2_KIAA1109	Fragile site-associated protein, C-terminal
EPB41L3_LAMA1	Laminin G domain
EPB41L3_LAMA1
EPB41L3_LAMA1	FERM adjacent (FA)
EPB41L3_LAMA1	Ezrin/radixin/moesin-like	cytoskeletal protein binding
EPB41L3_LAMA1	Ezrin/radixin/moesin-like	cytoskeletal protein binding	cytoskeletal protein binding	protein binding
EPB41L3_LAMA1	Ezrin/radixin/moesin-like	cytoskeletal protein binding	cytoskeletal protein binding	cytoskeletal protein binding
EPB41L3_LAMA1	Laminin EGF domain
EPB41L3_LAMA1	Laminin IV
EPB41L3_LAMA1	Concanavalin A-like lectin/glucanase domain superfamily
EPB41L3_LAMA1	FERM, C-terminal PH-like domain
EPB41L3_LAMA1	FERM superfamily, second domain
EPB41L3_LAMA1	SAB domain	cytoskeletal protein binding
EPB41L3_LAMA1	SAB domain	cytoskeletal protein binding	cytoskeletal protein binding	protein binding
EPB41L3_LAMA1	SAB domain	cytoskeletal protein binding	cytoskeletal protein binding	cytoskeletal protein binding
EPB41L3_LAMA1	SAB domain	cortical actin cytoskeleton organization	cytoskeleton organization	organelle organization
EPB41L3_LAMA1	SAB domain	cortical actin cytoskeleton organization
EPB41L3_LAMA1	SAB domain	cortical actin cytoskeleton organization	cytoskeleton organization	cellular component organization
EPB41L3_LAMA1	SAB domain	cortical actin cytoskeleton organization	cytoskeleton organization	cortical actin cytoskeleton organization
EPB41L3_LAMA1	SAB domain	cortical actin cytoskeleton organization	cytoskeleton organization	cytoskeleton organization
EPB41L3_LAMA1	SAB domain	cortical actin cytoskeleton organization	cytoskeleton organization	actin cytoskeleton organization
EPB41L3_LAMA1	SAB domain	cytoskeleton
EPB41L3_LAMA1	SAB domain	cytoskeleton	cytoskeleton	cytoskeleton
EPB41L3_LAMA1	FERM domain	cytoskeleton
EPB41L3_LAMA1	FERM domain	cytoskeleton	cytoskeleton	cytoskeleton
EPB41L3_LAMA1	Band 4.1 domain
EPB41L3_LAMA1	FERM, N-terminal
EPB41L3_LAMA1	FERM central domain
EPB41L3_LAMA1	Laminin domain II	cell adhesion	cell adhesion	cell adhesion
EPB41L3_LAMA1	Laminin domain II	cell adhesion
EPB41L3_LAMA1	FERM conserved site
EPB41L3_LAMA1	PH-like domain superfamily
EPB41L3_LAMA1	Band 4.1, C-terminal	actin binding	cytoskeletal protein binding	actin binding
EPB41L3_LAMA1	Band 4.1, C-terminal	actin binding
EPB41L3_LAMA1	Band 4.1, C-terminal	actin binding	cytoskeletal protein binding	cytoskeletal protein binding
EPB41L3_LAMA1	Band 4.1, C-terminal	actin binding	cytoskeletal protein binding	protein binding
EPB41L3_LAMA1	Band 4.1, C-terminal	structural molecule activity
EPB41L3_LAMA1	Band 4.1, C-terminal	structural molecule activity	structural molecule activity	structural molecule activity
EPB41L3_LAMA1	Band 4.1, C-terminal	cytoskeleton
EPB41L3_LAMA1	Band 4.1, C-terminal	cytoskeleton	cytoskeleton	cytoskeleton
EPB41L3_LAMA1	Laminin alpha, domain I	signaling receptor binding
EPB41L3_LAMA1	Laminin alpha, domain I	signaling receptor binding		protein binding
EPB41L3_LAMA1	Laminin alpha, domain I	signaling receptor binding		signaling receptor binding
EPB41L3_LAMA1	Laminin alpha, domain I	regulation of cell adhesion
EPB41L3_LAMA1	Laminin alpha, domain I	regulation of cell adhesion		regulation of cell adhesion
EPB41L3_LAMA1	Laminin alpha, domain I	regulation of cell migration
EPB41L3_LAMA1	Laminin alpha, domain I	regulation of cell migration		regulation of cell migration
EPB41L3_LAMA1	Laminin alpha, domain I	regulation of cell migration		regulation of locomotion
EPB41L3_LAMA1	Laminin alpha, domain I	regulation of cell migration		regulation of cell motility
EPB41L3_LAMA1	Laminin alpha, domain I	regulation of embryonic development
EPB41L3_LAMA1	Laminin alpha, domain I	regulation of embryonic development		regulation of embryonic development
EPB41L3_LAMA1	Laminin alpha, domain I	regulation of embryonic development		regulation of developmental process
EPB41L3_LAMA1	EGF-like domain
EPB41L3_LAMA1	FERM/acyl-CoA-binding protein superfamily
EPB41L3_LAMA1	Ubiquitin-like domain superfamily
ADI1_KHDRBS3
ADI1_KHDRBS3	RmlC-like cupin domain superfamily
ADI1_KHDRBS3	Sam68, tyrosine-rich domain
ADI1_KHDRBS3	RmlC-like jelly roll fold
ADI1_KHDRBS3	Acireductone dioxygenase ARD family	acireductone dioxygenase [iron(II)-requiring] activity	oxidoreductase activity	acireductone dioxygenase [iron(II)-requiring] activity
ADI1_KHDRBS3	Acireductone dioxygenase ARD family	acireductone dioxygenase [iron(II)-requiring] activity	oxidoreductase activity	oxidoreductase activity, acting on single donors with incorporation of molecular oxygen
ADI1_KHDRBS3	Acireductone dioxygenase ARD family	acireductone dioxygenase [iron(II)-requiring] activity
ADI1_KHDRBS3	Acireductone dioxygenase ARD family	acireductone dioxygenase [iron(II)-requiring] activity	oxidoreductase activity	oxidoreductase activity
ADI1_KHDRBS3	Acireductone dioxygenase ARD family	acireductone dioxygenase [iron(II)-requiring] activity	oxidoreductase activity	oxidoreductase activity, acting on single donors with incorporation of molecular oxygen, incorporation of two atoms of oxygen
ADI1_KHDRBS3	Acireductone dioxygenase ARD family	acireductone dioxygenase [iron(II)-requiring] activity	oxidoreductase activity	dioxygenase activity
ADI1_KHDRBS3	Acireductone dioxygenase ARD family	acireductone dioxygenase [iron(II)-requiring] activity	oxidoreductase activity	catalytic activity
ADI1_KHDRBS3	KH domain-containing BBP-like
CHSY1_SPOCK2	Nucleotide-diphospho-sugar transferases
CHSY1_SPOCK2	Kazal domain superfamily	protein binding
CHSY1_SPOCK2	Kazal domain superfamily	protein binding		protein binding
CHSY1_SPOCK2	Kazal domain	protein binding
CHSY1_SPOCK2	Kazal domain	protein binding		protein binding
CHSY1_SPOCK2	Thyroglobulin type-1 superfamily
CHSY1_SPOCK2
CHSY1_SPOCK2	Thyroglobulin type-1
CHSY1_SPOCK2	EF-hand domain pair
CHSY1_SPOCK2	Fringe-like	glycosyltransferase activity
CHSY1_SPOCK2	Fringe-like	glycosyltransferase activity	glycosyltransferase activity	glycosyltransferase activity
CHSY1_SPOCK2	Fringe-like	glycosyltransferase activity	glycosyltransferase activity	transferase activity
CHSY1_SPOCK2	Fringe-like	glycosyltransferase activity	glycosyltransferase activity	catalytic activity
CHSY1_SPOCK2	Fringe-like	membrane
CHSY1_SPOCK2	Fringe-like	membrane		membrane
CHSY1_SPOCK2	SPARC/Testican, calcium-binding domain	calcium ion binding		cation binding
CHSY1_SPOCK2	SPARC/Testican, calcium-binding domain	calcium ion binding
CHSY1_SPOCK2	SPARC/Testican, calcium-binding domain	calcium ion binding		calcium ion binding
CHSY1_SPOCK2	SPARC/Testican, calcium-binding domain	calcium ion binding		metal ion binding
BRAF_SND1	Protein kinase C-like, phorbol ester/diacylglycerol-binding domain	intracellular signal transduction
BRAF_SND1	Protein kinase C-like, phorbol ester/diacylglycerol-binding domain	intracellular signal transduction	signal transduction	intracellular signal transduction
BRAF_SND1	Protein kinase C-like, phorbol ester/diacylglycerol-binding domain	intracellular signal transduction	signal transduction	signal transduction
BRAF_SND1	Diacylglycerol/phorbol-ester binding
BRAF_SND1
BRAF_SND1	Raf-like Ras-binding	signal transduction
BRAF_SND1	Raf-like Ras-binding	signal transduction	signal transduction	signal transduction
BRAF_SND1	SNase-like, OB-fold superfamily
BRAF_SND1	Ubiquitin-like domain superfamily
BRAF_SND1	Tudor domain
BRAF_SND1	Staphylococcal nuclease (SNase-like), OB-fold
DOPEY2_TRPM2	Dopey, N-terminal
DOPEY2_TRPM2	NUDIX hydrolase-like domain superfamily
DOPEY2_TRPM2
DOPEY2_TRPM2	Ion transport domain	ion channel activity	transmembrane transporter activity	ion channel activity
DOPEY2_TRPM2	Ion transport domain	ion channel activity
DOPEY2_TRPM2	Ion transport domain	ion channel activity	transmembrane transporter activity	transmembrane transporter activity
DOPEY2_TRPM2	Ion transport domain	ion channel activity	transmembrane transporter activity	channel activity
DOPEY2_TRPM2	Ion transport domain	ion channel activity	transmembrane transporter activity	ion transmembrane transporter activity
DOPEY2_TRPM2	Ion transport domain	ion channel activity	transmembrane transporter activity	transporter activity
DOPEY2_TRPM2	Ion transport domain	ion transport
DOPEY2_TRPM2	Ion transport domain	ion transport		ion transport
DOPEY2_TRPM2	Ion transport domain	transmembrane transport
DOPEY2_TRPM2	Ion transport domain	transmembrane transport	transmembrane transport	transmembrane transport
DOPEY2_TRPM2	Ion transport domain	membrane
DOPEY2_TRPM2	Ion transport domain	membrane		membrane
DOPEY2_TRPM2	Transient receptor potential channel, canonical	calcium channel activity	transmembrane transporter activity	ion channel activity
DOPEY2_TRPM2	Transient receptor potential channel, canonical	calcium channel activity	transmembrane transporter activity	calcium channel activity
DOPEY2_TRPM2	Transient receptor potential channel, canonical	calcium channel activity	transmembrane transporter activity	cation channel activity
DOPEY2_TRPM2	Transient receptor potential channel, canonical	calcium channel activity
DOPEY2_TRPM2	Transient receptor potential channel, canonical	calcium channel activity	transmembrane transporter activity	transmembrane transporter activity
DOPEY2_TRPM2	Transient receptor potential channel, canonical	calcium channel activity	transmembrane transporter activity	channel activity
DOPEY2_TRPM2	Transient receptor potential channel, canonical	calcium channel activity	transmembrane transporter activity	ion transmembrane transporter activity
DOPEY2_TRPM2	Transient receptor potential channel, canonical	calcium channel activity	transmembrane transporter activity	metal ion transmembrane transporter activity
DOPEY2_TRPM2	Transient receptor potential channel, canonical	calcium channel activity	transmembrane transporter activity	transporter activity
DOPEY2_TRPM2	Transient receptor potential channel, canonical	calcium channel activity	transmembrane transporter activity	cation transmembrane transporter activity
DOPEY2_TRPM2	Transient receptor potential channel, canonical	calcium ion transmembrane transport
DOPEY2_TRPM2	Transient receptor potential channel, canonical	calcium ion transmembrane transport	transmembrane transport	cation transport
DOPEY2_TRPM2	Transient receptor potential channel, canonical	calcium ion transmembrane transport	transmembrane transport	cation transmembrane transport
DOPEY2_TRPM2	Transient receptor potential channel, canonical	calcium ion transmembrane transport	transmembrane transport	calcium ion transport
DOPEY2_TRPM2	Transient receptor potential channel, canonical	calcium ion transmembrane transport	transmembrane transport	ion transmembrane transport
DOPEY2_TRPM2	Transient receptor potential channel, canonical	calcium ion transmembrane transport	transmembrane transport	metal ion transport
DOPEY2_TRPM2	Transient receptor potential channel, canonical	calcium ion transmembrane transport	transmembrane transport	ion transport
DOPEY2_TRPM2	Transient receptor potential channel, canonical	calcium ion transmembrane transport	transmembrane transport	transmembrane transport
DOPEY2_TRPM2	Transient receptor potential channel, canonical	calcium ion transmembrane transport	transmembrane transport	inorganic cation transmembrane transport
DOPEY2_TRPM2	Transient receptor potential channel, canonical	calcium ion transmembrane transport	transmembrane transport	calcium ion transmembrane transport
DOPEY2_TRPM2	Transient receptor potential channel, canonical	membrane
DOPEY2_TRPM2	Transient receptor potential channel, canonical	membrane		membrane
DOPEY2_TRPM2	NUDIX hydrolase domain
DOPEY2_TRPM2	Transient receptor potential cation channel subfamily M member 2	cation channel activity	transmembrane transporter activity	ion channel activity
DOPEY2_TRPM2	Transient receptor potential cation channel subfamily M member 2	cation channel activity	transmembrane transporter activity	cation channel activity
DOPEY2_TRPM2	Transient receptor potential cation channel subfamily M member 2	cation channel activity
DOPEY2_TRPM2	Transient receptor potential cation channel subfamily M member 2	cation channel activity	transmembrane transporter activity	transmembrane transporter activity
DOPEY2_TRPM2	Transient receptor potential cation channel subfamily M member 2	cation channel activity	transmembrane transporter activity	channel activity
DOPEY2_TRPM2	Transient receptor potential cation channel subfamily M member 2	cation channel activity	transmembrane transporter activity	ion transmembrane transporter activity
DOPEY2_TRPM2	Transient receptor potential cation channel subfamily M member 2	cation channel activity	transmembrane transporter activity	transporter activity
DOPEY2_TRPM2	Transient receptor potential cation channel subfamily M member 2	cation channel activity	transmembrane transporter activity	cation transmembrane transporter activity
DOPEY2_TRPM2	Transient receptor potential cation channel subfamily M member 2	ADP-ribose diphosphatase activity
DOPEY2_TRPM2	Transient receptor potential cation channel subfamily M member 2	ADP-ribose diphosphatase activity		hydrolase activity
DOPEY2_TRPM2	Transient receptor potential cation channel subfamily M member 2	ADP-ribose diphosphatase activity		ADP-ribose diphosphatase activity
DOPEY2_TRPM2	Transient receptor potential cation channel subfamily M member 2	ADP-ribose diphosphatase activity		pyrophosphatase activity
DOPEY2_TRPM2	Transient receptor potential cation channel subfamily M member 2	ADP-ribose diphosphatase activity		hydrolase activity, acting on acid anhydrides, in phosphorus-containing anhydrides
DOPEY2_TRPM2	Transient receptor potential cation channel subfamily M member 2	ADP-ribose diphosphatase activity		catalytic activity
DOPEY2_TRPM2	Transient receptor potential cation channel subfamily M member 2	ADP-ribose diphosphatase activity		hydrolase activity, acting on acid anhydrides
DOPEY2_TRPM2	Transient receptor potential cation channel subfamily M member 2	cation transport		cation transport
DOPEY2_TRPM2	Transient receptor potential cation channel subfamily M member 2	cation transport
DOPEY2_TRPM2	Transient receptor potential cation channel subfamily M member 2	cation transport		ion transport
DOPEY2_TRPM2	Transient receptor potential cation channel subfamily M member 2	response to oxidative stress
DOPEY2_TRPM2	Transient receptor potential cation channel subfamily M member 2	response to oxidative stress		response to oxidative stress
DOPEY2_TRPM2	Transient receptor potential cation channel subfamily M member 2	ion transmembrane transport
DOPEY2_TRPM2	Transient receptor potential cation channel subfamily M member 2	ion transmembrane transport	transmembrane transport	ion transmembrane transport
DOPEY2_TRPM2	Transient receptor potential cation channel subfamily M member 2	ion transmembrane transport	transmembrane transport	ion transport
DOPEY2_TRPM2	Transient receptor potential cation channel subfamily M member 2	ion transmembrane transport	transmembrane transport	transmembrane transport
DOPEY2_TRPM2	Transient receptor potential cation channel subfamily M member 2	integral component of membrane
DOPEY2_TRPM2	Transient receptor potential cation channel subfamily M member 2	integral component of membrane		integral component of membrane
DOPEY2_TRPM2	Transient receptor potential cation channel subfamily M member 2	integral component of membrane		intrinsic component of membrane
ALG9_DIXDC1	Ubiquitin-like domain superfamily
ALG9_DIXDC1
ALG9_DIXDC1	Calponin homology domain	protein binding
ALG9_DIXDC1	Calponin homology domain	protein binding		protein binding
ALG9_DIXDC1	Domain of unknown function DUF2431
ALG9_DIXDC1	DIX domain superfamily
ALG9_DIXDC1	Dixin	canonical Wnt signaling pathway
ALG9_DIXDC1	Dixin	canonical Wnt signaling pathway	signal transduction	Wnt signaling pathway
ALG9_DIXDC1	Dixin	canonical Wnt signaling pathway	signal transduction	cell surface receptor signaling pathway
ALG9_DIXDC1	Dixin	canonical Wnt signaling pathway	signal transduction	canonical Wnt signaling pathway
ALG9_DIXDC1	Dixin	canonical Wnt signaling pathway	signal transduction	signal transduction
ALG9_DIXDC1	DIX domain
ALG9_DIXDC1	CH domain superfamily
ALG9_DIXDC1	Dishevelled-related protein	Wnt signaling pathway
ALG9_DIXDC1	Dishevelled-related protein	Wnt signaling pathway	signal transduction	Wnt signaling pathway
ALG9_DIXDC1	Dishevelled-related protein	Wnt signaling pathway	signal transduction	cell surface receptor signaling pathway
ALG9_DIXDC1	Dishevelled-related protein	Wnt signaling pathway	signal transduction	signal transduction
FAM135A_LAMA2
FAM135A_LAMA2	Laminin EGF domain
FAM135A_LAMA2	Laminin G domain
FAM135A_LAMA2	Laminin IV
FAM135A_LAMA2	Laminin domain II	cell adhesion	cell adhesion	cell adhesion
FAM135A_LAMA2	Laminin domain II	cell adhesion
FAM135A_LAMA2	Growth factor receptor cysteine-rich domain superfamily
FAM135A_LAMA2	EGF-like domain
FAM135A_LAMA2	Laminin alpha, domain I	signaling receptor binding
FAM135A_LAMA2	Laminin alpha, domain I	signaling receptor binding		protein binding
FAM135A_LAMA2	Laminin alpha, domain I	signaling receptor binding		signaling receptor binding
FAM135A_LAMA2	Laminin alpha, domain I	regulation of cell adhesion
FAM135A_LAMA2	Laminin alpha, domain I	regulation of cell adhesion		regulation of cell adhesion
FAM135A_LAMA2	Laminin alpha, domain I	regulation of cell migration
FAM135A_LAMA2	Laminin alpha, domain I	regulation of cell migration		regulation of cell migration
FAM135A_LAMA2	Laminin alpha, domain I	regulation of cell migration		regulation of locomotion
FAM135A_LAMA2	Laminin alpha, domain I	regulation of cell migration		regulation of cell motility
FAM135A_LAMA2	Laminin alpha, domain I	regulation of embryonic development
FAM135A_LAMA2	Laminin alpha, domain I	regulation of embryonic development		regulation of embryonic development
FAM135A_LAMA2	Laminin alpha, domain I	regulation of embryonic development		regulation of developmental process
FAM135A_LAMA2	Concanavalin A-like lectin/glucanase domain superfamily
FAM135A_LAMA2	Laminin, N-terminal
CHD9_RAD51B
CHD9_RAD51B	DNA recombination and repair protein Rad51-like, C-terminal
CHD9_RAD51B	P-loop containing nucleoside triphosphate hydrolase
ADAMTS10_MLLT1	YEATS	regulation of transcription, DNA-templated
ADAMTS10_MLLT1	YEATS	regulation of transcription, DNA-templated		regulation of gene expression
ADAMTS10_MLLT1	YEATS	regulation of transcription, DNA-templated		regulation of RNA metabolic process
ADAMTS10_MLLT1	YEATS	regulation of transcription, DNA-templated		regulation of transcription, DNA-templated
ADAMTS10_MLLT1
ADAMTS10_MLLT1	Peptidase M12B, propeptide
ADAMTS10_MLLT1	YEATS superfamily
ADAMTS10_MLLT1	AF-9, ANC1 homology domain
CACNA1D_GNL3	GTP binding domain	GTP binding
CACNA1D_GNL3	GTP binding domain	GTP binding		GTP binding
CACNA1D_GNL3	GTP binding domain	GTP binding		purine nucleotide binding
CACNA1D_GNL3	GTP binding domain	GTP binding		nucleotide binding
CACNA1D_GNL3	GTP binding domain	GTP binding		small molecule binding
CACNA1D_GNL3	GTP binding domain	GTP binding		carbohydrate derivative binding
CACNA1D_GNL3	GTP binding domain	GTP binding		guanyl nucleotide binding
CACNA1D_GNL3	Voltage-dependent calcium channel, L-type, alpha-1D subunit	voltage-gated calcium channel activity	transmembrane transporter activity	calcium channel activity
CACNA1D_GNL3	Voltage-dependent calcium channel, L-type, alpha-1D subunit	voltage-gated calcium channel activity	transmembrane transporter activity	voltage-gated channel activity
CACNA1D_GNL3	Voltage-dependent calcium channel, L-type, alpha-1D subunit	voltage-gated calcium channel activity
CACNA1D_GNL3	Voltage-dependent calcium channel, L-type, alpha-1D subunit	voltage-gated calcium channel activity	transmembrane transporter activity	ion transmembrane transporter activity
CACNA1D_GNL3	Voltage-dependent calcium channel, L-type, alpha-1D subunit	voltage-gated calcium channel activity	transmembrane transporter activity	metal ion transmembrane transporter activity
CACNA1D_GNL3	Voltage-dependent calcium channel, L-type, alpha-1D subunit	voltage-gated calcium channel activity	transmembrane transporter activity	transporter activity
CACNA1D_GNL3	Voltage-dependent calcium channel, L-type, alpha-1D subunit	voltage-gated calcium channel activity	transmembrane transporter activity	ion channel activity
CACNA1D_GNL3	Voltage-dependent calcium channel, L-type, alpha-1D subunit	voltage-gated calcium channel activity	transmembrane transporter activity	voltage-gated calcium channel activity
CACNA1D_GNL3	Voltage-dependent calcium channel, L-type, alpha-1D subunit	voltage-gated calcium channel activity	transmembrane transporter activity	cation channel activity
CACNA1D_GNL3	Voltage-dependent calcium channel, L-type, alpha-1D subunit	voltage-gated calcium channel activity	transmembrane transporter activity	transmembrane transporter activity
CACNA1D_GNL3	Voltage-dependent calcium channel, L-type, alpha-1D subunit	voltage-gated calcium channel activity	transmembrane transporter activity	channel activity
CACNA1D_GNL3	Voltage-dependent calcium channel, L-type, alpha-1D subunit	voltage-gated calcium channel activity	transmembrane transporter activity	voltage-gated cation channel activity
CACNA1D_GNL3	Voltage-dependent calcium channel, L-type, alpha-1D subunit	voltage-gated calcium channel activity	transmembrane transporter activity	voltage-gated ion channel activity
CACNA1D_GNL3	Voltage-dependent calcium channel, L-type, alpha-1D subunit	voltage-gated calcium channel activity	transmembrane transporter activity	cation transmembrane transporter activity
CACNA1D_GNL3	Voltage-dependent calcium channel, L-type, alpha-1D subunit	calcium ion transmembrane transport
CACNA1D_GNL3	Voltage-dependent calcium channel, L-type, alpha-1D subunit	calcium ion transmembrane transport	transmembrane transport	cation transport
CACNA1D_GNL3	Voltage-dependent calcium channel, L-type, alpha-1D subunit	calcium ion transmembrane transport	transmembrane transport	cation transmembrane transport
CACNA1D_GNL3	Voltage-dependent calcium channel, L-type, alpha-1D subunit	calcium ion transmembrane transport	transmembrane transport	calcium ion transport
CACNA1D_GNL3	Voltage-dependent calcium channel, L-type, alpha-1D subunit	calcium ion transmembrane transport	transmembrane transport	ion transmembrane transport
CACNA1D_GNL3	Voltage-dependent calcium channel, L-type, alpha-1D subunit	calcium ion transmembrane transport	transmembrane transport	metal ion transport
CACNA1D_GNL3	Voltage-dependent calcium channel, L-type, alpha-1D subunit	calcium ion transmembrane transport	transmembrane transport	ion transport
CACNA1D_GNL3	Voltage-dependent calcium channel, L-type, alpha-1D subunit	calcium ion transmembrane transport	transmembrane transport	transmembrane transport
CACNA1D_GNL3	Voltage-dependent calcium channel, L-type, alpha-1D subunit	calcium ion transmembrane transport	transmembrane transport	inorganic cation transmembrane transport
CACNA1D_GNL3	Voltage-dependent calcium channel, L-type, alpha-1D subunit	calcium ion transmembrane transport	transmembrane transport	calcium ion transmembrane transport
CACNA1D_GNL3	Voltage-dependent calcium channel, L-type, alpha-1D subunit	voltage-gated calcium channel complex
CACNA1D_GNL3	Voltage-dependent calcium channel, L-type, alpha-1D subunit	voltage-gated calcium channel complex		voltage-gated calcium channel complex
CACNA1D_GNL3
CACNA1D_GNL3	Voltage-dependent calcium channel, alpha-1 subunit	voltage-gated calcium channel activity	transmembrane transporter activity	calcium channel activity
CACNA1D_GNL3	Voltage-dependent calcium channel, alpha-1 subunit	voltage-gated calcium channel activity	transmembrane transporter activity	voltage-gated channel activity
CACNA1D_GNL3	Voltage-dependent calcium channel, alpha-1 subunit	voltage-gated calcium channel activity
CACNA1D_GNL3	Voltage-dependent calcium channel, alpha-1 subunit	voltage-gated calcium channel activity	transmembrane transporter activity	ion transmembrane transporter activity
CACNA1D_GNL3	Voltage-dependent calcium channel, alpha-1 subunit	voltage-gated calcium channel activity	transmembrane transporter activity	metal ion transmembrane transporter activity
CACNA1D_GNL3	Voltage-dependent calcium channel, alpha-1 subunit	voltage-gated calcium channel activity	transmembrane transporter activity	transporter activity
CACNA1D_GNL3	Voltage-dependent calcium channel, alpha-1 subunit	voltage-gated calcium channel activity	transmembrane transporter activity	ion channel activity
CACNA1D_GNL3	Voltage-dependent calcium channel, alpha-1 subunit	voltage-gated calcium channel activity	transmembrane transporter activity	voltage-gated calcium channel activity
CACNA1D_GNL3	Voltage-dependent calcium channel, alpha-1 subunit	voltage-gated calcium channel activity	transmembrane transporter activity	cation channel activity
CACNA1D_GNL3	Voltage-dependent calcium channel, alpha-1 subunit	voltage-gated calcium channel activity	transmembrane transporter activity	transmembrane transporter activity
CACNA1D_GNL3	Voltage-dependent calcium channel, alpha-1 subunit	voltage-gated calcium channel activity	transmembrane transporter activity	channel activity
CACNA1D_GNL3	Voltage-dependent calcium channel, alpha-1 subunit	voltage-gated calcium channel activity	transmembrane transporter activity	voltage-gated cation channel activity
CACNA1D_GNL3	Voltage-dependent calcium channel, alpha-1 subunit	voltage-gated calcium channel activity	transmembrane transporter activity	voltage-gated ion channel activity
CACNA1D_GNL3	Voltage-dependent calcium channel, alpha-1 subunit	voltage-gated calcium channel activity	transmembrane transporter activity	cation transmembrane transporter activity
CACNA1D_GNL3	Voltage-dependent calcium channel, alpha-1 subunit	calcium ion transmembrane transport
CACNA1D_GNL3	Voltage-dependent calcium channel, alpha-1 subunit	calcium ion transmembrane transport	transmembrane transport	cation transport
CACNA1D_GNL3	Voltage-dependent calcium channel, alpha-1 subunit	calcium ion transmembrane transport	transmembrane transport	cation transmembrane transport
CACNA1D_GNL3	Voltage-dependent calcium channel, alpha-1 subunit	calcium ion transmembrane transport	transmembrane transport	calcium ion transport
CACNA1D_GNL3	Voltage-dependent calcium channel, alpha-1 subunit	calcium ion transmembrane transport	transmembrane transport	ion transmembrane transport
CACNA1D_GNL3	Voltage-dependent calcium channel, alpha-1 subunit	calcium ion transmembrane transport	transmembrane transport	metal ion transport
CACNA1D_GNL3	Voltage-dependent calcium channel, alpha-1 subunit	calcium ion transmembrane transport	transmembrane transport	ion transport
CACNA1D_GNL3	Voltage-dependent calcium channel, alpha-1 subunit	calcium ion transmembrane transport	transmembrane transport	transmembrane transport
CACNA1D_GNL3	Voltage-dependent calcium channel, alpha-1 subunit	calcium ion transmembrane transport	transmembrane transport	inorganic cation transmembrane transport
CACNA1D_GNL3	Voltage-dependent calcium channel, alpha-1 subunit	calcium ion transmembrane transport	transmembrane transport	calcium ion transmembrane transport
CACNA1D_GNL3	Voltage-dependent calcium channel, alpha-1 subunit	voltage-gated calcium channel complex
CACNA1D_GNL3	Voltage-dependent calcium channel, alpha-1 subunit	voltage-gated calcium channel complex		voltage-gated calcium channel complex
CACNA1D_GNL3	Voltage-dependent calcium channel, L-type, alpha-1 subunit	voltage-gated calcium channel activity	transmembrane transporter activity	calcium channel activity
CACNA1D_GNL3	Voltage-dependent calcium channel, L-type, alpha-1 subunit	voltage-gated calcium channel activity	transmembrane transporter activity	voltage-gated channel activity
CACNA1D_GNL3	Voltage-dependent calcium channel, L-type, alpha-1 subunit	voltage-gated calcium channel activity
CACNA1D_GNL3	Voltage-dependent calcium channel, L-type, alpha-1 subunit	voltage-gated calcium channel activity	transmembrane transporter activity	ion transmembrane transporter activity
CACNA1D_GNL3	Voltage-dependent calcium channel, L-type, alpha-1 subunit	voltage-gated calcium channel activity	transmembrane transporter activity	metal ion transmembrane transporter activity
CACNA1D_GNL3	Voltage-dependent calcium channel, L-type, alpha-1 subunit	voltage-gated calcium channel activity	transmembrane transporter activity	transporter activity
CACNA1D_GNL3	Voltage-dependent calcium channel, L-type, alpha-1 subunit	voltage-gated calcium channel activity	transmembrane transporter activity	ion channel activity
CACNA1D_GNL3	Voltage-dependent calcium channel, L-type, alpha-1 subunit	voltage-gated calcium channel activity	transmembrane transporter activity	voltage-gated calcium channel activity
CACNA1D_GNL3	Voltage-dependent calcium channel, L-type, alpha-1 subunit	voltage-gated calcium channel activity	transmembrane transporter activity	cation channel activity
CACNA1D_GNL3	Voltage-dependent calcium channel, L-type, alpha-1 subunit	voltage-gated calcium channel activity	transmembrane transporter activity	transmembrane transporter activity
CACNA1D_GNL3	Voltage-dependent calcium channel, L-type, alpha-1 subunit	voltage-gated calcium channel activity	transmembrane transporter activity	channel activity
CACNA1D_GNL3	Voltage-dependent calcium channel, L-type, alpha-1 subunit	voltage-gated calcium channel activity	transmembrane transporter activity	voltage-gated cation channel activity
CACNA1D_GNL3	Voltage-dependent calcium channel, L-type, alpha-1 subunit	voltage-gated calcium channel activity	transmembrane transporter activity	voltage-gated ion channel activity
CACNA1D_GNL3	Voltage-dependent calcium channel, L-type, alpha-1 subunit	voltage-gated calcium channel activity	transmembrane transporter activity	cation transmembrane transporter activity
CACNA1D_GNL3	Voltage-dependent calcium channel, L-type, alpha-1 subunit	calcium ion transmembrane transport
CACNA1D_GNL3	Voltage-dependent calcium channel, L-type, alpha-1 subunit	calcium ion transmembrane transport	transmembrane transport	cation transport
CACNA1D_GNL3	Voltage-dependent calcium channel, L-type, alpha-1 subunit	calcium ion transmembrane transport	transmembrane transport	cation transmembrane transport
CACNA1D_GNL3	Voltage-dependent calcium channel, L-type, alpha-1 subunit	calcium ion transmembrane transport	transmembrane transport	calcium ion transport
CACNA1D_GNL3	Voltage-dependent calcium channel, L-type, alpha-1 subunit	calcium ion transmembrane transport	transmembrane transport	ion transmembrane transport
CACNA1D_GNL3	Voltage-dependent calcium channel, L-type, alpha-1 subunit	calcium ion transmembrane transport	transmembrane transport	metal ion transport
CACNA1D_GNL3	Voltage-dependent calcium channel, L-type, alpha-1 subunit	calcium ion transmembrane transport	transmembrane transport	ion transport
CACNA1D_GNL3	Voltage-dependent calcium channel, L-type, alpha-1 subunit	calcium ion transmembrane transport	transmembrane transport	transmembrane transport
CACNA1D_GNL3	Voltage-dependent calcium channel, L-type, alpha-1 subunit	calcium ion transmembrane transport	transmembrane transport	inorganic cation transmembrane transport
CACNA1D_GNL3	Voltage-dependent calcium channel, L-type, alpha-1 subunit	calcium ion transmembrane transport	transmembrane transport	calcium ion transmembrane transport
CACNA1D_GNL3	Voltage-dependent calcium channel, L-type, alpha-1 subunit	voltage-gated calcium channel complex
CACNA1D_GNL3	Voltage-dependent calcium channel, L-type, alpha-1 subunit	voltage-gated calcium channel complex		voltage-gated calcium channel complex
CACNA1D_GNL3	P-loop containing nucleoside triphosphate hydrolase
CACNA1D_GNL3	Voltage-dependent channel domain superfamily
CACNA1D_GNL3	Ion transport domain	ion channel activity	transmembrane transporter activity	ion channel activity
CACNA1D_GNL3	Ion transport domain	ion channel activity
CACNA1D_GNL3	Ion transport domain	ion channel activity	transmembrane transporter activity	transmembrane transporter activity
CACNA1D_GNL3	Ion transport domain	ion channel activity	transmembrane transporter activity	channel activity
CACNA1D_GNL3	Ion transport domain	ion channel activity	transmembrane transporter activity	ion transmembrane transporter activity
CACNA1D_GNL3	Ion transport domain	ion channel activity	transmembrane transporter activity	transporter activity
CACNA1D_GNL3	Ion transport domain	ion transport
CACNA1D_GNL3	Ion transport domain	ion transport		ion transport
CACNA1D_GNL3	Ion transport domain	transmembrane transport
CACNA1D_GNL3	Ion transport domain	transmembrane transport	transmembrane transport	transmembrane transport
CACNA1D_GNL3	Ion transport domain	membrane
CACNA1D_GNL3	Ion transport domain	membrane		membrane
FAM53B_SGK2	Protein kinase domain	protein kinase activity	kinase activity	transferase activity
FAM53B_SGK2	Protein kinase domain	protein kinase activity	kinase activity	transferase activity, transferring phosphorus-containing groups
FAM53B_SGK2	Protein kinase domain	protein kinase activity	kinase activity	protein kinase activity
FAM53B_SGK2	Protein kinase domain	protein kinase activity
FAM53B_SGK2	Protein kinase domain	protein kinase activity	kinase activity	kinase activity
FAM53B_SGK2	Protein kinase domain	protein kinase activity	kinase activity	phosphotransferase activity, alcohol group as acceptor
FAM53B_SGK2	Protein kinase domain	protein kinase activity	kinase activity	catalytic activity
FAM53B_SGK2	Protein kinase domain	ATP binding
FAM53B_SGK2	Protein kinase domain	ATP binding		purine nucleotide binding
FAM53B_SGK2	Protein kinase domain	ATP binding		nucleotide binding
FAM53B_SGK2	Protein kinase domain	ATP binding		small molecule binding
FAM53B_SGK2	Protein kinase domain	ATP binding		adenyl ribonucleotide binding
FAM53B_SGK2	Protein kinase domain	ATP binding		carbohydrate derivative binding
FAM53B_SGK2	Protein kinase domain	ATP binding		ATP binding
FAM53B_SGK2	Protein kinase domain	protein phosphorylation
FAM53B_SGK2	Protein kinase domain	protein phosphorylation	cellular protein modification process	cellular protein modification process
FAM53B_SGK2	Protein kinase domain	protein phosphorylation	cellular protein modification process	cellular metabolic process
FAM53B_SGK2	Protein kinase domain	protein phosphorylation	cellular protein modification process	protein phosphorylation
FAM53B_SGK2	Protein kinase domain	protein phosphorylation	cellular protein modification process	organic substance metabolic process
FAM53B_SGK2	Protein kinase domain	protein phosphorylation	cellular protein modification process	phosphate-containing compound metabolic process
FAM53B_SGK2	Protein kinase domain	protein phosphorylation	cellular protein modification process	primary metabolic process
FAM53B_SGK2	Protein kinase domain	protein phosphorylation	cellular protein modification process	cellular macromolecule metabolic process
FAM53B_SGK2	Protein kinase domain	protein phosphorylation	cellular protein modification process	phosphorus metabolic process
FAM53B_SGK2	Protein kinase domain	protein phosphorylation	cellular protein modification process	phosphorylation
FAM53B_SGK2	Protein kinase domain	protein phosphorylation	cellular protein modification process	nitrogen compound metabolic process
FAM53B_SGK2	Protein kinase domain	protein phosphorylation	cellular protein modification process	protein metabolic process
FAM53B_SGK2	AGC-kinase, C-terminal	protein serine/threonine kinase activity	kinase activity	transferase activity
FAM53B_SGK2	AGC-kinase, C-terminal	protein serine/threonine kinase activity	kinase activity	transferase activity, transferring phosphorus-containing groups
FAM53B_SGK2	AGC-kinase, C-terminal	protein serine/threonine kinase activity	kinase activity	protein kinase activity
FAM53B_SGK2	AGC-kinase, C-terminal	protein serine/threonine kinase activity
FAM53B_SGK2	AGC-kinase, C-terminal	protein serine/threonine kinase activity	kinase activity	kinase activity
FAM53B_SGK2	AGC-kinase, C-terminal	protein serine/threonine kinase activity	kinase activity	phosphotransferase activity, alcohol group as acceptor
FAM53B_SGK2	AGC-kinase, C-terminal	protein serine/threonine kinase activity	kinase activity	protein serine/threonine kinase activity
FAM53B_SGK2	AGC-kinase, C-terminal	protein serine/threonine kinase activity	kinase activity	catalytic activity
FAM53B_SGK2	AGC-kinase, C-terminal	ATP binding
FAM53B_SGK2	AGC-kinase, C-terminal	ATP binding		purine nucleotide binding
FAM53B_SGK2	AGC-kinase, C-terminal	ATP binding		nucleotide binding
FAM53B_SGK2	AGC-kinase, C-terminal	ATP binding		small molecule binding
FAM53B_SGK2	AGC-kinase, C-terminal	ATP binding		adenyl ribonucleotide binding
FAM53B_SGK2	AGC-kinase, C-terminal	ATP binding		carbohydrate derivative binding
FAM53B_SGK2	AGC-kinase, C-terminal	ATP binding		ATP binding
FAM53B_SGK2	AGC-kinase, C-terminal	protein phosphorylation
FAM53B_SGK2	AGC-kinase, C-terminal	protein phosphorylation	cellular protein modification process	cellular protein modification process
FAM53B_SGK2	AGC-kinase, C-terminal	protein phosphorylation	cellular protein modification process	cellular metabolic process
FAM53B_SGK2	AGC-kinase, C-terminal	protein phosphorylation	cellular protein modification process	protein phosphorylation
FAM53B_SGK2	AGC-kinase, C-terminal	protein phosphorylation	cellular protein modification process	organic substance metabolic process
FAM53B_SGK2	AGC-kinase, C-terminal	protein phosphorylation	cellular protein modification process	phosphate-containing compound metabolic process
FAM53B_SGK2	AGC-kinase, C-terminal	protein phosphorylation	cellular protein modification process	primary metabolic process
FAM53B_SGK2	AGC-kinase, C-terminal	protein phosphorylation	cellular protein modification process	cellular macromolecule metabolic process
FAM53B_SGK2	AGC-kinase, C-terminal	protein phosphorylation	cellular protein modification process	phosphorus metabolic process
FAM53B_SGK2	AGC-kinase, C-terminal	protein phosphorylation	cellular protein modification process	phosphorylation
FAM53B_SGK2	AGC-kinase, C-terminal	protein phosphorylation	cellular protein modification process	nitrogen compound metabolic process
FAM53B_SGK2	AGC-kinase, C-terminal	protein phosphorylation	cellular protein modification process	protein metabolic process
FAM53B_SGK2	Family of FAM53
FAM53B_SGK2	Serine/threonine-protein kinase, active site	protein kinase activity	kinase activity	transferase activity
FAM53B_SGK2	Serine/threonine-protein kinase, active site	protein kinase activity	kinase activity	transferase activity, transferring phosphorus-containing groups
FAM53B_SGK2	Serine/threonine-protein kinase, active site	protein kinase activity	kinase activity	protein kinase activity
FAM53B_SGK2	Serine/threonine-protein kinase, active site	protein kinase activity
FAM53B_SGK2	Serine/threonine-protein kinase, active site	protein kinase activity	kinase activity	kinase activity
FAM53B_SGK2	Serine/threonine-protein kinase, active site	protein kinase activity	kinase activity	phosphotransferase activity, alcohol group as acceptor
FAM53B_SGK2	Serine/threonine-protein kinase, active site	protein kinase activity	kinase activity	catalytic activity
FAM53B_SGK2	Serine/threonine-protein kinase, active site	protein phosphorylation
FAM53B_SGK2	Serine/threonine-protein kinase, active site	protein phosphorylation	cellular protein modification process	cellular protein modification process
FAM53B_SGK2	Serine/threonine-protein kinase, active site	protein phosphorylation	cellular protein modification process	cellular metabolic process
FAM53B_SGK2	Serine/threonine-protein kinase, active site	protein phosphorylation	cellular protein modification process	protein phosphorylation
FAM53B_SGK2	Serine/threonine-protein kinase, active site	protein phosphorylation	cellular protein modification process	organic substance metabolic process
FAM53B_SGK2	Serine/threonine-protein kinase, active site	protein phosphorylation	cellular protein modification process	phosphate-containing compound metabolic process
FAM53B_SGK2	Serine/threonine-protein kinase, active site	protein phosphorylation	cellular protein modification process	primary metabolic process
FAM53B_SGK2	Serine/threonine-protein kinase, active site	protein phosphorylation	cellular protein modification process	cellular macromolecule metabolic process
FAM53B_SGK2	Serine/threonine-protein kinase, active site	protein phosphorylation	cellular protein modification process	phosphorus metabolic process
FAM53B_SGK2	Serine/threonine-protein kinase, active site	protein phosphorylation	cellular protein modification process	phosphorylation
FAM53B_SGK2	Serine/threonine-protein kinase, active site	protein phosphorylation	cellular protein modification process	nitrogen compound metabolic process
FAM53B_SGK2	Serine/threonine-protein kinase, active site	protein phosphorylation	cellular protein modification process	protein metabolic process
FAM53B_SGK2
FAM53B_SGK2	Protein kinase, C-terminal	protein serine/threonine kinase activity	kinase activity	transferase activity
FAM53B_SGK2	Protein kinase, C-terminal	protein serine/threonine kinase activity	kinase activity	transferase activity, transferring phosphorus-containing groups
FAM53B_SGK2	Protein kinase, C-terminal	protein serine/threonine kinase activity	kinase activity	protein kinase activity
FAM53B_SGK2	Protein kinase, C-terminal	protein serine/threonine kinase activity
FAM53B_SGK2	Protein kinase, C-terminal	protein serine/threonine kinase activity	kinase activity	kinase activity
FAM53B_SGK2	Protein kinase, C-terminal	protein serine/threonine kinase activity	kinase activity	phosphotransferase activity, alcohol group as acceptor
FAM53B_SGK2	Protein kinase, C-terminal	protein serine/threonine kinase activity	kinase activity	protein serine/threonine kinase activity
FAM53B_SGK2	Protein kinase, C-terminal	protein serine/threonine kinase activity	kinase activity	catalytic activity
FAM53B_SGK2	Protein kinase, C-terminal	ATP binding
FAM53B_SGK2	Protein kinase, C-terminal	ATP binding		purine nucleotide binding
FAM53B_SGK2	Protein kinase, C-terminal	ATP binding		nucleotide binding
FAM53B_SGK2	Protein kinase, C-terminal	ATP binding		small molecule binding
FAM53B_SGK2	Protein kinase, C-terminal	ATP binding		adenyl ribonucleotide binding
FAM53B_SGK2	Protein kinase, C-terminal	ATP binding		carbohydrate derivative binding
FAM53B_SGK2	Protein kinase, C-terminal	ATP binding		ATP binding
FAM53B_SGK2	Protein kinase, C-terminal	protein phosphorylation
FAM53B_SGK2	Protein kinase, C-terminal	protein phosphorylation	cellular protein modification process	cellular protein modification process
FAM53B_SGK2	Protein kinase, C-terminal	protein phosphorylation	cellular protein modification process	cellular metabolic process
FAM53B_SGK2	Protein kinase, C-terminal	protein phosphorylation	cellular protein modification process	protein phosphorylation
FAM53B_SGK2	Protein kinase, C-terminal	protein phosphorylation	cellular protein modification process	organic substance metabolic process
FAM53B_SGK2	Protein kinase, C-terminal	protein phosphorylation	cellular protein modification process	phosphate-containing compound metabolic process
FAM53B_SGK2	Protein kinase, C-terminal	protein phosphorylation	cellular protein modification process	primary metabolic process
FAM53B_SGK2	Protein kinase, C-terminal	protein phosphorylation	cellular protein modification process	cellular macromolecule metabolic process
FAM53B_SGK2	Protein kinase, C-terminal	protein phosphorylation	cellular protein modification process	phosphorus metabolic process
FAM53B_SGK2	Protein kinase, C-terminal	protein phosphorylation	cellular protein modification process	phosphorylation
FAM53B_SGK2	Protein kinase, C-terminal	protein phosphorylation	cellular protein modification process	nitrogen compound metabolic process
FAM53B_SGK2	Protein kinase, C-terminal	protein phosphorylation	cellular protein modification process	protein metabolic process
FAM53B_SGK2	Protein kinase-like domain superfamily
ARID1B_PREP	Peptidase S9, serine active site	serine-type endopeptidase activity
ARID1B_PREP	Peptidase S9, serine active site	serine-type endopeptidase activity	peptidase activity	serine-type peptidase activity
ARID1B_PREP	Peptidase S9, serine active site	serine-type endopeptidase activity	peptidase activity	hydrolase activity
ARID1B_PREP	Peptidase S9, serine active site	serine-type endopeptidase activity	peptidase activity	serine-type endopeptidase activity
ARID1B_PREP	Peptidase S9, serine active site	serine-type endopeptidase activity	peptidase activity	endopeptidase activity
ARID1B_PREP	Peptidase S9, serine active site	serine-type endopeptidase activity	peptidase activity	peptidase activity
ARID1B_PREP	Peptidase S9, serine active site	serine-type endopeptidase activity	peptidase activity	catalytic activity
ARID1B_PREP	Peptidase S9, serine active site	proteolysis
ARID1B_PREP	Peptidase S9, serine active site	proteolysis		nitrogen compound metabolic process
ARID1B_PREP	Peptidase S9, serine active site	proteolysis		protein metabolic process
ARID1B_PREP	Peptidase S9, serine active site	proteolysis		organic substance metabolic process
ARID1B_PREP	Peptidase S9, serine active site	proteolysis		primary metabolic process
ARID1B_PREP	Peptidase S9, serine active site	proteolysis		proteolysis
ARID1B_PREP
ARID1B_PREP	Peptidase S9A, prolyl oligopeptidase	serine-type endopeptidase activity
ARID1B_PREP	Peptidase S9A, prolyl oligopeptidase	serine-type endopeptidase activity	peptidase activity	serine-type peptidase activity
ARID1B_PREP	Peptidase S9A, prolyl oligopeptidase	serine-type endopeptidase activity	peptidase activity	hydrolase activity
ARID1B_PREP	Peptidase S9A, prolyl oligopeptidase	serine-type endopeptidase activity	peptidase activity	serine-type endopeptidase activity
ARID1B_PREP	Peptidase S9A, prolyl oligopeptidase	serine-type endopeptidase activity	peptidase activity	endopeptidase activity
ARID1B_PREP	Peptidase S9A, prolyl oligopeptidase	serine-type endopeptidase activity	peptidase activity	peptidase activity
ARID1B_PREP	Peptidase S9A, prolyl oligopeptidase	serine-type endopeptidase activity	peptidase activity	catalytic activity
ARID1B_PREP	Peptidase S9A, prolyl oligopeptidase	proteolysis
ARID1B_PREP	Peptidase S9A, prolyl oligopeptidase	proteolysis		nitrogen compound metabolic process
ARID1B_PREP	Peptidase S9A, prolyl oligopeptidase	proteolysis		protein metabolic process
ARID1B_PREP	Peptidase S9A, prolyl oligopeptidase	proteolysis		organic substance metabolic process
ARID1B_PREP	Peptidase S9A, prolyl oligopeptidase	proteolysis		primary metabolic process
ARID1B_PREP	Peptidase S9A, prolyl oligopeptidase	proteolysis		proteolysis
ARID1B_PREP	Peptidase S9, prolyl oligopeptidase, catalytic domain	serine-type peptidase activity
ARID1B_PREP	Peptidase S9, prolyl oligopeptidase, catalytic domain	serine-type peptidase activity	peptidase activity	serine-type peptidase activity
ARID1B_PREP	Peptidase S9, prolyl oligopeptidase, catalytic domain	serine-type peptidase activity	peptidase activity	hydrolase activity
ARID1B_PREP	Peptidase S9, prolyl oligopeptidase, catalytic domain	serine-type peptidase activity	peptidase activity	peptidase activity
ARID1B_PREP	Peptidase S9, prolyl oligopeptidase, catalytic domain	serine-type peptidase activity	peptidase activity	catalytic activity
ARID1B_PREP	Peptidase S9, prolyl oligopeptidase, catalytic domain	proteolysis
ARID1B_PREP	Peptidase S9, prolyl oligopeptidase, catalytic domain	proteolysis		nitrogen compound metabolic process
ARID1B_PREP	Peptidase S9, prolyl oligopeptidase, catalytic domain	proteolysis		protein metabolic process
ARID1B_PREP	Peptidase S9, prolyl oligopeptidase, catalytic domain	proteolysis		organic substance metabolic process
ARID1B_PREP	Peptidase S9, prolyl oligopeptidase, catalytic domain	proteolysis		primary metabolic process
ARID1B_PREP	Peptidase S9, prolyl oligopeptidase, catalytic domain	proteolysis		proteolysis
ARID1B_PREP	Alpha/Beta hydrolase fold
ARID1B_PREP	Peptidase S9A, N-terminal domain	serine-type endopeptidase activity
ARID1B_PREP	Peptidase S9A, N-terminal domain	serine-type endopeptidase activity	peptidase activity	serine-type peptidase activity
ARID1B_PREP	Peptidase S9A, N-terminal domain	serine-type endopeptidase activity	peptidase activity	hydrolase activity
ARID1B_PREP	Peptidase S9A, N-terminal domain	serine-type endopeptidase activity	peptidase activity	serine-type endopeptidase activity
ARID1B_PREP	Peptidase S9A, N-terminal domain	serine-type endopeptidase activity	peptidase activity	endopeptidase activity
ARID1B_PREP	Peptidase S9A, N-terminal domain	serine-type endopeptidase activity	peptidase activity	peptidase activity
ARID1B_PREP	Peptidase S9A, N-terminal domain	serine-type endopeptidase activity	peptidase activity	catalytic activity
ACAP3_CPSF3L
ACAP3_CPSF3L	Ribonuclease Z/Hydroxyacylglutathione hydrolase-like
ACAP3_CPSF3L	Beta-Casp domain
ACAP3_CPSF3L	Zn-dependent metallo-hydrolase, RNA specificity domain
ARRDC1_EHMT1	Ankyrin repeat	protein binding
ARRDC1_EHMT1	Ankyrin repeat	protein binding		protein binding
ARRDC1_EHMT1	Histone-lysine N-methyltransferase EHMT1	p53 binding
ARRDC1_EHMT1	Histone-lysine N-methyltransferase EHMT1	p53 binding		protein binding
ARRDC1_EHMT1	Histone-lysine N-methyltransferase EHMT1	p53 binding		p53 binding
ARRDC1_EHMT1	Histone-lysine N-methyltransferase EHMT1	histone-lysine N-methyltransferase activity	methyltransferase activity	transferase activity
ARRDC1_EHMT1	Histone-lysine N-methyltransferase EHMT1	histone-lysine N-methyltransferase activity
ARRDC1_EHMT1	Histone-lysine N-methyltransferase EHMT1	histone-lysine N-methyltransferase activity	methyltransferase activity	protein-lysine N-methyltransferase activity
ARRDC1_EHMT1	Histone-lysine N-methyltransferase EHMT1	histone-lysine N-methyltransferase activity	methyltransferase activity	histone methyltransferase activity
ARRDC1_EHMT1	Histone-lysine N-methyltransferase EHMT1	histone-lysine N-methyltransferase activity	methyltransferase activity	protein methyltransferase activity
ARRDC1_EHMT1	Histone-lysine N-methyltransferase EHMT1	histone-lysine N-methyltransferase activity	methyltransferase activity	transferase activity, transferring one-carbon groups
ARRDC1_EHMT1	Histone-lysine N-methyltransferase EHMT1	histone-lysine N-methyltransferase activity	methyltransferase activity	S-adenosylmethionine-dependent methyltransferase activity
ARRDC1_EHMT1	Histone-lysine N-methyltransferase EHMT1	histone-lysine N-methyltransferase activity	methyltransferase activity	histone-lysine N-methyltransferase activity
ARRDC1_EHMT1	Histone-lysine N-methyltransferase EHMT1	histone-lysine N-methyltransferase activity	methyltransferase activity	methyltransferase activity
ARRDC1_EHMT1	Histone-lysine N-methyltransferase EHMT1	histone-lysine N-methyltransferase activity	methyltransferase activity	catalytic activity
ARRDC1_EHMT1	Histone-lysine N-methyltransferase EHMT1	histone-lysine N-methyltransferase activity	methyltransferase activity	N-methyltransferase activity
ARRDC1_EHMT1
ARRDC1_EHMT1	Immunoglobulin E-set
ARRDC1_EHMT1	Arrestin-like, N-terminal
ARRDC1_EHMT1	Pre-SET domain	zinc ion binding		cation binding
ARRDC1_EHMT1	Pre-SET domain	zinc ion binding		transition metal ion binding
ARRDC1_EHMT1	Pre-SET domain	zinc ion binding		zinc ion binding
ARRDC1_EHMT1	Pre-SET domain	zinc ion binding
ARRDC1_EHMT1	Pre-SET domain	zinc ion binding		metal ion binding
ARRDC1_EHMT1	Pre-SET domain	histone-lysine N-methyltransferase activity	methyltransferase activity	transferase activity
ARRDC1_EHMT1	Pre-SET domain	histone-lysine N-methyltransferase activity
ARRDC1_EHMT1	Pre-SET domain	histone-lysine N-methyltransferase activity	methyltransferase activity	protein-lysine N-methyltransferase activity
ARRDC1_EHMT1	Pre-SET domain	histone-lysine N-methyltransferase activity	methyltransferase activity	histone methyltransferase activity
ARRDC1_EHMT1	Pre-SET domain	histone-lysine N-methyltransferase activity	methyltransferase activity	protein methyltransferase activity
ARRDC1_EHMT1	Pre-SET domain	histone-lysine N-methyltransferase activity	methyltransferase activity	transferase activity, transferring one-carbon groups
ARRDC1_EHMT1	Pre-SET domain	histone-lysine N-methyltransferase activity	methyltransferase activity	S-adenosylmethionine-dependent methyltransferase activity
ARRDC1_EHMT1	Pre-SET domain	histone-lysine N-methyltransferase activity	methyltransferase activity	histone-lysine N-methyltransferase activity
ARRDC1_EHMT1	Pre-SET domain	histone-lysine N-methyltransferase activity	methyltransferase activity	methyltransferase activity
ARRDC1_EHMT1	Pre-SET domain	histone-lysine N-methyltransferase activity	methyltransferase activity	catalytic activity
ARRDC1_EHMT1	Pre-SET domain	histone-lysine N-methyltransferase activity	methyltransferase activity	N-methyltransferase activity
ARRDC1_EHMT1	Pre-SET domain	histone lysine methylation
ARRDC1_EHMT1	Pre-SET domain	histone lysine methylation	cellular protein modification process	cellular protein modification process
ARRDC1_EHMT1	Pre-SET domain	histone lysine methylation	cellular protein modification process	chromatin organization
ARRDC1_EHMT1	Pre-SET domain	histone lysine methylation	cellular protein modification process	cellular metabolic process
ARRDC1_EHMT1	Pre-SET domain	histone lysine methylation	cellular protein modification process	organic substance metabolic process
ARRDC1_EHMT1	Pre-SET domain	histone lysine methylation	cellular protein modification process	histone methylation
ARRDC1_EHMT1	Pre-SET domain	histone lysine methylation	cellular protein modification process	primary metabolic process
ARRDC1_EHMT1	Pre-SET domain	histone lysine methylation	cellular protein modification process	cellular macromolecule metabolic process
ARRDC1_EHMT1	Pre-SET domain	histone lysine methylation	cellular protein modification process	histone modification
ARRDC1_EHMT1	Pre-SET domain	histone lysine methylation	cellular protein modification process	cellular component organization
ARRDC1_EHMT1	Pre-SET domain	histone lysine methylation	cellular protein modification process	peptidyl-lysine methylation
ARRDC1_EHMT1	Pre-SET domain	histone lysine methylation	cellular protein modification process	nitrogen compound metabolic process
ARRDC1_EHMT1	Pre-SET domain	histone lysine methylation	cellular protein modification process	peptidyl-amino acid modification
ARRDC1_EHMT1	Pre-SET domain	histone lysine methylation	cellular protein modification process	protein methylation
ARRDC1_EHMT1	Pre-SET domain	histone lysine methylation	cellular protein modification process	protein metabolic process
ARRDC1_EHMT1	Pre-SET domain	histone lysine methylation	cellular protein modification process	histone lysine methylation
ARRDC1_EHMT1	Pre-SET domain	histone lysine methylation	cellular protein modification process	methylation
ARRDC1_EHMT1	Pre-SET domain	nucleus
ARRDC1_EHMT1	Pre-SET domain	nucleus	nucleus	intracellular membrane-bounded organelle
ARRDC1_EHMT1	Pre-SET domain	nucleus	nucleus	nucleus
ARRDC1_EHMT1	SET domain	protein binding
ARRDC1_EHMT1	SET domain	protein binding		protein binding
ARRDC1_EHMT1	Ankyrin repeat-containing domain superfamily
ARRDC1_EHMT1	Arrestin C-terminal-like domain
ARRDC1_EHMT1	Ankyrin repeat-containing domain
ARRDC1_EHMT1	Arrestin-like, C-terminal
ARRDC1_EHMT1	Histone-lysine N-methyltransferase EHMT1/EHMT2	p53 binding
ARRDC1_EHMT1	Histone-lysine N-methyltransferase EHMT1/EHMT2	p53 binding		protein binding
ARRDC1_EHMT1	Histone-lysine N-methyltransferase EHMT1/EHMT2	p53 binding		p53 binding
ARRDC1_EHMT1	Histone-lysine N-methyltransferase EHMT1/EHMT2	histone-lysine N-methyltransferase activity	methyltransferase activity	transferase activity
ARRDC1_EHMT1	Histone-lysine N-methyltransferase EHMT1/EHMT2	histone-lysine N-methyltransferase activity
ARRDC1_EHMT1	Histone-lysine N-methyltransferase EHMT1/EHMT2	histone-lysine N-methyltransferase activity	methyltransferase activity	protein-lysine N-methyltransferase activity
ARRDC1_EHMT1	Histone-lysine N-methyltransferase EHMT1/EHMT2	histone-lysine N-methyltransferase activity	methyltransferase activity	histone methyltransferase activity
ARRDC1_EHMT1	Histone-lysine N-methyltransferase EHMT1/EHMT2	histone-lysine N-methyltransferase activity	methyltransferase activity	protein methyltransferase activity
ARRDC1_EHMT1	Histone-lysine N-methyltransferase EHMT1/EHMT2	histone-lysine N-methyltransferase activity	methyltransferase activity	transferase activity, transferring one-carbon groups
ARRDC1_EHMT1	Histone-lysine N-methyltransferase EHMT1/EHMT2	histone-lysine N-methyltransferase activity	methyltransferase activity	S-adenosylmethionine-dependent methyltransferase activity
ARRDC1_EHMT1	Histone-lysine N-methyltransferase EHMT1/EHMT2	histone-lysine N-methyltransferase activity	methyltransferase activity	histone-lysine N-methyltransferase activity
ARRDC1_EHMT1	Histone-lysine N-methyltransferase EHMT1/EHMT2	histone-lysine N-methyltransferase activity	methyltransferase activity	methyltransferase activity
ARRDC1_EHMT1	Histone-lysine N-methyltransferase EHMT1/EHMT2	histone-lysine N-methyltransferase activity	methyltransferase activity	catalytic activity
ARRDC1_EHMT1	Histone-lysine N-methyltransferase EHMT1/EHMT2	histone-lysine N-methyltransferase activity	methyltransferase activity	N-methyltransferase activity
GOLPH3_LRTM1
GOLPH3_LRTM1	Golgi phosphoprotein 3-like	phosphatidylinositol-4-phosphate binding	lipid binding	lipid binding
GOLPH3_LRTM1	Golgi phosphoprotein 3-like	phosphatidylinositol-4-phosphate binding
GOLPH3_LRTM1	Golgi phosphoprotein 3-like	phosphatidylinositol-4-phosphate binding	lipid binding	phosphatidylinositol-4-phosphate binding
GOLPH3_LRTM1	Golgi phosphoprotein 3-like	phosphatidylinositol-4-phosphate binding	lipid binding	phospholipid binding
GOLPH3_LRTM1	Golgi phosphoprotein 3-like	phosphatidylinositol-4-phosphate binding	lipid binding	phosphatidylinositol binding
GOLPH3_LRTM1	Golgi phosphoprotein 3-like	phosphatidylinositol-4-phosphate binding	lipid binding	phosphatidylinositol phosphate binding
GOLPH3_LRTM1	Golgi phosphoprotein 3-like domain superfamily
ADAMTS16_ETV6	Winged helix DNA-binding domain superfamily
ADAMTS16_ETV6
ADAMTS16_ETV6	Ets domain	DNA-binding transcription factor activity
ADAMTS16_ETV6	Ets domain	DNA-binding transcription factor activity	DNA-binding transcription factor activity	DNA-binding transcription factor activity
ADAMTS16_ETV6	Ets domain	sequence-specific DNA binding	DNA binding	sequence-specific DNA binding
ADAMTS16_ETV6	Ets domain	sequence-specific DNA binding	DNA binding	nucleic acid binding
ADAMTS16_ETV6	Ets domain	sequence-specific DNA binding
ADAMTS16_ETV6	Ets domain	sequence-specific DNA binding	DNA binding	DNA binding
ADAMTS16_ETV6	Ets domain	regulation of transcription, DNA-templated
ADAMTS16_ETV6	Ets domain	regulation of transcription, DNA-templated		regulation of gene expression
ADAMTS16_ETV6	Ets domain	regulation of transcription, DNA-templated		regulation of RNA metabolic process
ADAMTS16_ETV6	Ets domain	regulation of transcription, DNA-templated		regulation of transcription, DNA-templated
ADAMTS16_ETV6	Metallopeptidase, catalytic domain superfamily	metallopeptidase activity	peptidase activity	metallopeptidase activity
ADAMTS16_ETV6	Metallopeptidase, catalytic domain superfamily	metallopeptidase activity
ADAMTS16_ETV6	Metallopeptidase, catalytic domain superfamily	metallopeptidase activity	peptidase activity	hydrolase activity
ADAMTS16_ETV6	Metallopeptidase, catalytic domain superfamily	metallopeptidase activity	peptidase activity	peptidase activity
ADAMTS16_ETV6	Metallopeptidase, catalytic domain superfamily	metallopeptidase activity	peptidase activity	catalytic activity
ADAMTS16_ETV6	Sterile alpha motif/pointed domain superfamily
ADAMTS16_ETV6	Pointed domain	sequence-specific DNA binding	DNA binding	sequence-specific DNA binding
ADAMTS16_ETV6	Pointed domain	sequence-specific DNA binding	DNA binding	nucleic acid binding
ADAMTS16_ETV6	Pointed domain	sequence-specific DNA binding
ADAMTS16_ETV6	Pointed domain	sequence-specific DNA binding	DNA binding	DNA binding
ADAMTS16_ETV6	Peptidase M12B, ADAM/reprolysin	metalloendopeptidase activity	peptidase activity	metallopeptidase activity
ADAMTS16_ETV6	Peptidase M12B, ADAM/reprolysin	metalloendopeptidase activity
ADAMTS16_ETV6	Peptidase M12B, ADAM/reprolysin	metalloendopeptidase activity	peptidase activity	metalloendopeptidase activity
ADAMTS16_ETV6	Peptidase M12B, ADAM/reprolysin	metalloendopeptidase activity	peptidase activity	hydrolase activity
ADAMTS16_ETV6	Peptidase M12B, ADAM/reprolysin	metalloendopeptidase activity	peptidase activity	endopeptidase activity
ADAMTS16_ETV6	Peptidase M12B, ADAM/reprolysin	metalloendopeptidase activity	peptidase activity	peptidase activity
ADAMTS16_ETV6	Peptidase M12B, ADAM/reprolysin	metalloendopeptidase activity	peptidase activity	catalytic activity
ADAMTS16_ETV6	Peptidase M12B, ADAM/reprolysin	proteolysis
ADAMTS16_ETV6	Peptidase M12B, ADAM/reprolysin	proteolysis		nitrogen compound metabolic process
ADAMTS16_ETV6	Peptidase M12B, ADAM/reprolysin	proteolysis		protein metabolic process
ADAMTS16_ETV6	Peptidase M12B, ADAM/reprolysin	proteolysis		organic substance metabolic process
ADAMTS16_ETV6	Peptidase M12B, ADAM/reprolysin	proteolysis		primary metabolic process
ADAMTS16_ETV6	Peptidase M12B, ADAM/reprolysin	proteolysis		proteolysis
ADAMTS16_ETV6	Winged helix-like DNA-binding domain superfamily
ADAMTS16_ETV6	Peptidase M12B, propeptide
ALDH7A1_PIP	Immunoglobulin-like fold
ALDH7A1_PIP	Aldehyde/histidinol dehydrogenase	oxidoreductase activity	oxidoreductase activity	oxidoreductase activity
ALDH7A1_PIP	Aldehyde/histidinol dehydrogenase	oxidoreductase activity
ALDH7A1_PIP	Aldehyde/histidinol dehydrogenase	oxidoreductase activity	oxidoreductase activity	catalytic activity
ALDH7A1_PIP	Aldehyde dehydrogenase family 7 member A1-like	aldehyde dehydrogenase (NAD+) activity	oxidoreductase activity	oxidoreductase activity, acting on the aldehyde or oxo group of donors
ALDH7A1_PIP	Aldehyde dehydrogenase family 7 member A1-like	aldehyde dehydrogenase (NAD+) activity
ALDH7A1_PIP	Aldehyde dehydrogenase family 7 member A1-like	aldehyde dehydrogenase (NAD+) activity	oxidoreductase activity	aldehyde dehydrogenase [NAD(P)+] activity
ALDH7A1_PIP	Aldehyde dehydrogenase family 7 member A1-like	aldehyde dehydrogenase (NAD+) activity	oxidoreductase activity	oxidoreductase activity, acting on the aldehyde or oxo group of donors, NAD or NADP as acceptor
ALDH7A1_PIP	Aldehyde dehydrogenase family 7 member A1-like	aldehyde dehydrogenase (NAD+) activity	oxidoreductase activity	oxidoreductase activity
ALDH7A1_PIP	Aldehyde dehydrogenase family 7 member A1-like	aldehyde dehydrogenase (NAD+) activity	oxidoreductase activity	aldehyde dehydrogenase (NAD+) activity
ALDH7A1_PIP	Aldehyde dehydrogenase family 7 member A1-like	aldehyde dehydrogenase (NAD+) activity	oxidoreductase activity	catalytic activity
ALDH7A1_PIP	Aldehyde dehydrogenase, N-terminal	oxidoreductase activity	oxidoreductase activity	oxidoreductase activity
ALDH7A1_PIP	Aldehyde dehydrogenase, N-terminal	oxidoreductase activity
ALDH7A1_PIP	Aldehyde dehydrogenase, N-terminal	oxidoreductase activity	oxidoreductase activity	catalytic activity
ALDH7A1_PIP	Aldehyde dehydrogenase domain	oxidoreductase activity	oxidoreductase activity	oxidoreductase activity
ALDH7A1_PIP	Aldehyde dehydrogenase domain	oxidoreductase activity
ALDH7A1_PIP	Aldehyde dehydrogenase domain	oxidoreductase activity	oxidoreductase activity	catalytic activity
ALDH7A1_PIP	Immunoglobulin E-set
ALDH7A1_PIP
ALDH7A1_PIP	Prolactin-inducible protein	extracellular region
ALDH7A1_PIP	Prolactin-inducible protein	extracellular region	extracellular region	extracellular region
GMDS_COTL1	NAD(P)-binding domain superfamily
GMDS_COTL1
GMDS_COTL1	NAD(P)-binding domain
GMDS_COTL1	GDP-mannose 4,6-dehydratase	GDP-mannose 4,6-dehydratase activity	lyase activity	hydro-lyase activity
GMDS_COTL1	GDP-mannose 4,6-dehydratase	GDP-mannose 4,6-dehydratase activity
GMDS_COTL1	GDP-mannose 4,6-dehydratase	GDP-mannose 4,6-dehydratase activity	lyase activity	carbon-oxygen lyase activity
GMDS_COTL1	GDP-mannose 4,6-dehydratase	GDP-mannose 4,6-dehydratase activity	lyase activity	GDP-mannose 4,6-dehydratase activity
GMDS_COTL1	GDP-mannose 4,6-dehydratase	GDP-mannose 4,6-dehydratase activity	lyase activity	lyase activity
GMDS_COTL1	GDP-mannose 4,6-dehydratase	GDP-mannose 4,6-dehydratase activity	lyase activity	catalytic activity
GMDS_COTL1	GDP-mannose 4,6-dehydratase	GDP-mannose metabolic process		GDP-mannose metabolic process
GMDS_COTL1	GDP-mannose 4,6-dehydratase	GDP-mannose metabolic process		nucleobase-containing compound metabolic process
GMDS_COTL1	GDP-mannose 4,6-dehydratase	GDP-mannose metabolic process
GMDS_COTL1	GDP-mannose 4,6-dehydratase	GDP-mannose metabolic process		cellular aromatic compound metabolic process
GMDS_COTL1	GDP-mannose 4,6-dehydratase	GDP-mannose metabolic process		cellular metabolic process
GMDS_COTL1	GDP-mannose 4,6-dehydratase	GDP-mannose metabolic process		nucleotide-sugar metabolic process
GMDS_COTL1	GDP-mannose 4,6-dehydratase	GDP-mannose metabolic process		nitrogen compound metabolic process
GMDS_COTL1	GDP-mannose 4,6-dehydratase	GDP-mannose metabolic process		carbohydrate derivative metabolic process
GMDS_COTL1	GDP-mannose 4,6-dehydratase	GDP-mannose metabolic process		nucleobase-containing small molecule metabolic process
GMDS_COTL1	GDP-mannose 4,6-dehydratase	GDP-mannose metabolic process		organic substance metabolic process
GMDS_COTL1	GDP-mannose 4,6-dehydratase	GDP-mannose metabolic process		primary metabolic process
CD55_PLD5
CD55_PLD5	Sushi/SCR/CCP domain
CD55_PLD5	Sushi/SCR/CCP superfamily
CD55_PLD5	PLD-like domain
CD55_PLD5	Phospholipase D/Transphosphatidylase	catalytic activity
CD55_PLD5	Phospholipase D/Transphosphatidylase	catalytic activity		catalytic activity
CEP135_DCAF13	WD40 repeat	protein binding
CEP135_DCAF13	WD40 repeat	protein binding		protein binding
CEP135_DCAF13
CEP135_DCAF13	WD40/YVTN repeat-like-containing domain superfamily	protein binding
CEP135_DCAF13	WD40/YVTN repeat-like-containing domain superfamily	protein binding		protein binding
CEP135_DCAF13	WD40-repeat-containing domain superfamily	protein binding
CEP135_DCAF13	WD40-repeat-containing domain superfamily	protein binding		protein binding
CEP135_DCAF13	Sof1-like protein
CEP135_DCAF13	Translation initiation factor, beta propellor-like domain
ABL1_BCR	C2 domain
ABL1_BCR
ABL1_BCR	Dbl homology (DH) domain	guanyl-nucleotide exchange factor activity	enzyme regulator activity	GTPase activator activity
ABL1_BCR	Dbl homology (DH) domain	guanyl-nucleotide exchange factor activity
ABL1_BCR	Dbl homology (DH) domain	guanyl-nucleotide exchange factor activity	enzyme regulator activity	guanyl-nucleotide exchange factor activity
ABL1_BCR	Dbl homology (DH) domain	guanyl-nucleotide exchange factor activity	enzyme regulator activity	enzyme activator activity
ABL1_BCR	Dbl homology (DH) domain	guanyl-nucleotide exchange factor activity	enzyme regulator activity	enzyme regulator activity
ABL1_BCR	Dbl homology (DH) domain	guanyl-nucleotide exchange factor activity	enzyme regulator activity	GTPase regulator activity
ABL1_BCR	Rho GTPase-activating protein domain	signal transduction
ABL1_BCR	Rho GTPase-activating protein domain	signal transduction	signal transduction	signal transduction
ABL1_BCR	Pleckstrin homology domain
ABL1_BCR	Dbl homology (DH) domain superfamily
ABL1_BCR	Guanine-nucleotide dissociation stimulator, CDC24, conserved site	guanyl-nucleotide exchange factor activity	enzyme regulator activity	GTPase activator activity
ABL1_BCR	Guanine-nucleotide dissociation stimulator, CDC24, conserved site	guanyl-nucleotide exchange factor activity
ABL1_BCR	Guanine-nucleotide dissociation stimulator, CDC24, conserved site	guanyl-nucleotide exchange factor activity	enzyme regulator activity	guanyl-nucleotide exchange factor activity
ABL1_BCR	Guanine-nucleotide dissociation stimulator, CDC24, conserved site	guanyl-nucleotide exchange factor activity	enzyme regulator activity	enzyme activator activity
ABL1_BCR	Guanine-nucleotide dissociation stimulator, CDC24, conserved site	guanyl-nucleotide exchange factor activity	enzyme regulator activity	enzyme regulator activity
ABL1_BCR	Guanine-nucleotide dissociation stimulator, CDC24, conserved site	guanyl-nucleotide exchange factor activity	enzyme regulator activity	GTPase regulator activity
ABL1_BCR	Guanine-nucleotide dissociation stimulator, CDC24, conserved site	intracellular signal transduction
ABL1_BCR	Guanine-nucleotide dissociation stimulator, CDC24, conserved site	intracellular signal transduction	signal transduction	intracellular signal transduction
ABL1_BCR	Guanine-nucleotide dissociation stimulator, CDC24, conserved site	intracellular signal transduction	signal transduction	signal transduction
ABL1_BCR	PH-like domain superfamily
ABL1_BCR	C2 domain superfamily
ABL1_BCR	Rho GTPase activation protein	signal transduction
ABL1_BCR	Rho GTPase activation protein	signal transduction	signal transduction	signal transduction
ABL1_BCR	Abr/Bcr	GTPase activator activity	enzyme regulator activity	GTPase activator activity
ABL1_BCR	Abr/Bcr	GTPase activator activity
ABL1_BCR	Abr/Bcr	GTPase activator activity	enzyme regulator activity	enzyme activator activity
ABL1_BCR	Abr/Bcr	GTPase activator activity	enzyme regulator activity	enzyme regulator activity
ABL1_BCR	Abr/Bcr	GTPase activator activity	enzyme regulator activity	GTPase regulator activity
ABL1_BCR	Abr/Bcr	positive regulation of GTPase activity
ABL1_BCR	Abr/Bcr	positive regulation of GTPase activity		regulation of catalytic activity
ABL1_BCR	Abr/Bcr	positive regulation of GTPase activity		regulation of GTPase activity
ABL1_BCR	Abr/Bcr	positive regulation of GTPase activity		positive regulation of GTPase activity
ABL1_BCR	Abr/Bcr	positive regulation of GTPase activity		positive regulation of catalytic activity
FARSB_PHLDB2	Phenylalanyl-tRNA synthetase-like, B3/B4
FARSB_PHLDB2
FARSB_PHLDB2	PH-like domain superfamily
FARSB_PHLDB2	Putative DNA-binding domain superfamily
FARSB_PHLDB2	Pleckstrin homology domain
FARSB_PHLDB2	PHLDB1/2/3, PH domain
FARSB_PHLDB2	Phenylalanine--tRNA ligase beta subunit, B1 domain
FARSB_PHLDB2	B3/B4 tRNA-binding domain	RNA binding	RNA binding	nucleic acid binding
FARSB_PHLDB2	B3/B4 tRNA-binding domain	RNA binding	RNA binding	RNA binding
FARSB_PHLDB2	B3/B4 tRNA-binding domain	RNA binding
FARSB_PHLDB2	B3/B4 tRNA-binding domain	phenylalanine-tRNA ligase activity	ligase activity	aminoacyl-tRNA ligase activity
FARSB_PHLDB2	B3/B4 tRNA-binding domain	phenylalanine-tRNA ligase activity
FARSB_PHLDB2	B3/B4 tRNA-binding domain	phenylalanine-tRNA ligase activity	ligase activity	phenylalanine-tRNA ligase activity
FARSB_PHLDB2	B3/B4 tRNA-binding domain	phenylalanine-tRNA ligase activity	ligase activity	catalytic activity
FARSB_PHLDB2	B3/B4 tRNA-binding domain	phenylalanine-tRNA ligase activity	ligase activity	ligase activity
FGFR1OP_ABCC4	ABC transporter type 1, transmembrane domain superfamily	ATP binding
FGFR1OP_ABCC4	ABC transporter type 1, transmembrane domain superfamily	ATP binding		purine nucleotide binding
FGFR1OP_ABCC4	ABC transporter type 1, transmembrane domain superfamily	ATP binding		nucleotide binding
FGFR1OP_ABCC4	ABC transporter type 1, transmembrane domain superfamily	ATP binding		small molecule binding
FGFR1OP_ABCC4	ABC transporter type 1, transmembrane domain superfamily	ATP binding		adenyl ribonucleotide binding
FGFR1OP_ABCC4	ABC transporter type 1, transmembrane domain superfamily	ATP binding		carbohydrate derivative binding
FGFR1OP_ABCC4	ABC transporter type 1, transmembrane domain superfamily	ATP binding		ATP binding
FGFR1OP_ABCC4	ABC transporter type 1, transmembrane domain superfamily	integral component of membrane
FGFR1OP_ABCC4	ABC transporter type 1, transmembrane domain superfamily	integral component of membrane		integral component of membrane
FGFR1OP_ABCC4	ABC transporter type 1, transmembrane domain superfamily	integral component of membrane		intrinsic component of membrane
FGFR1OP_ABCC4
FGFR1OP_ABCC4	ABC transporter-like, ATP-binding domain	ATP binding
FGFR1OP_ABCC4	ABC transporter-like, ATP-binding domain	ATP binding		purine nucleotide binding
FGFR1OP_ABCC4	ABC transporter-like, ATP-binding domain	ATP binding		nucleotide binding
FGFR1OP_ABCC4	ABC transporter-like, ATP-binding domain	ATP binding		small molecule binding
FGFR1OP_ABCC4	ABC transporter-like, ATP-binding domain	ATP binding		adenyl ribonucleotide binding
FGFR1OP_ABCC4	ABC transporter-like, ATP-binding domain	ATP binding		carbohydrate derivative binding
FGFR1OP_ABCC4	ABC transporter-like, ATP-binding domain	ATP binding		ATP binding
FGFR1OP_ABCC4	ABC transporter-like, conserved site	ATP binding
FGFR1OP_ABCC4	ABC transporter-like, conserved site	ATP binding		purine nucleotide binding
FGFR1OP_ABCC4	ABC transporter-like, conserved site	ATP binding		nucleotide binding
FGFR1OP_ABCC4	ABC transporter-like, conserved site	ATP binding		small molecule binding
FGFR1OP_ABCC4	ABC transporter-like, conserved site	ATP binding		adenyl ribonucleotide binding
FGFR1OP_ABCC4	ABC transporter-like, conserved site	ATP binding		carbohydrate derivative binding
FGFR1OP_ABCC4	ABC transporter-like, conserved site	ATP binding		ATP binding
FGFR1OP_ABCC4	FGFR1 oncogene partner (FOP), N-terminal dimerisation domain	microtubule anchoring	cytoskeleton organization	organelle organization
FGFR1OP_ABCC4	FGFR1 oncogene partner (FOP), N-terminal dimerisation domain	microtubule anchoring
FGFR1OP_ABCC4	FGFR1 oncogene partner (FOP), N-terminal dimerisation domain	microtubule anchoring	cytoskeleton organization	cellular component organization
FGFR1OP_ABCC4	FGFR1 oncogene partner (FOP), N-terminal dimerisation domain	microtubule anchoring	cytoskeleton organization	cytoskeleton organization
FGFR1OP_ABCC4	FGFR1 oncogene partner (FOP), N-terminal dimerisation domain	microtubule anchoring	cytoskeleton organization	microtubule anchoring
FGFR1OP_ABCC4	FGFR1 oncogene partner (FOP), N-terminal dimerisation domain	microtubule anchoring	cytoskeleton organization	microtubule cytoskeleton organization
FGFR1OP_ABCC4	FGFR1 oncogene partner (FOP), N-terminal dimerisation domain	microtubule anchoring	cytoskeleton organization	microtubule-based process
FGFR1OP_ABCC4	FGFR1 oncogene partner (FOP), N-terminal dimerisation domain	microtubule organizing center
FGFR1OP_ABCC4	FGFR1 oncogene partner (FOP), N-terminal dimerisation domain	microtubule organizing center	microtubule organizing center	microtubule organizing center
FGFR1OP_ABCC4	LIS1 homology motif	protein binding
[truncated: 138,957 more rows]
