# Supplementary material for: Defining the condensate landscape of fusion oncoproteins
Source: Nat Commun. 2023 Sep 28;14:6008. doi: 10.1038/s41467-023-41655-2 (PMC10539325; doi:10.1038/s41467-023-41655-2)
Supplement: Supplementary file 15 — Source Data [file 41467_2023_41655_MOESM15_ESM.xlsx]

## Sheet: Figure 1a
Figure 1a
	Group	# Sequences	Source
	TCGA	4141	Supplementary Dataset 1
	SJCRH	399	Supplementary Dataset 1
	FOdb	4540	Supplementary Dataset 1
	FOdbII	3174	Supplementary Dataset 2

## Sheet: Figure 1b
Figure 1b
	FO_Name	ACC	HNSC	BRCA	PRAD	LUAD	LUSC	OV	STAD	UCEC	SARC	KIRC	LGG	CESC	BLCA	READ	UCS	MESO	THYM	CHOL	PCPG	AML	UVM	TALL	RHB	OS	ALL	NBL	WLM	HGG	EPD	MEL	BALL
	AAK1_KCMF1	0	0	0	0	0	0	0	0	0	0	0	0	0	0	0	0	0	0	0	0	0	0	0	0	0	0	0	0	0	0	0	0
	AARS_COG4	0	0	0	0	0	0	0	0	0	0	0	0	0	0	0	0	0	0	0	0	0	0	0	0	0	0	0	0	0	0	0	0
	AARS2_SPATS1	1	0	0	0	0	0	0	0	0	0	0	0	0	0	0	0	0	0	0	0	0	0	0	0	0	0	0	0	0	0	0	0
	AARSD1_CCR7	0	0	0	0	0	0	0	0	0	0	0	0	0	0	0	0	0	0	0	0	0	0	0	0	0	0	0	0	0	0	0	0
	AASS_DNM3	0	0	0	0	0	0	0	0	0	0	0	0	0	0	0	0	0	0	0	0	0	0	0	0	0	0	0	0	0	0	0	0
	ABCA2_TRIM14	0	0	0	0	0	0	0	0	0	0	0	0	0	0	0	0	0	0	0	0	0	0	0	0	0	0	0	0	0	0	0	0
	ABCA5_MBTD1	0	0	0	0	0	0	0	0	0	0	0	0	0	0	0	0	0	0	0	0	0	0	0	0	0	0	0	0	0	0	0	0
	ABCC1_PRKCB	0	0	0	0	0	0	0	0	0	0	0	0	0	0	0	0	0	0	0	0	0	0	0	0	0	0	0	0	0	0	0	0
	ABCC3_BCAN	0	0	0	0	0	0	0	0	0	0	0	0	0	0	0	0	0	0	0	0	0	0	0	0	0	0	0	0	0	0	0	0
	ABCC4_ABCB4	0	0	0	0	0	0	0	0	0	0	0	0	0	0	0	0	0	0	0	0	0	0	0	0	0	0	0	0	0	0	0	0
	ABCC4_COL4A2	0	0	0	0	0	0	0	0	0	0	0	0	0	0	0	0	0	0	0	0	0	0	0	0	0	0	0	0	0	0	0	0
	ABCC5_CYTL1	0	0	0	0	0	0	0	0	0	0	0	1	0	0	0	0	0	0	0	0	0	0	0	0	0	0	0	0	0	0	0	0
	ABCD3_AK5	0	0	0	0	0	0	0	0	0	0	0	0	0	0	0	0	0	0	0	0	0	0	0	0	0	0	0	0	0	0	0	0
	ABHD12_PPP2R2A	0	0	0	0	0	0	0	0	0	0	0	0	0	0	0	0	0	0	0	0	0	0	0	0	0	0	0	0	0	0	0	0
	ABL1_MYO18B	0	0	0	0	0	0	0	0	0	0	0	0	0	0	0	0	0	0	0	0	0	0	0	0	0	0	0	0	0	0	0	1
	ABL1_RANBP2	0	0	0	0	0	0	0	0	0	0	0	0	0	0	0	0	0	0	0	0	0	0	0	0	0	0	0	0	0	0	0	1
	ABL1_RCSD1	0	0	0	0	0	0	0	0	0	0	0	0	0	0	0	0	0	0	0	0	0	0	0	0	0	0	0	0	0	0	0	2
	ABL1_SLC9A3R1	0	0	0	0	0	0	0	0	0	0	0	0	0	0	0	0	0	0	0	0	0	0	1	0	0	0	0	0	0	0	0	0
	ABL1_SNX2	0	0	0	0	0	0	0	0	0	0	0	0	0	0	0	0	0	0	0	0	0	0	0	0	0	0	0	0	0	0	0	3
	ABR_DUXA	0	0	0	0	0	0	0	0	0	0	0	0	0	0	0	0	0	0	0	0	0	0	0	1	0	0	0	0	0	0	0	0
	ABR_MAN2B1	0	0	0	0	0	0	0	0	0	0	0	0	0	0	0	0	0	0	0	0	0	0	0	0	0	0	0	0	0	0	0	0
	ABR_YWHAE	0	0	0	0	0	0	0	0	0	0	0	0	0	0	0	0	0	0	0	0	0	0	0	0	0	0	0	0	0	0	0	0
	ABTB2_TYR	0	0	0	0	0	0	0	0	0	0	0	0	0	0	0	0	0	0	0	0	0	0	0	0	0	0	0	0	0	0	0	0
	ACACA_ERBB2	0	1	0	0	0	0	0	0	0	0	0	0	0	0	0	0	0	0	0	0	0	0	0	0	0	0	0	0	0	0	0	0
	ACACA_SRCIN1	0	0	0	0	0	0	0	0	0	0	0	0	0	0	0	0	0	0	0	0	0	0	0	0	0	0	0	0	0	0	0	0
	ACBD6_IVNS1ABP	0	0	0	0	0	0	0	0	0	0	0	0	0	0	0	0	0	0	0	0	0	0	0	0	0	0	0	0	0	0	0	0
	ACER2_C8orf37	0	0	0	0	0	0	0	0	0	0	0	0	0	0	0	0	0	0	0	0	0	0	0	0	0	0	0	0	0	0	0	0
	ACER3_PPME1	0	0	0	0	0	0	0	0	0	0	0	0	0	0	0	0	0	0	0	0	0	0	0	0	0	0	0	0	0	0	0	0
	ACER3_SDK1	0	0	0	0	0	0	0	0	0	0	0	0	0	0	0	0	0	0	0	0	0	0	0	0	1	0	0	0	0	0	0	0
	ACER3_UVRAG	0	0	0	0	0	0	0	0	0	0	0	0	0	0	0	0	0	0	0	0	0	0	0	0	0	0	0	0	0	0	0	0
	ACIN1_NUTM1	0	0	0	0	0	0	0	0	0	0	0	0	0	0	0	0	0	0	0	0	0	0	0	0	0	0	0	0	0	0	0	4
	ACLY_DNAJC7	0	0	0	0	0	0	0	0	0	0	0	0	0	0	0	0	0	0	0	0	0	0	0	0	0	0	0	0	0	0	0	0
	ACO2_ZC3H7B	0	0	0	0	0	0	0	0	0	0	0	0	0	0	0	0	0	0	0	0	0	0	0	0	0	0	0	0	0	0	0	0
	ACOT11_C8B	0	0	0	0	0	0	0	0	0	0	0	0	0	0	0	0	0	0	0	0	0	0	0	0	0	0	0	0	0	0	0	0
	ACOT7_FUCA1	0	0	0	0	0	0	0	0	0	0	0	0	0	0	0	0	0	0	0	0	0	0	0	0	0	0	0	0	0	0	0	0
	ACOX3_RB1	0	0	0	0	0	0	0	0	0	0	0	0	0	0	0	0	0	0	0	0	0	0	0	0	1	0	0	0	0	0	0	0
	ACPP_AXL	0	0	0	0	0	0	0	0	0	0	0	0	0	0	0	0	0	0	0	0	0	0	0	0	0	0	0	0	0	0	0	0
	ACPP_MYC	0	0	0	0	0	0	0	0	0	0	0	0	0	0	0	0	0	0	0	0	0	0	0	0	0	0	0	0	0	0	0	0
	ACPP_SAFB2	0	0	0	1	0	0	0	0	0	0	0	0	0	0	0	0	0	0	0	0	0	0	0	0	0	0	0	0	0	0	0	0
	ACPP_SKIL	0	0	0	1	0	0	0	0	0	0	0	0	0	0	0	0	0	0	0	0	0	0	0	0	0	0	0	0	0	0	0	0
	ACSF2_SPAG9	0	0	0	0	0	0	0	0	0	0	0	0	0	0	0	0	0	0	0	0	0	0	0	0	0	0	0	0	0	0	0	0
	ACSS1_PHACTR3	0	0	0	0	0	0	0	0	0	0	0	0	0	0	0	0	0	0	0	0	0	0	0	0	0	0	0	0	0	0	0	0
	ACSS3_KRT77	0	0	0	0	0	0	0	0	0	0	0	0	0	0	0	0	0	0	0	0	0	0	0	0	0	0	0	0	0	0	0	0
	ACSS3_STAU2	0	0	0	0	0	0	0	0	0	0	0	0	0	0	0	0	0	0	0	0	0	0	0	0	0	0	0	0	0	0	0	0
	ACTL6A_ALG3	0	0	0	0	0	0	0	0	0	0	0	0	0	0	0	0	0	0	0	0	0	0	0	0	0	0	0	0	0	0	0	0
	ACTN1_SCGN	0	0	0	0	0	0	0	0	0	0	0	0	0	0	0	0	0	0	0	0	0	0	0	0	0	0	0	0	0	0	0	0
	ACTN4_CAPZB	0	0	0	0	0	0	0	0	0	0	0	0	0	0	0	0	0	0	0	0	0	0	0	0	0	0	0	0	0	0	0	0
	ACTN4_FTO	0	0	1	0	0	0	0	0	0	0	0	0	0	0	0	0	0	0	0	0	0	0	0	0	0	0	0	0	0	0	0	0
	ACTN4_MAP4K1	0	0	0	0	0	0	0	0	0	0	0	0	0	0	0	0	0	0	0	0	0	0	0	0	0	0	0	0	0	0	0	0
	ACTN4_TIMM50	0	0	0	0	0	0	0	0	0	0	0	0	0	0	0	0	0	0	0	0	0	0	0	0	0	0	0	0	0	0	0	0
	ACTR10_GALC	0	0	0	0	0	0	0	0	0	0	0	0	0	0	0	0	0	0	0	0	0	0	0	0	0	1	0	0	0	0	0	0
	ACTR2_TSGA10	0	0	0	0	0	0	0	0	0	0	0	0	0	0	0	0	0	0	0	0	0	0	0	0	0	0	0	0	0	0	0	0
	ACTR5_RPRD1B	0	0	0	0	0	0	0	0	0	0	0	0	0	0	0	0	0	0	0	0	0	0	0	0	0	0	0	0	0	0	0	0
	ADAM17_YWHAQ	0	0	0	0	0	0	0	0	0	0	0	0	0	0	0	0	0	0	0	0	0	0	0	0	0	0	0	0	0	0	0	0
	ADAM9_ATP6V1H	0	0	0	1	0	0	0	0	0	0	0	0	0	0	0	0	0	0	0	0	0	0	0	0	0	0	0	0	0	0	0	0
	ADAM9_PROSC	0	0	0	0	0	0	0	0	0	0	0	0	0	0	0	0	0	0	0	0	0	0	0	0	0	0	0	0	0	0	0	0
	ADAM9_RNF170	0	0	0	0	0	0	0	0	0	0	0	0	0	0	0	0	0	0	0	0	0	0	0	0	0	0	0	0	0	0	0	0
	ADAMTS10_MLLT1	0	0	0	0	0	0	0	0	0	0	0	0	0	0	0	0	0	0	0	0	0	0	0	0	0	0	0	0	0	0	0	0
	ADAMTS16_ETV6	0	0	0	0	0	0	0	0	0	0	0	0	0	0	0	0	0	0	0	0	0	0	0	0	0	0	0	0	0	0	0	0
	ADAMTS17_LRRC28	0	0	0	0	0	0	0	0	0	0	0	0	0	0	0	0	0	0	0	0	0	0	0	0	0	0	0	0	0	0	0	0
	ADAMTS17_RTKN2	0	0	0	0	0	0	0	0	0	0	0	0	0	0	0	0	0	0	0	0	0	0	0	0	0	0	0	0	0	0	0	0
	ADAMTS9_ULK4	0	0	0	0	0	0	0	0	0	0	0	0	0	0	0	0	0	0	0	0	0	0	0	0	0	0	0	0	0	0	0	0
	ADAMTSL2_MAPKAP1	0	0	0	0	0	0	0	0	0	0	0	0	0	0	0	0	0	0	0	0	0	0	0	0	0	0	0	0	0	0	0	0
	ADC_PHIP	0	0	0	0	0	0	0	0	0	0	0	0	0	0	0	0	0	0	0	0	0	0	0	0	0	0	0	0	0	0	0	0
	ADCK2_DPP6	0	0	0	0	0	0	0	0	0	0	0	0	0	0	0	0	0	0	0	0	0	0	0	0	0	0	0	0	0	0	0	0
	ADCK4_AKAP8	0	0	0	0	0	0	0	0	0	0	0	0	0	0	0	0	0	0	0	0	0	0	0	0	0	0	0	0	0	0	0	0
	ADCY9_GLYR1	0	0	0	0	0	0	0	0	0	0	0	0	0	0	0	0	0	0	0	0	0	0	0	0	0	0	0	0	0	0	0	0
	ADCY9_PRKCB	0	0	0	0	0	0	0	0	0	0	0	0	0	0	0	0	0	0	0	0	0	0	0	0	0	0	0	0	0	0	0	0
	ADCY9_SRL	0	0	0	0	0	0	0	0	0	0	0	0	0	0	0	0	0	0	0	0	0	0	0	0	0	0	0	0	0	0	0	0
	ADGRL1_TMPRSS9	0	0	0	0	0	0	0	0	0	0	0	0	0	0	0	0	0	0	0	0	0	0	0	0	0	0	1	0	0	0	0	0
	ADI1_KHDRBS3	0	0	0	0	0	0	0	0	0	0	0	0	0	0	0	0	0	0	0	0	0	0	0	0	0	0	0	0	0	0	0	0
	ADIPOR1_RGS8	0	0	0	0	0	0	0	0	0	0	0	0	0	0	0	0	0	0	0	0	0	0	0	0	0	0	0	0	0	0	0	0
	ADIPOR2_FOXJ2	0	0	0	0	0	0	0	0	0	0	0	0	0	0	0	0	0	0	0	0	0	0	0	0	0	0	0	0	0	0	0	0
	ADK_C10orf11	0	0	0	0	0	0	0	0	0	0	0	0	0	0	0	0	0	0	0	0	0	0	0	0	0	0	0	0	0	0	0	0
	ADK_KCNMA1	0	0	0	0	0	0	0	0	0	0	0	0	0	0	0	0	0	0	0	0	0	0	0	0	0	0	0	0	0	0	0	0
	ADNP_SCCPDH	0	0	0	0	0	0	0	0	0	0	0	0	0	0	0	0	0	0	0	0	0	0	0	0	0	0	0	0	0	0	0	0
	ADNP_SYCP2	0	0	0	0	0	0	0	0	0	0	0	0	0	0	0	0	0	0	0	0	0	0	0	0	0	0	0	0	0	0	0	0
	ADRBK1_BAIAP2	0	0	0	0	0	0	0	0	0	0	0	0	0	0	0	0	0	0	0	0	0	0	0	0	0	0	0	0	0	0	0	0
	ADRBK1_IQGAP1	0	0	0	0	0	0	0	0	0	0	0	0	0	0	0	0	0	0	0	0	0	0	0	0	0	0	0	0	0	0	0	0
	ADRBK2_SF3A1	0	0	0	0	0	0	0	0	0	0	0	0	0	0	0	0	0	0	0	0	0	0	0	0	0	0	0	0	0	0	0	0
	AFAP1_ABLIM2	0	0	0	0	0	0	0	0	0	0	0	0	0	0	0	0	0	0	0	0	0	0	0	0	0	0	0	0	0	0	0	0
	AFAP1_NTRK2	0	0	0	0	0	0	0	0	0	0	0	0	0	0	0	0	0	0	0	0	0	0	0	0	0	0	0	0	0	0	0	0
	AFF1_PTPN13	0	0	0	0	0	0	0	0	0	0	0	0	0	0	0	0	0	0	0	0	0	0	0	0	0	0	0	0	0	0	0	0
	AFF1_RAD51B	0	0	0	0	0	0	0	0	0	0	0	0	0	0	0	0	0	0	0	0	0	0	0	0	0	0	0	0	0	0	0	2
	AFF3_ASZ1	0	0	0	0	0	0	0	0	0	0	0	0	0	0	0	0	0	0	0	0	0	0	0	0	0	0	0	0	0	0	0	0
	AFF3_NPAS2	0	0	0	0	0	0	0	0	0	0	0	0	0	0	0	0	0	0	0	0	0	0	0	0	0	0	0	0	0	0	0	0
	AFF3_TMEM182	0	0	0	0	0	0	0	0	0	0	0	0	0	0	0	0	0	0	0	0	0	0	0	0	0	0	0	0	0	0	0	0
	AFF4_SNTG2	0	0	0	0	0	0	0	0	0	0	0	0	0	0	0	0	0	0	0	0	0	0	0	0	0	0	0	0	0	0	0	0
	AFMID_TNRC6C	0	0	0	0	0	0	0	0	0	0	0	0	0	0	0	0	0	0	0	0	0	0	0	0	0	0	0	0	0	0	0	0
	AGAP1_ATG4B	0	0	0	0	0	0	0	0	0	0	0	0	0	0	0	0	0	0	0	0	0	0	0	0	0	0	0	0	0	0	0	0
	AGAP1_IGSF21	0	0	0	0	0	0	0	0	0	0	0	0	0	0	0	0	0	0	0	0	0	0	0	0	0	0	0	0	0	0	0	0
	AGAP1_RINT1	0	0	0	0	0	0	0	0	0	0	0	0	0	0	0	0	0	0	0	0	0	0	0	0	0	0	0	0	0	0	0	0
	AGAP1_WDR11	0	0	0	0	0	0	0	0	0	0	0	0	0	0	0	0	0	0	0	0	0	0	0	0	0	0	0	0	0	0	0	0
	AGAP2_TMEM67	0	0	0	0	0	0	0	0	0	0	0	0	0	0	0	0	0	0	0	0	0	0	0	0	0	0	0	0	0	0	0	0
	AGAP3_TG	0	0	0	0	0	0	0	0	0	0	0	0	0	0	0	0	0	0	0	0	0	0	0	0	0	0	0	0	0	0	0	0
	AGBL4_FAF1	0	0	0	0	0	0	0	0	0	0	0	0	0	0	0	0	0	0	0	0	0	0	0	0	0	0	0	0	0	0	0	0
	AGGF1_RAF1	0	0	0	0	0	0	0	0	0	0	0	0	0	0	0	0	0	0	0	0	0	0	0	0	0	0	0	0	0	0	0	0
	AGK_BRAF	0	0	0	0	0	0	0	0	0	0	0	0	0	0	0	0	0	0	0	0	0	0	0	0	0	0	0	0	0	0	0	0
	AGPAT2_CDC42SE1	0	0	0	0	0	0	0	0	0	0	0	0	0	0	0	0	0	0	0	0	0	0	0	0	0	0	0	0	0	0	0	0
	AGPAT6_ADAM32	0	0	0	0	0	0	0	0	0	0	0	0	0	0	0	0	0	0	0	0	0	0	0	0	0	0	0	0	0	0	0	0
	AGPAT6_FNTA	0	0	0	0	0	0	0	0	0	0	0	0	0	0	0	0	0	0	0	0	0	0	0	0	0	0	0	0	0	0	0	0
	AGPAT9_COPS4	0	0	0	0	0	0	0	0	0	0	0	0	0	0	0	0	0	0	0	0	0	0	0	0	0	0	0	0	0	0	0	0
	AGRN_BAD	0	0	0	0	0	0	0	0	0	0	0	0	0	0	0	0	0	0	0	0	0	0	0	0	0	0	0	0	0	0	0	0
	AGRN_NOC4L	0	0	0	0	0	0	0	0	0	0	0	0	0	0	0	0	0	0	0	0	0	0	0	0	0	0	0	0	0	0	0	0
	AHCYL1_DENND2D	0	0	0	0	0	0	0	0	0	0	0	0	0	0	0	0	0	0	0	0	0	0	0	0	0	0	0	0	0	0	0	0
	AHCYL2_SND1	0	0	0	0	0	0	0	0	0	0	0	0	0	0	0	0	0	0	0	0	0	0	0	0	0	0	0	0	0	0	0	0
	AHI1_C12orf50	0	0	0	0	0	0	0	0	0	0	0	0	0	0	0	0	0	0	0	0	0	0	0	0	0	0	0	0	0	0	0	0
	AHI1_CHEK2	0	0	0	0	0	0	0	0	0	0	0	0	0	0	0	0	0	0	0	0	0	0	0	0	0	0	0	0	0	0	0	0
	AHI1_MYB	0	0	0	0	0	0	0	0	0	0	0	0	0	0	0	0	0	0	0	0	0	0	0	0	0	0	0	0	0	0	0	0
	AHR_CDK14	0	0	0	0	0	0	0	0	0	0	0	0	0	0	0	0	0	0	0	0	0	0	0	0	0	0	0	0	0	0	0	0
	AIMP2_EIF2AK1	0	0	2	1	1	1	7	7	0	0	0	0	0	0	0	0	0	0	0	0	0	0	0	0	0	0	0	0	0	0	0	0
	AK3_DOCK8	0	0	0	0	0	0	0	0	0	0	0	0	0	0	0	0	0	0	0	0	0	0	0	0	0	0	0	0	0	0	0	0
	AK3_RCL1	0	0	0	0	0	0	0	0	0	0	0	0	0	0	0	0	0	0	0	0	0	0	0	0	0	0	0	0	0	0	0	0
	AKAP12_ASCC3	0	0	0	0	0	0	0	0	0	0	0	0	0	0	0	0	0	0	0	0	0	0	0	0	0	0	0	0	0	0	0	0
	AKAP12_CCND3	0	0	0	0	0	0	0	0	0	0	0	0	0	0	0	0	0	0	0	0	0	0	0	0	0	0	0	0	0	0	0	0
	AKAP13_NTRK3	0	0	0	0	0	0	0	0	0	0	0	0	0	0	0	0	0	0	0	0	0	0	0	0	0	0	0	0	0	0	0	0
	AKAP13_RET	0	0	0	0	0	0	0	0	0	0	0	0	0	0	0	0	0	0	0	0	0	0	0	0	0	0	0	0	0	0	0	0
	AKAP6_EGLN3	0	0	0	0	0	0	0	0	0	0	0	0	0	0	0	0	0	0	0	0	0	0	0	0	0	0	0	0	0	0	0	0
	AKAP8_VMP1	0	0	1	0	0	0	0	0	0	0	0	0	0	0	0	0	0	0	0	0	0	0	0	0	0	0	0	0	0	0	0	0
	AKIRIN1_MEAF6	0	0	0	0	0	0	0	0	0	0	0	0	0	0	0	0	0	0	0	0	0	0	0	0	0	0	0	0	0	0	0	0
	AKIRIN2_ANKRD55	0	0	0	0	0	0	0	0	0	0	0	0	0	0	0	0	0	0	0	0	0	0	0	0	0	0	0	0	0	0	0	0
	AKT3_SDCCAG8	0	0	0	0	0	0	0	0	0	0	0	0	0	0	0	0	0	0	0	0	0	0	0	0	0	0	0	0	0	0	0	0
	ALCAM_EIF2A	0	0	0	0	0	0	0	0	0	0	0	0	0	0	0	0	0	0	0	0	0	0	0	0	0	0	0	0	0	0	0	0
	ALCAM_SH3KBP1	0	0	0	0	0	0	0	0	0	0	0	0	0	0	0	0	0	0	0	0	0	0	0	0	0	0	0	0	0	0	0	0
	ALCAM_YIF1B	0	0	0	0	0	0	0	0	0	0	0	0	0	0	0	0	0	0	0	0	0	0	0	0	0	0	0	0	0	0	0	0
	ALDH3A2_PITPNM2	0	0	0	0	0	0	0	0	0	0	0	0	0	0	0	0	0	0	0	0	0	0	0	0	0	0	0	0	0	0	0	0
	ALDH5A1_MAP3K5	0	0	0	0	0	0	0	0	0	0	0	0	0	0	0	0	0	0	0	0	0	0	0	0	0	0	0	0	0	0	0	0
	ALDH9A1_NME7	0	0	0	0	0	0	0	0	0	0	0	0	0	0	0	0	0	0	0	0	0	0	0	0	0	0	0	0	0	0	0	0
	ALG1_SEC14L5	0	0	0	0	0	0	0	0	0	0	0	0	0	0	0	0	0	0	0	0	0	0	0	0	0	0	0	0	0	0	0	0
	ALG10B_IGFBP6	0	0	0	0	0	0	0	0	0	0	0	0	0	0	0	0	0	0	0	0	0	0	0	0	0	0	0	0	0	0	0	0
	ALG14_NRD1	0	0	0	0	0	0	0	0	0	0	0	0	0	0	0	0	0	0	0	0	0	0	0	0	0	0	0	0	0	0	0	0
	ALG5_WBSCR17	0	0	0	0	0	0	0	0	0	0	0	0	0	0	0	0	0	0	0	0	0	0	0	0	0	0	0	0	0	0	0	0
	ALG8_NARS2	0	0	0	0	0	0	0	0	0	0	0	0	0	0	0	0	0	0	0	0	0	0	0	0	0	0	0	0	0	0	0	0
	ALG9_DIXDC1	0	0	0	0	0	0	0	0	1	0	0	0	0	0	0	0	0	0	0	0	0	0	0	0	0	0	0	0	0	0	0	0
	ALX4_STK33	0	0	0	0	0	0	0	0	0	0	0	0	0	0	0	0	0	0	0	0	0	0	0	0	0	0	0	0	0	0	0	0
	AMACR_NDUFAF2	0	0	0	0	0	0	0	0	0	0	0	0	0	0	0	0	0	0	0	0	0	0	0	0	0	0	0	0	0	0	0	0
	AMDHD2_SRRM2	0	0	0	0	0	0	0	0	0	1	0	0	0	0	0	0	0	0	0	0	0	0	0	0	0	0	0	0	0	0	0	0
	AMFR_ITGAM	0	0	1	0	0	0	0	0	0	0	0	0	0	0	0	0	0	0	0	0	0	0	0	0	0	0	0	0	0	0	0	0
	AMOTL1_CCDC88B	0	0	0	0	0	0	0	0	0	0	0	0	0	0	0	0	0	0	0	0	0	0	0	0	0	0	0	0	0	0	0	0
	AMOTL1_SLCO2B1	0	0	0	0	0	0	0	0	0	0	0	0	0	0	0	0	0	0	0	0	0	0	0	0	0	0	0	0	0	0	0	0
	AMPD3_ANKH	0	0	0	0	0	0	0	0	0	0	0	0	0	0	0	0	0	0	0	0	0	0	0	0	0	0	0	0	0	0	0	0
	AMPH_ETV6	0	0	0	0	0	0	0	0	0	0	0	0	0	0	0	0	0	0	0	0	0	0	0	0	0	0	0	0	0	0	0	1
	ANK2_ARHGAP10	0	0	0	0	0	0	0	0	0	0	0	0	0	0	0	0	0	0	0	0	0	0	0	0	0	0	0	0	0	0	0	0
	ANK3_CHN2	0	0	0	0	0	0	0	0	0	0	0	0	0	0	0	0	0	0	0	0	0	0	0	0	0	0	0	0	0	0	0	0
	ANK3_WIPF2	0	0	1	0	0	0	0	0	0	0	0	0	0	0	0	0	0	0	0	0	0	0	0	0	0	0	0	0	0	0	0	0
	ANKHD1_TIAM2	0	0	0	0	0	0	0	0	0	0	0	0	0	0	0	0	0	0	0	0	0	0	0	0	0	0	0	0	0	0	0	0
	ANKLE2_NCOR2	0	0	0	0	0	0	0	0	0	0	0	0	0	0	0	0	0	0	0	0	0	0	0	0	0	0	0	0	0	0	0	0
	ANKLE2_NHP2L1	0	0	0	0	0	0	0	0	0	0	0	0	0	0	0	0	0	0	0	0	0	0	0	0	0	0	0	0	0	0	0	0
	ANKRD12_MTHFD2L	0	0	0	0	0	0	0	0	0	0	0	0	0	0	0	0	0	0	0	0	0	0	0	0	0	0	0	0	0	0	0	0
	ANKRD17_WDFY3	0	0	0	0	0	0	0	0	0	0	0	0	0	0	0	0	0	0	0	0	0	0	0	0	0	0	0	0	0	0	0	0
	ANKRD22_LRRTM3	0	0	0	0	0	0	0	0	0	0	0	0	0	0	0	0	0	0	0	0	0	0	0	0	0	0	0	0	0	0	0	0
	ANKRD22_MSMB	0	0	0	0	0	0	0	0	0	0	0	0	0	0	0	0	0	0	0	0	0	0	0	0	0	0	0	0	0	0	0	0
	ANKRD39_FAM178B	0	0	0	0	0	0	0	0	0	0	0	0	0	0	0	0	0	0	0	0	0	0	0	0	0	0	0	0	0	0	0	0
	ANKRD40_LRRC6	0	0	0	0	0	0	0	0	0	0	0	0	0	0	0	0	0	0	0	0	0	0	0	0	0	0	0	0	0	0	0	0
	ANLN_EEPD1	0	0	0	0	0	0	0	0	0	0	0	0	0	0	0	0	0	0	0	0	0	0	0	0	0	0	0	0	0	0	0	0
	ANLN_POU6F2	0	0	0	0	0	0	0	0	0	0	0	0	0	0	0	0	0	0	0	0	0	0	0	0	0	0	0	0	0	0	0	0
	ANO1_ABHD15	0	0	0	0	0	0	0	0	0	0	0	0	0	0	0	0	0	0	0	0	0	0	0	0	0	0	0	0	0	0	0	0
	ANO1_CYP2R1	0	0	0	0	0	0	0	0	0	0	0	0	0	0	0	0	0	0	0	0	0	0	0	0	0	0	0	0	0	0	0	0
	ANO1_UNC5D	0	0	0	0	0	0	0	0	0	0	0	0	0	0	0	0	0	0	0	0	0	0	0	0	0	0	0	0	0	0	0	0
	ANO6_HNRNPUL1	0	0	0	0	0	0	0	0	0	0	0	0	0	0	0	0	0	0	0	0	0	0	0	0	0	0	0	0	0	0	0	0
	ANXA2_RNF114	0	0	1	0	0	0	0	0	0	0	0	0	0	0	0	0	0	0	0	0	0	0	0	0	0	0	0	0	0	0	0	0
	ANXA2_RORA	0	0	0	0	0	0	0	0	0	0	0	0	0	0	0	0	0	0	0	0	0	0	0	0	0	0	0	0	0	0	0	0
	ANXA7_LGALS12	0	0	0	0	0	0	0	0	0	0	0	0	0	0	0	0	0	0	0	0	0	0	0	0	0	0	0	0	0	0	0	0
	ANXA9_MRPL9	0	0	0	0	0	0	0	0	0	0	0	0	0	0	0	0	0	0	0	0	0	0	0	0	0	0	0	0	0	0	0	0
	AP1M1_RAB8A	0	0	0	0	0	0	0	0	0	0	0	0	0	0	0	0	0	0	0	0	0	0	0	0	0	0	0	0	0	0	0	0
	AP2A2_EPS8L2	0	0	0	0	0	0	0	0	0	0	0	0	0	0	0	0	0	0	0	0	0	0	0	0	0	0	0	0	0	0	0	0
	AP2A2_PSMD13	0	0	0	0	0	0	0	0	0	0	0	0	0	0	0	0	0	0	0	0	0	0	0	0	0	0	0	0	0	0	0	0
	AP2A2_TALDO1	0	0	0	0	0	0	0	0	0	0	0	0	0	0	0	0	0	0	0	0	0	0	0	0	0	0	0	0	0	0	0	0
	AP2A2_TMEM80	0	0	0	0	0	0	0	0	0	0	0	0	0	0	0	0	0	0	0	0	0	0	0	0	0	0	0	0	0	0	0	0
	AP3B1_DCTN4	0	0	0	0	0	0	0	0	0	0	0	0	0	0	0	0	0	0	0	0	0	0	0	0	0	0	0	0	0	0	0	0
	AP3D1_KCTD19	0	0	0	0	0	0	0	0	0	0	0	0	0	0	0	0	0	0	0	0	0	0	0	0	0	0	0	0	0	0	0	0
	AP3D1_REXO1	0	0	0	0	0	0	0	0	0	0	0	0	0	0	0	0	0	0	0	0	0	0	0	0	0	0	0	0	0	0	0	0
	AP5S1_RNF24	0	0	0	0	0	0	0	0	0	0	0	0	0	0	0	0	0	0	0	0	0	0	0	0	0	0	0	0	0	0	0	0
	APBB1IP_DNAJC1	0	0	0	0	0	0	0	0	0	0	0	0	0	0	0	0	0	0	0	0	0	0	0	0	0	0	0	0	0	0	0	0
	APBB2_DMD	0	0	0	0	0	0	0	0	0	0	0	0	0	0	0	0	0	0	0	0	0	0	0	0	0	0	0	0	0	0	0	0
	APH1A_SLAMF1	0	0	0	0	0	0	0	0	0	0	0	0	0	0	0	0	0	0	0	0	0	0	0	0	0	0	0	0	0	0	0	0
	APOPT1_MARK3	0	0	0	0	0	0	0	0	0	0	0	0	0	0	0	0	0	0	0	0	0	0	0	0	0	0	0	0	0	0	0	0
	APP_RCAN1	0	0	1	0	0	0	0	0	0	0	0	0	0	0	0	0	0	0	0	0	0	0	0	0	0	0	0	0	0	0	0	0
	APPL2_CIT	0	0	0	0	0	0	0	0	0	0	0	0	0	0	0	0	0	0	0	0	0	0	0	0	0	0	0	0	0	0	0	0
	APTX_ARL5B	0	0	0	0	0	0	0	0	0	0	0	0	0	0	0	0	0	0	0	0	0	0	0	0	0	0	0	0	0	0	0	0
	ARAP1_FADD	0	0	0	0	0	0	0	0	0	0	0	0	0	0	0	0	0	0	0	0	0	0	0	0	0	0	0	0	0	0	0	0
	ARF3_CHFR	0	0	0	0	0	0	0	0	0	0	0	0	0	0	0	0	0	0	0	0	0	0	0	0	0	0	0	0	0	0	0	0
	ARFGAP2_FBRSL1	0	0	0	0	0	0	0	0	0	0	0	0	0	0	0	0	0	0	0	0	0	0	0	0	0	0	0	0	0	0	0	0
	ARFGEF1_CPA6	0	0	0	0	0	0	0	0	0	0	0	0	0	0	0	0	0	0	0	0	0	0	0	0	0	0	0	0	0	0	0	0
	ARFGEF2_CNIH2	0	0	0	0	0	0	0	0	0	0	0	0	0	0	0	0	0	0	0	0	0	0	0	0	0	0	0	0	0	0	0	0
	ARFGEF2_FAM19A5	0	0	0	0	0	0	0	0	0	0	0	0	0	0	0	0	0	0	0	0	0	0	0	0	0	0	0	0	0	0	0	0
	ARFGEF2_TSHZ2	0	0	0	0	0	0	0	0	0	0	0	0	0	0	0	0	0	0	0	0	0	0	0	0	0	0	0	0	0	0	0	0
	ARFIP1_FGB	0	0	0	0	0	0	0	0	0	0	0	0	0	0	0	0	0	0	0	0	0	0	0	0	0	0	0	0	0	0	0	0
	ARHGAP12_SORCS3	0	0	0	0	0	0	0	0	0	0	0	0	0	0	0	0	0	0	0	0	0	0	0	0	0	0	0	0	0	0	0	0
	ARHGAP15_KYNU	0	0	0	0	0	0	0	0	0	0	0	0	0	0	0	0	0	0	0	0	0	0	0	0	0	0	0	0	0	0	0	0
	ARHGAP21_ENKUR	0	0	0	0	0	0	0	0	0	0	0	0	0	0	0	0	0	0	0	0	0	0	0	0	0	0	0	0	0	0	0	0
	ARHGAP21_PDCD11	0	0	0	0	0	0	0	0	0	0	0	0	0	0	0	0	0	0	0	0	0	0	0	0	0	0	0	0	0	0	0	0
	ARHGAP23_ASIC2	0	0	0	0	0	0	0	0	0	0	0	0	0	0	0	0	0	0	0	0	0	0	0	0	0	0	0	0	0	0	0	0
	ARHGAP23_TEX14	0	0	0	0	0	0	0	0	0	0	0	0	0	0	0	0	0	0	0	0	0	0	0	0	0	0	0	0	0	0	0	0
	ARHGAP32_C20orf24	0	0	0	0	0	0	0	0	0	0	0	0	0	0	0	0	0	0	0	0	0	0	0	0	0	0	0	0	0	0	0	0
	ARHGAP32_CWF19L2	0	0	0	0	0	0	0	0	0	0	0	0	0	0	0	0	0	0	0	0	0	0	0	0	0	0	0	0	0	0	0	0
	ARHGAP42_PGR	0	0	0	0	0	0	0	0	0	0	0	0	0	0	0	0	0	0	0	0	0	0	0	0	0	0	0	0	0	0	0	0
	ARHGAP44_DNAH2	0	0	0	0	0	0	0	0	0	0	0	0	0	0	0	0	0	0	0	0	0	0	0	0	0	0	0	0	0	0	0	0
	ARHGAP44_RPL38	0	0	0	0	0	0	0	0	1	0	0	0	0	0	0	0	0	0	0	0	0	0	0	0	0	0	0	0	0	0	0	0
	ARHGAP5_NUBPL	0	0	0	0	0	0	0	0	0	0	0	0	0	0	0	0	0	0	0	0	0	0	0	0	0	0	0	0	0	0	0	0
	ARHGEF12_CNTN5	0	0	0	0	0	0	0	0	0	0	0	0	0	0	0	0	0	0	0	0	0	0	0	0	0	0	0	0	0	0	0	0
	ARHGEF17_EP300	0	0	0	0	0	0	0	0	0	0	0	0	0	0	0	0	0	0	0	0	0	0	0	0	0	0	0	0	0	0	0	0
	ARHGEF18_MAPKAP1	0	0	0	0	0	0	0	0	0	0	0	0	0	0	0	0	0	0	0	0	0	0	0	0	0	0	0	0	0	0	0	0
	ARHGEF2_PAQR6	0	0	0	0	0	0	0	0	1	0	0	0	0	0	0	0	0	0	0	0	0	0	0	0	0	0	0	0	0	0	0	0
	ARHGEF2_SSR2	0	0	0	0	0	0	0	0	0	0	0	0	0	0	0	0	0	0	0	0	0	0	0	0	0	0	0	0	0	0	0	0
	ARHGEF3_ACP6	0	0	0	0	0	0	0	0	0	0	0	0	0	0	0	0	0	0	0	0	0	0	0	0	0	0	0	0	0	0	0	0
	ARHGEF3_ANO10	0	0	0	0	0	0	0	0	0	0	0	0	0	0	0	0	0	0	0	0	0	0	0	0	0	0	0	0	0	0	0	0
	ARHGEF38_ZNF622	0	0	0	0	0	0	0	0	0	0	0	0	0	0	0	0	0	0	0	0	0	0	0	0	0	0	0	0	0	0	0	0
	ARHGEF7_SPATA7	0	0	0	0	0	0	0	0	0	0	0	0	0	0	0	0	0	0	0	0	0	0	0	0	0	0	0	0	0	0	0	0
	ARID1A_BEND5	0	0	0	0	0	0	0	0	0	0	0	0	0	0	0	0	0	0	0	0	0	0	0	0	0	0	0	0	0	0	0	0
	ARID1A_DHDDS	0	0	0	0	0	0	0	0	0	0	0	0	0	0	0	0	0	0	0	0	0	0	0	0	0	0	0	0	0	0	0	0
	ARID1A_RNF31	0	0	0	0	0	0	0	0	0	0	0	0	0	0	0	0	0	0	0	0	0	0	0	0	0	0	0	0	0	0	0	0
	ARID1A_SEC11A	0	0	0	0	0	0	0	0	0	0	0	0	0	0	0	0	0	0	0	0	0	0	0	0	0	0	0	0	0	0	0	0
	ARID1A_THBS3	0	0	0	0	0	0	0	0	0	0	0	0	0	0	0	0	0	0	0	0	0	0	0	0	0	0	0	0	0	0	0	0
	ARID1A_YTHDF2	0	0	1	0	0	0	0	0	0	0	0	0	0	0	0	0	0	0	0	0	0	0	0	0	0	0	0	0	0	0	0	0
	ARID1B_EZR	0	0	0	0	0	0	0	0	0	0	0	0	0	0	0	0	0	0	0	0	0	0	0	0	0	0	0	0	0	0	0	0
	ARID1B_PLEKHG1	0	0	1	0	0	0	0	0	0	0	0	0	0	0	0	0	0	0	0	0	0	0	0	0	0	0	0	0	0	0	0	0
	ARID1B_PREP	0	0	0	0	0	0	0	0	0	0	0	0	0	0	0	0	0	0	0	0	0	0	0	0	0	0	0	0	0	0	0	0
	ARID1B_QKI	0	0	0	0	0	0	0	0	0	0	0	0	0	0	0	0	0	0	0	0	0	0	0	0	0	0	0	1	0	0	0	0
	ARID1B_SNX9	0	0	0	0	0	0	0	0	0	0	0	0	0	0	0	0	0	0	0	0	0	0	0	0	0	0	0	0	0	0	0	0
	ARID1B_ZNF384	0	0	0	0	0	0	0	0	0	0	0	0	0	0	0	0	0	0	0	0	0	0	0	0	0	0	0	0	0	0	0	1
	ARID2_ZNF641	0	0	0	0	0	0	0	0	0	0	0	0	0	0	0	0	0	0	0	0	0	0	0	0	0	0	0	0	0	0	0	0
	ARID3A_MORC2	0	0	0	0	0	0	0	0	1	0	0	0	0	0	0	0	0	0	0	0	0	0	0	0	0	0	0	0	0	0	0	0
	ARID3A_PMEPA1	0	0	0	0	0	0	0	0	0	0	0	0	0	0	0	0	0	0	0	0	0	0	0	0	0	0	0	0	0	0	0	0
	ARID4B_PCNXL2	0	0	0	0	0	0	0	0	0	0	0	0	0	0	0	0	0	0	0	0	0	0	0	0	0	0	0	0	0	0	0	0
	ARID5B_ABLIM1	0	0	0	0	0	0	0	0	0	0	0	0	0	0	0	0	0	0	0	0	0	0	0	0	0	0	0	0	0	0	0	0
	ARIH2_CAMP	0	0	0	0	0	0	0	0	0	0	0	0	0	0	0	0	0	0	0	0	0	0	0	0	0	0	0	0	0	0	0	0
	ARIH2_DHX30	0	0	0	0	0	0	0	0	0	0	0	0	0	0	0	0	0	0	0	0	0	0	0	0	0	0	0	0	0	0	0	0
	ARL16_C16orf70	0	0	0	0	0	0	0	0	0	0	0	0	0	0	0	0	0	0	0	0	0	0	0	0	0	0	0	0	0	0	0	0
	ARMC1_PEX19	0	0	0	0	0	0	0	0	0	0	0	0	0	0	0	0	0	0	0	0	0	0	0	0	0	0	0	0	0	0	0	0
	ARMC1_UBE2W	0	0	0	0	0	0	0	0	0	0	0	0	0	0	0	0	0	0	0	0	0	0	0	0	0	0	0	0	0	0	0	0
	ARMC8_IFT57	0	0	0	0	0	0	0	0	0	0	0	0	0	0	0	0	0	0	0	0	0	0	0	0	0	0	0	0	0	0	0	0
	ARNTL_RIC8B	0	0	0	0	0	0	0	0	0	0	0	0	0	0	0	0	0	0	0	0	0	0	0	0	0	0	0	0	0	0	0	0
	ARRB1_GDPD5	0	0	0	0	0	0	0	0	0	0	0	0	0	0	0	0	0	0	0	0	0	0	0	0	0	0	0	0	0	0	0	0
	ARSB_DMGDH	0	0	0	0	0	0	0	0	0	0	0	0	0	0	0	0	0	0	0	0	0	0	0	0	1	0	0	0	0	0	0	0
	ART3_SLC25A13	0	0	0	0	0	0	0	0	0	0	0	0	0	0	0	0	0	0	0	0	0	0	0	0	0	0	0	0	0	0	0	0
	ASAH1_IKBKB	0	0	1	0	0	0	0	0	0	0	0	0	0	0	0	0	0	0	0	0	0	0	0	0	0	0	0	0	0	0	0	0
	ASAP1_CLVS1	0	0	0	0	0	0	0	0	0	0	0	0	0	0	0	0	0	0	0	0	0	0	0	0	0	0	0	0	0	0	0	0
	ASAP1_KCNH1	0	0	0	0	0	0	0	0	0	0	0	0	0	0	0	0	0	0	0	0	0	0	0	0	0	0	0	0	0	0	0	0
	ASCC3_GRIK2	0	0	2	0	0	0	0	0	1	0	0	0	0	0	0	0	0	0	0	0	0	0	0	0	0	0	0	0	0	0	0	0
	ASPSCR1_METRNL	0	0	0	0	0	0	0	0	0	0	0	0	0	0	0	0	0	0	0	0	0	0	0	0	0	0	1	0	0	0	0	2
	ASS1_NCS1	0	0	0	0	0	0	0	0	0	0	0	0	0	0	0	0	0	0	0	0	0	0	0	0	0	0	0	0	0	0	0	0
	ASTN2_ARHGDIG	0	0	0	0	0	0	0	0	0	0	0	0	0	0	0	0	0	0	0	0	0	0	0	0	0	0	0	0	0	0	0	0
	ASXL1_TM9SF4	0	0	0	0	0	0	0	0	0	0	0	0	0	0	0	0	0	0	0	0	0	0	0	0	0	0	0	0	0	0	0	0
	ATAD1_JMJD1C	0	0	0	0	0	0	0	0	0	0	0	0	0	0	0	0	0	0	0	0	0	0	0	0	0	0	0	0	0	0	0	0
	ATAD1_LIPF	0	0	0	0	0	0	0	0	0	0	0	0	0	0	0	0	0	0	0	0	0	0	0	0	0	0	0	0	0	0	0	0
	ATAD2_FAM178B	0	0	0	0	0	0	0	0	0	0	0	0	0	0	0	0	0	0	0	0	0	0	0	0	0	0	0	0	0	0	0	0
	ATAD2_PODXL	0	0	0	0	0	0	0	0	0	0	0	0	0	0	0	0	0	0	0	0	0	0	0	0	0	0	0	0	0	0	0	0
	ATAD2_WDYHV1	0	0	0	0	0	0	0	0	0	0	0	0	0	0	0	0	0	0	0	0	0	0	0	0	0	0	0	0	0	0	0	0
	ATAD2_ZFPM2	0	0	0	0	0	0	0	0	0	0	0	0	0	0	0	0	0	0	0	0	0	0	0	0	1	0	0	0	0	0	0	0
	ATAD3B_HADHB	0	0	0	0	0	0	0	0	0	0	0	0	0	0	0	0	0	0	0	0	0	0	0	0	0	0	0	0	0	0	0	0
	ATE1_ZRANB1	0	0	0	0	0	0	0	0	0	0	0	0	0	0	0	0	0	0	0	0	0	0	0	0	0	0	0	0	0	0	0	0
	ATF6_PCP4L1	0	0	0	0	0	0	0	0	0	0	0	0	0	0	0	0	0	0	0	0	0	0	0	0	0	0	0	0	0	0	0	0
	ATF6_SH2D1B	0	0	0	0	0	0	0	0	0	0	0	0	0	0	0	0	0	0	0	0	0	0	0	0	0	0	0	0	0	0	0	0
	ATF7_ATP5G2	0	0	0	0	0	0	0	0	0	0	0	0	0	0	0	0	0	0	0	0	0	0	0	0	0	0	0	0	0	0	0	0
	ATF7_SPATS2	0	0	0	0	0	0	0	0	0	0	0	0	0	0	0	0	0	0	0	0	0	0	0	0	0	0	0	0	0	0	0	0
	ATF7IP_JAK2	0	0	0	0	0	0	0	0	0	0	0	0	0	0	0	0	0	0	0	0	0	0	0	0	0	0	0	0	0	0	0	4
	ATF7IP_PDGFRB	0	0	0	0	0	0	0	0	0	0	0	0	0	0	0	0	0	0	0	0	0	0	0	0	0	0	0	0	0	0	0	1
	ATF7IP_RERG	0	0	0	0	0	0	0	0	0	0	0	0	0	0	0	0	0	0	0	0	0	0	0	0	0	0	0	0	0	0	0	1
	ATF7IP_TMPRSS2	0	0	0	0	0	0	0	0	0	0	0	0	0	0	0	0	0	0	0	0	0	0	0	0	0	0	0	0	0	0	0	0
	ATG2A_EFCAB6	0	0	0	0	0	0	0	0	0	0	0	0	0	0	0	0	0	0	0	0	0	0	0	0	0	0	0	0	0	0	0	0
	ATG5_QRSL1	0	0	0	0	0	0	0	0	0	0	0	0	0	0	0	0	0	0	0	0	0	0	0	0	0	0	0	0	0	0	0	0
	ATG7_BRAF	0	0	0	0	0	0	0	0	0	0	0	0	0	0	0	0	0	0	0	0	0	0	0	0	0	0	0	0	0	0	0	0
	ATP11A_CUL4A	0	0	0	0	0	1	0	0	0	0	0	0	0	0	0	0	0	0	0	0	0	0	0	0	0	0	0	0	0	0	0	0
	ATP11A_MCF2L	0	0	0	0	0	0	0	0	0	0	0	0	0	0	0	0	0	0	0	0	0	0	0	0	0	0	0	0	0	0	0	0
	ATP11A_TUBGCP3	0	0	0	0	0	0	0	0	0	0	0	0	0	0	0	0	0	0	0	0	0	0	0	0	0	0	0	0	0	0	0	0
	ATP11B_CARS	0	0	0	1	0	0	0	0	0	0	0	0	0	0	0	0	0	0	0	0	0	0	0	0	0	0	0	0	0	0	0	0
	ATP11B_MED10	0	0	0	0	0	0	0	0	0	0	0	0	0	0	0	0	0	0	0	0	0	0	0	0	0	0	0	0	0	0	0	0
	ATP11B_TFRC	0	0	0	0	0	0	0	0	0	0	0	0	0	0	0	0	0	0	0	0	0	0	0	0	0	0	0	0	0	0	0	0
	ATP1B1_RCSD1	0	0	0	0	1	0	0	0	0	0	0	0	0	0	0	0	0	0	0	0	0	0	0	0	0	0	0	0	0	0	0	0
	ATP1B3_RNF7	0	0	0	0	0	0	0	0	0	0	0	0	0	0	0	0	0	0	0	0	0	0	0	0	0	0	0	0	0	0	0	0
	ATP2A2_EP400	0	0	0	0	0	0	0	0	0	0	0	0	0	0	0	0	0	0	0	0	0	0	0	0	0	0	0	0	0	0	0	0
	ATP2A2_IFT81	0	0	0	0	0	0	0	0	0	0	0	0	0	0	0	0	0	0	0	0	0	0	0	0	0	0	0	0	0	0	0	0
	ATP2A2_RRP1	0	0	1	0	0	0	0	0	0	0	0	0	0	0	0	0	0	0	0	0	0	0	0	0	0	0	0	0	0	0	0	0
	ATP2A3_FGF3	0	0	0	0	0	0	0	0	0	0	0	0	0	0	0	0	0	0	0	0	0	0	0	0	0	0	0	0	0	0	0	0
	ATP2C1_ACPP	0	0	0	1	0	0	0	0	0	0	0	0	0	0	0	0	0	0	0	0	0	0	0	0	0	0	0	0	0	0	0	0
	ATP5B_VWA3B	0	0	0	0	0	0	0	0	2	0	2	0	0	0	0	0	0	0	0	0	0	0	0	0	0	0	0	0	0	0	0	0
	ATP6V0A1_MSI2	0	0	0	0	0	0	0	0	0	0	0	0	0	0	0	0	0	0	0	0	0	0	0	0	0	0	0	0	0	0	0	0
	ATP6V1B2_KHDRBS2	0	0	0	0	0	0	0	0	0	0	0	0	0	0	0	0	0	0	0	0	0	0	0	0	0	0	0	0	0	0	0	0
	ATP8A1_CORIN	0	0	0	0	0	0	0	0	0	0	0	0	0	0	0	0	0	0	0	0	0	0	0	0	0	0	0	0	1	0	0	0
	ATPAF1_OSBPL9	0	0	0	0	0	0	0	0	0	0	0	0	0	0	0	0	0	0	0	0	0	0	0	0	0	0	0	0	0	0	0	0
	ATR_DBR1	0	0	0	0	0	0	0	0	0	0	0	0	0	0	0	0	0	0	0	0	0	0	0	0	0	0	0	0	0	0	0	0
	ATRN_UQCRB	0	0	0	0	0	0	0	0	0	0	0	0	0	0	0	0	0	0	0	0	0	0	0	0	0	0	0	0	0	0	0	0
	ATXN10_APPL1	0	0	0	0	0	0	0	0	0	0	0	0	0	0	0	0	0	0	0	0	0	0	0	0	0	0	0	0	0	0	0	0
	ATXN2_GIT2	0	0	0	0	0	0	0	0	0	0	0	0	0	0	0	0	0	0	0	0	0	0	0	0	0	0	0	0	0	0	0	0
	AVIL_HIP1R	0	0	0	0	0	0	0	0	0	0	0	0	0	0	0	0	0	0	0	0	0	0	0	0	0	0	0	0	0	0	0	0
	AXIN2_LRRC37A3	0	0	0	0	0	0	0	0	0	0	0	0	0	0	0	0	0	0	0	0	0	0	0	0	0	0	0	0	0	0	0	0
	B3GALTL_MTUS2	0	0	0	0	0	0	0	0	0	0	0	0	0	0	0	0	0	0	0	0	0	0	0	0	0	0	0	0	0	0	0	0
	B4GALNT1_CTDSP2	0	0	0	0	0	0	0	0	0	0	0	1	0	0	0	0	0	0	0	0	0	0	0	0	0	0	0	0	0	0	0	0
	B4GALNT3_SLCO4A1	0	0	0	0	0	0	0	0	0	0	0	0	0	0	0	0	0	0	0	0	0	0	0	0	0	0	0	0	0	0	0	0
	B4GALT4_ACSL5	0	0	0	0	0	0	0	0	0	0	0	0	0	0	0	0	0	0	0	0	0	0	0	0	0	0	0	0	0	0	0	0
	B4GALT7_NSD1	0	0	0	0	0	0	0	0	0	0	0	0	0	0	0	0	0	0	0	0	0	0	0	0	0	0	0	0	0	0	0	0
	BACH1_DSCR3	0	0	0	0	0	0	0	0	0	0	0	0	0	0	0	0	0	0	0	0	0	0	0	0	0	0	0	0	0	0	0	0
	BAG4_FGFR1	0	0	0	0	0	0	0	0	0	0	0	0	0	0	0	0	0	0	0	0	0	0	0	0	0	0	0	0	0	0	0	0
	BAG4_NEDD8	0	0	0	0	0	0	0	0	0	0	0	0	0	0	0	0	0	0	0	0	0	0	0	0	0	0	0	0	0	0	0	0
	BAG6_TAF8	0	0	0	0	0	0	0	0	0	0	0	0	0	0	0	0	0	0	0	0	0	0	0	0	0	0	0	0	0	0	0	0
	BAI1_EXT1	0	0	0	0	0	0	0	0	0	0	0	0	0	0	0	0	0	0	0	0	0	0	0	0	0	0	0	0	0	0	0	0
	BAIAP2_TBCD	0	0	0	0	0	0	0	0	0	0	0	0	0	0	0	0	0	0	0	0	0	0	0	0	0	0	0	0	0	0	0	0
	BANK1_C4orf22	0	0	0	0	0	0	0	0	0	0	0	0	0	0	0	0	0	0	0	0	0	0	0	0	0	0	0	0	0	0	0	0
	BANK1_GSTCD	0	0	0	1	0	0	0	0	0	0	0	0	0	0	0	0	0	0	0	0	0	0	0	0	0	0	0	0	0	0	0	0
	BAX_DHDH	0	0	0	0	0	0	0	0	0	0	0	0	0	0	0	0	0	0	0	0	0	0	0	0	0	0	0	0	0	0	0	0
	BAZ1B_POMZP3	0	0	0	0	0	0	0	0	0	0	0	0	0	0	0	0	0	0	0	0	0	0	0	0	0	0	0	0	0	0	0	0
	BAZ1B_ZP3	0	0	0	0	0	0	0	0	0	0	0	0	0	0	0	0	0	0	0	0	0	0	0	0	0	0	0	0	0	0	0	0
	BAZ2A_PRIM1	0	0	0	0	0	0	0	0	0	0	0	0	0	0	0	0	0	0	0	0	0	0	0	0	0	0	0	0	0	0	0	0
	BBS4_CSNK1G1	0	0	0	1	0	0	0	0	0	0	0	0	0	0	0	0	0	0	0	0	0	0	0	0	0	0	0	0	0	0	0	0
	BCAR3_ABCA4	0	0	0	0	0	0	0	0	0	0	0	0	0	0	0	0	0	0	0	0	0	0	0	0	0	0	0	0	0	0	0	0
	BCAS3_ABCA8	0	0	0	0	0	0	0	0	0	0	0	0	0	0	0	0	0	0	0	0	0	0	0	0	0	0	0	0	0	0	0	0
	BCAS3_BRIP1	0	0	0	0	0	0	0	0	0	0	0	0	0	0	0	0	0	0	0	0	0	0	0	0	0	0	0	0	0	0	0	0
	BCAS3_CYTH1	0	0	0	0	0	0	0	0	0	0	0	0	0	0	0	0	0	0	0	0	0	0	0	0	0	0	0	0	0	0	0	0
	BCAS3_GIT1	0	0	0	0	0	0	0	0	0	0	0	0	0	0	0	0	0	0	0	0	0	0	0	0	0	0	0	0	0	0	0	0
	BCAS3_GRIK2	0	0	0	0	0	0	0	0	0	0	0	0	0	0	0	0	0	0	0	0	0	0	0	0	0	0	0	0	0	0	0	0
	BCAS3_RAD51C	0	0	0	0	0	0	0	0	0	0	0	0	0	0	0	0	0	0	0	0	0	0	0	0	0	0	0	0	0	0	0	0
	BCAS3_RNF169	0	0	0	0	0	0	0	0	0	0	0	0	0	0	0	0	0	0	0	0	0	0	0	0	0	0	0	0	0	0	0	0
	BCAS3_VMP1	0	0	0	0	0	0	0	0	0	0	0	0	0	0	0	0	0	0	0	0	0	0	0	0	0	0	0	0	0	0	0	0
	BCAS4_PTPN1	0	0	0	0	0	0	0	0	0	0	0	0	0	0	0	0	0	0	0	0	0	0	0	0	0	0	0	0	0	0	0	0
	BCL2L11_BRAF	0	0	0	0	0	0	0	0	0	0	0	0	0	0	0	0	0	0	0	0	0	0	0	0	0	0	0	0	0	0	0	0
	BCL2L13_DGCR14	0	0	0	0	0	0	0	0	0	0	0	0	0	0	0	0	0	0	0	0	0	0	0	0	0	0	0	0	0	0	0	0
	BCL2L14_ETV6	0	0	0	0	0	0	0	0	0	0	0	0	0	0	0	0	0	0	0	0	0	0	0	0	0	0	0	0	0	0	0	0
	BCL3_APOE	0	0	0	0	0	0	0	0	0	0	0	0	1	0	0	0	0	0	0	0	0	0	0	0	0	0	0	0	0	0	0	0
	BCL3_GRIK4	0	0	0	0	0	0	0	0	0	0	0	0	0	0	0	0	0	0	0	0	0	0	0	0	0	0	0	0	0	0	0	0
	BCL7A_KCNIP3	0	0	0	0	0	0	0	0	0	0	0	0	0	0	0	0	0	0	0	0	0	0	0	0	0	0	0	0	0	0	0	0
	BCL9L_CBL	0	0	0	0	1	0	0	0	0	0	0	0	0	0	0	0	0	0	0	0	0	0	0	0	0	0	0	0	0	0	0	0
	BCOR_L3MBTL2	0	0	0	0	0	0	0	0	0	0	0	1	0	0	0	0	0	0	0	0	0	0	0	0	0	0	0	0	0	0	0	0
	BCR_ABL1	0	0	0	0	0	0	0	0	0	0	0	0	0	0	0	0	0	0	0	0	0	0	0	0	0	0	0	0	0	0	0	122
	BCR_JAK2	0	0	0	0	0	0	0	0	0	0	0	0	0	0	0	0	0	0	0	0	0	0	0	0	0	0	0	0	0	0	0	4
	BCR_MOV10L1	0	0	0	0	0	0	0	0	0	0	0	0	0	0	0	0	0	0	0	0	0	0	0	0	0	0	0	0	0	0	0	0
	BCR_MRVI1	0	0	0	0	0	0	0	0	0	0	0	0	0	0	0	0	0	0	0	0	0	0	0	0	0	0	0	0	0	0	0	0
	BDH1_ZBBX	0	0	0	0	0	0	0	0	0	0	0	0	0	0	0	0	0	0	0	0	0	0	0	0	0	0	0	0	0	0	0	0
	BEND3_AIM1	0	0	0	0	0	0	0	0	0	0	0	0	0	0	0	0	0	0	0	0	0	0	0	0	0	0	0	0	0	0	0	0
	BFAR_SPNS1	0	0	0	0	0	0	0	0	0	0	0	0	0	0	0	0	0	0	0	0	0	0	0	0	0	0	0	0	0	0	0	0
	BICC1_DPYSL4	0	0	0	0	0	0	0	0	0	0	0	0	0	0	0	0	0	0	0	0	0	0	0	0	0	0	0	0	0	0	0	0
	BICD1_CCDC91	0	0	0	0	0	0	0	0	0	0	0	0	0	0	0	0	0	0	0	0	0	0	0	0	0	0	0	0	0	0	0	0
	BICD1_SOX5	0	0	0	0	0	0	0	0	0	0	0	1	0	0	0	0	0	0	0	0	0	0	0	0	0	0	0	0	0	0	0	0
	BICD2_JAK2	0	0	0	0	0	0	0	0	0	0	0	0	0	0	0	0	0	0	0	0	0	0	0	0	0	0	0	0	0	0	0	1
	BIRC6_MATN3	0	0	0	0	0	0	0	0	0	0	0	0	0	0	0	0	0	0	0	0	0	0	0	0	0	0	0	0	0	0	0	0
	BLNK_PIK3AP1	0	0	0	0	0	0	0	0	0	0	0	0	0	0	0	0	0	0	0	0	0	0	0	0	0	0	0	0	0	0	0	0
	BLNK_ZNF536	0	0	0	0	0	0	0	0	0	0	0	0	0	0	0	0	0	0	0	0	0	0	0	0	0	0	0	0	0	0	0	0
	BMPR1A_C10orf11	0	0	0	0	0	0	0	0	1	0	0	0	0	0	0	0	0	0	0	0	0	0	0	0	0	0	0	0	0	0	0	0
	BMPR1A_ENTPD1	0	0	0	0	0	0	0	0	0	0	0	0	0	0	0	0	0	0	0	0	0	0	0	0	0	0	0	0	0	0	0	0
	BMPR2_ATG4B	0	0	0	0	0	0	0	0	0	0	0	0	0	0	0	0	0	0	0	0	0	0	0	0	0	0	0	0	0	0	0	0
	BNC2_CNTLN	0	0	1	0	0	0	0	0	0	0	0	0	0	0	0	0	0	0	0	0	0	0	0	0	0	0	0	0	0	0	0	0
	BOC_SIDT1	0	0	0	0	0	0	0	0	0	0	0	0	0	0	0	0	0	0	0	0	0	0	0	0	0	0	0	0	0	0	0	0
	BPIFB1_SNAPC5	0	0	0	0	0	0	0	0	0	0	0	0	0	0	0	0	0	0	0	0	0	0	0	0	0	0	0	0	0	0	0	0
	BPTF_NSF	0	0	0	0	0	0	0	0	0	0	0	0	0	0	0	0	0	0	0	0	0	0	0	0	0	0	0	0	0	0	0	0
	BPTF_NUTM1	0	0	0	0	0	0	0	0	0	0	0	0	0	0	0	0	0	0	0	0	0	0	1	0	0	0	0	0	0	0	0	0
	BPTF_PITPNC1	0	0	1	0	0	0	0	0	0	0	0	0	0	0	0	0	0	0	0	0	0	0	0	0	0	0	0	0	0	0	0	0
	BPTF_RGS9	0	0	1	0	0	0	0	0	0	0	0	0	0	0	0	0	0	0	0	0	0	0	0	0	0	0	0	0	0	0	0	0
	BRAF_AGK	0	0	0	0	0	0	0	0	0	0	0	0	0	0	0	0	0	0	0	0	0	0	0	0	0	0	0	0	0	0	0	0
	BRAF_AP3B1	0	0	0	0	0	0	0	0	0	0	0	0	0	0	0	0	0	0	0	0	0	0	0	0	0	0	0	0	0	0	0	0
	BRAF_ATG7	0	0	0	0	0	0	0	0	0	0	0	0	0	0	0	0	0	0	0	0	0	0	0	0	0	0	0	0	0	0	0	0
	BRAF_FAM114A2	0	0	0	0	0	0	0	0	0	0	0	0	0	0	0	0	0	0	0	0	0	0	0	0	0	0	0	0	0	0	0	0
	BRAF_MACF1	0	0	0	0	0	0	0	0	0	0	0	0	0	0	0	0	0	0	0	0	0	0	0	0	0	0	0	0	0	0	0	0
	BRAF_SLC26A4	0	0	0	0	0	0	0	0	0	0	0	0	0	0	0	0	0	0	0	0	0	0	0	0	0	0	0	0	0	0	0	0
	BRAF_SND1	0	0	0	0	0	0	0	0	0	0	0	0	0	0	0	0	0	0	0	0	0	0	0	0	0	0	0	0	0	0	0	0
	BRCA1_NMT1	0	0	1	0	0	0	0	0	0	0	0	0	0	0	0	0	0	0	0	0	0	0	0	0	0	0	0	0	0	0	0	0
	BRD4_TYK2	0	0	0	0	0	0	0	0	0	0	0	0	0	0	0	0	0	0	0	0	0	0	0	0	0	0	0	1	0	0	0	0
	BRD9_CEP72	0	0	0	0	0	0	0	0	0	0	0	0	0	0	0	0	0	0	0	0	0	0	0	0	0	0	0	0	0	0	0	0
	BRD9_NUTM1	0	0	0	0	0	0	0	0	0	0	0	0	0	0	0	0	0	0	0	0	0	0	0	0	0	0	0	0	0	0	0	3
	BRD9_TPPP	0	0	0	0	0	0	0	0	0	0	0	0	0	0	0	0	0	0	0	0	0	0	0	0	0	0	0	0	0	0	0	0
	BRE_PRKCE	0	0	0	0	0	0	0	0	0	0	0	0	0	0	0	0	0	0	0	0	0	0	0	0	0	0	0	0	0	0	0	0
	BRSK1_HSPBP1	0	0	0	0	0	0	0	0	0	0	0	0	0	0	0	0	0	0	0	0	0	0	0	0	0	0	0	0	0	0	0	0
	BRWD1_ABCG1	0	0	0	0	0	0	0	0	0	0	0	0	0	0	0	0	0	0	0	0	0	0	0	0	0	0	0	0	0	0	0	0
	BRWD1_HEXA	0	0	0	0	0	0	0	0	0	0	0	0	0	0	0	0	0	0	0	0	1	0	0	0	0	0	0	0	0	0	0	0
	BRWD1_SMC1A	0	0	0	0	0	0	0	0	0	0	0	0	0	0	0	0	0	0	0	0	0	0	0	0	0	0	0	0	0	0	0	0
	BRWD3_FAM155A	0	0	0	0	0	0	0	0	0	0	0	0	0	0	0	0	0	0	0	0	0	0	0	0	0	0	0	0	0	0	0	0
	BSDC1_YARS	0	0	0	0	0	0	0	0	0	0	0	0	0	0	0	0	0	0	0	0	0	0	0	0	0	0	0	0	0	0	0	0
	BSN_ARL8B	0	0	0	0	0	0	0	0	0	0	0	0	0	0	0	0	0	0	0	0	0	0	0	0	0	0	0	0	0	0	0	0
	BSPRY_NPM1	0	0	0	0	0	0	0	0	0	0	0	0	0	0	0	0	0	0	0	0	0	0	0	0	0	0	0	0	0	0	0	0
	BTBD1_MRPL46	0	0	0	0	0	0	0	0	0	0	0	0	0	0	0	0	0	0	0	0	0	0	0	0	0	0	0	0	0	0	0	0
	BTBD2_KIAA1109	0	0	0	0	0	0	0	0	0	0	0	0	0	0	0	0	0	0	0	0	0	0	0	0	0	0	0	0	0	0	0	0
	BTBD2_OAS2	0	0	0	0	0	0	0	0	0	0	0	1	0	0	0	0	0	0	0	0	0	0	0	0	0	0	0	0	0	0	0	0
	BTBD9_FARS2	0	0	0	0	0	0	0	0	0	0	0	0	0	0	0	0	0	0	0	0	0	0	0	0	0	0	0	0	0	0	0	0
	BTF3L4_INADL	0	0	0	0	0	0	0	0	0	0	0	0	0	0	0	0	0	0	0	0	0	0	0	0	0	0	0	0	0	0	0	0
	BTF3L4_STMN1	0	0	0	0	0	0	0	0	0	0	0	0	0	0	0	0	0	0	0	0	0	0	0	0	0	0	0	0	0	0	0	0
	BTN3A3_BTN3A1	0	0	0	0	1	1	0	0	2	0	0	0	0	2	1	0	0	0	0	0	0	0	0	0	0	0	0	0	0	0	0	0
	BTRC_HIF1AN	0	0	0	0	0	0	0	0	0	0	0	0	0	0	0	0	0	0	0	0	0	0	0	0	0	0	0	0	0	0	0	0
	BYSL_ZFAND3	0	0	0	0	0	0	0	0	0	0	0	0	0	0	0	0	0	0	0	0	0	0	0	0	1	0	0	0	0	0	0	0
	BZW2_TSPAN13	0	0	0	0	0	0	0	0	0	0	0	0	0	0	0	0	0	0	0	0	0	0	0	0	0	0	0	0	0	0	0	0
	C10orf76_MGEA5	0	0	0	0	0	0	0	0	0	0	0	0	0	0	0	0	0	0	0	0	0	0	0	0	0	0	0	0	0	0	0	0
	C11orf30_UVRAG	0	0	0	0	0	0	0	0	0	0	0	0	0	0	0	0	0	0	0	0	0	0	0	0	0	0	0	0	0	0	0	0
	C11orf49_CD5	0	0	0	0	0	0	0	0	0	0	0	0	0	0	0	0	0	0	0	0	0	0	0	0	0	0	0	0	0	0	0	0
	C11orf49_NUP98	0	0	0	0	0	0	0	0	0	0	0	0	0	0	0	0	0	0	0	0	0	0	0	0	0	0	0	0	0	0	0	0
	C11orf80_BBS1	0	0	0	0	0	0	0	0	0	0	0	0	0	0	0	0	0	0	0	0	0	0	0	0	0	0	0	0	0	0	0	0
	C11orf80_INTS4	0	0	1	0	0	0	0	0	0	0	0	0	0	0	0	0	0	0	0	0	0	0	0	0	0	0	0	0	0	0	0	0
	C11orf95_MAML2	0	0	0	0	0	0	0	0	0	0	0	0	0	0	0	0	0	0	0	0	0	0	0	0	0	0	0	0	0	1	0	0
	C11orf95_RELA	0	0	0	0	0	0	0	0	0	0	0	0	0	0	0	0	0	0	0	0	0	0	0	0	0	0	0	0	1	14	0	0
	C11orf95_YAP1	0	0	0	0	0	0	0	0	0	0	0	0	0	0	0	0	0	0	0	0	0	0	0	0	0	0	0	0	0	1	0	0
	C12orf49_MDM2	0	0	0	0	0	0	0	0	0	0	0	0	0	0	0	0	0	0	0	0	0	0	0	0	0	0	0	0	0	0	0	0
	C12orf49_SLC35E3	0	0	0	0	0	0	0	0	0	0	0	0	0	0	0	0	0	0	0	0	0	0	0	0	0	0	0	0	0	0	0	0
	C12orf49_SRRM4	0	0	0	0	0	0	0	0	0	0	0	0	0	0	0	0	0	0	0	0	0	0	0	0	0	0	0	0	0	0	0	0
	C12orf5_PRR4	0	0	0	0	0	0	0	0	0	0	0	0	0	0	0	0	0	0	0	0	0	0	0	0	0	0	0	0	0	0	0	0
	C16orf52_OTOA	0	0	0	0	0	0	0	0	0	0	0	0	0	0	0	0	0	0	0	0	0	0	0	0	0	0	0	0	0	0	0	0
	C16orf87_ATXN2	0	0	0	0	0	0	0	0	0	0	0	0	0	0	0	0	0	0	0	0	0	0	0	0	0	0	0	0	0	0	0	0
	C19orf10_MAP2K3	0	0	0	0	0	0	0	0	0	0	0	0	0	0	0	0	0	0	0	0	0	0	0	0	0	0	0	0	0	0	0	0
	C19orf25_MED1	0	0	0	0	0	0	0	0	0	0	0	0	0	0	0	0	0	0	0	0	0	0	0	0	0	0	0	0	0	0	0	0
	C2CD3_RNF169	0	0	0	0	0	0	0	0	0	0	0	0	0	0	0	0	0	0	0	0	0	0	0	0	0	0	0	0	0	0	0	0
	C2orf43_RTN4	0	0	0	0	0	0	0	0	0	0	0	0	0	0	0	0	0	0	0	0	0	0	0	0	0	0	0	0	0	0	0	0
	C5orf42_NPR3	0	0	0	0	0	0	0	0	0	0	0	0	0	0	0	0	0	0	0	0	0	0	0	0	0	0	0	0	0	0	0	0
	C6orf106_LRRC1	0	0	0	0	0	0	0	0	0	0	0	0	0	0	0	0	0	0	0	0	0	0	0	0	0	0	0	0	0	0	0	0
	C6orf62_FAM65B	0	0	0	0	0	0	0	0	0	0	0	0	0	0	0	0	0	0	0	0	0	0	0	0	0	0	0	0	0	0	0	0
	C7orf50_MAD1L1	0	0	0	0	0	0	0	0	0	0	0	0	0	0	0	0	0	0	0	0	0	0	0	0	0	0	0	0	0	0	0	0
	C7orf73_BRAF	0	0	0	0	0	0	0	0	0	0	0	0	0	0	0	0	0	0	0	0	0	0	0	0	0	0	0	0	0	0	0	0
	C8orf76_ATAD2	0	0	0	0	0	0	0	0	0	0	0	0	0	0	0	0	0	0	0	0	0	0	0	0	0	0	0	0	0	0	0	0
	C9orf3_WDR53	0	0	0	0	0	0	0	0	0	0	0	0	0	0	0	0	0	0	0	0	0	0	0	0	0	0	0	0	0	0	0	0
	CA12_USP3	0	0	0	0	0	0	0	0	1	0	0	0	0	0	0	0	0	0	0	0	0	0	0	0	0	0	0	0	0	0	0	0
	CA3_MYBL1	0	0	0	0	0	0	0	0	0	0	0	0	0	0	0	0	0	0	0	0	0	0	0	0	0	0	0	0	0	0	0	0
	CABLES1_FTO	0	0	1	0	0	0	0	0	0	0	0	0	0	0	0	0	0	0	0	0	0	0	0	0	0	0	0	0	0	0	0	0
	CACHD1_CLIC4	0	0	0	0	0	0	0	0	0	0	0	0	0	0	0	0	0	0	0	0	0	0	0	0	0	0	0	0	0	0	0	0
	CACNA1C_CDC34	0	0	0	0	0	0	0	0	0	0	0	0	0	0	0	0	0	0	0	0	0	0	0	0	0	0	0	1	0	0	0	0
	CACNA1C_EEA1	0	0	0	0	0	0	0	0	0	0	0	0	0	0	0	0	0	0	0	0	0	0	0	0	0	0	0	0	0	0	0	0
	CACNA1D_PRKCD	0	0	0	0	0	0	0	0	0	0	0	0	0	0	0	0	0	0	0	0	0	0	0	0	0	0	0	0	0	0	0	0
	CACNA1I_TAB1	0	0	0	0	0	0	0	0	0	0	0	0	0	0	0	0	0	0	0	0	0	0	0	0	0	0	0	0	0	0	0	0
	CACNA2D1_NAALADL2	0	0	0	0	0	0	0	0	0	0	0	0	0	0	0	0	0	0	0	0	0	0	0	0	0	0	0	0	0	0	0	0
	CACNG4_VMP1	0	0	0	0	0	0	0	0	0	0	0	0	0	0	0	0	0	0	0	0	0	0	0	0	0	0	0	0	0	0	0	0
	CADM1_SORL1	0	0	0	0	0	0	0	0	0	0	0	0	0	0	0	0	0	0	0	0	0	0	0	0	0	0	0	0	0	0	0	0
	CADPS2_LMOD2	0	0	0	0	0	0	0	0	0	0	0	0	0	0	0	0	0	0	0	0	0	0	0	0	0	0	0	0	0	0	0	0
	CADPS2_XRCC6BP1	0	0	0	0	0	0	0	0	0	1	0	0	0	0	0	0	0	0	0	0	0	0	0	0	0	0	0	0	0	0	0	0
	CALN1_TBL2	0	0	1	0	0	0	0	0	0	0	0	0	0	0	0	0	0	0	0	0	0	0	0	0	0	0	0	0	0	0	0	0
	CAMK2B_CYTH2	0	0	0	0	0	0	0	0	0	0	0	0	0	0	0	0	0	0	0	0	0	0	0	0	0	0	0	0	1	0	0	0
	CAMK2D_ANK2	0	0	0	0	0	0	0	0	0	0	0	0	0	0	0	0	0	0	0	0	0	0	0	0	0	0	0	0	0	0	0	0
	CAMTA1_DHRS3	0	0	0	0	0	0	0	0	0	0	0	0	0	0	0	0	0	0	0	0	0	0	0	0	0	0	0	0	0	0	0	0
	CAPN13_GALNT14	0	0	0	0	0	0	0	0	0	0	0	0	0	0	0	0	0	0	0	0	0	0	0	0	0	0	0	0	0	0	0	0
	CAPN5_PELI3	0	0	0	0	0	0	0	0	0	0	0	0	0	0	0	0	0	0	0	0	0	0	0	0	0	0	0	0	0	0	0	0
	CAPRIN1_CAT	0	0	0	0	0	0	0	0	0	0	0	0	0	0	0	0	0	0	0	0	0	0	0	0	0	0	0	0	0	0	0	0
	CAPZA2_MET	0	0	0	0	0	0	0	0	0	0	0	0	0	0	0	0	0	0	0	0	0	0	0	0	0	0	0	0	0	0	0	0
	CAPZA2_PTPRN2	0	0	0	0	0	0	0	0	0	0	0	0	0	0	0	0	0	0	0	0	0	0	0	0	0	0	0	0	1	0	0	0
	CAPZB_SCEL	0	0	0	0	0	0	0	0	0	0	0	0	0	0	0	0	0	0	0	0	0	0	0	0	0	0	0	0	0	0	0	0
	CARM1_C19orf38	0	0	0	0	0	0	0	0	0	0	0	0	0	0	0	0	0	0	0	0	0	0	0	0	0	0	0	0	0	0	0	0
	CASC4_TGM5	0	0	0	0	0	0	0	0	0	0	0	0	0	0	0	0	0	0	0	0	0	0	0	0	0	0	0	0	0	0	0	0
	CASP7_SORCS1	0	0	0	0	0	0	0	0	0	0	0	0	0	0	0	0	0	0	0	0	0	0	0	0	1	0	0	0	0	0	0	0
	CASP8_ALS2CR12	0	0	0	0	0	0	0	0	0	0	0	0	0	0	0	0	0	0	0	0	0	0	0	0	0	0	0	0	0	0	0	0
	CAST_FAM172A	0	0	0	0	0	0	0	0	0	0	0	0	0	0	0	0	0	0	0	0	0	0	0	0	0	0	0	0	0	0	0	0
	CASZ1_PRKD2	0	0	0	0	0	0	0	0	0	0	0	0	0	0	0	0	0	0	0	0	0	0	0	0	0	0	0	0	0	0	0	0
	CATSPERB_FBLN5	0	0	0	0	0	0	0	0	0	0	0	0	0	0	0	0	0	0	0	0	0	0	0	0	0	0	0	0	0	0	0	0
	CATSPERG_RASSF1	0	0	0	0	0	0	0	0	0	0	0	0	0	0	0	0	0	0	0	0	0	0	0	0	0	0	0	0	0	0	0	0
	CBFA2T2_PAX5	0	0	0	0	0	0	0	0	0	0	0	0	0	0	0	0	0	0	0	0	0	0	0	0	0	0	0	0	0	0	0	1
	CBFA2T3_GLIS2	0	0	0	0	0	0	0	0	0	0	0	0	0	0	0	0	0	0	0	0	4	0	0	0	0	0	0	0	0	0	0	0
	CBFB_C16orf70	0	0	0	0	0	0	0	0	0	0	0	0	0	0	0	0	0	0	0	0	0	0	0	0	0	0	0	0	0	0	0	0
	CBFB_MYH11	0	0	0	0	0	0	0	0	0	0	0	0	0	0	0	0	0	0	0	0	39	0	0	0	0	0	0	0	0	0	0	0
	CBFB_NUTF2	0	0	0	0	0	0	0	0	0	0	0	0	0	0	0	0	0	0	0	0	0	0	0	0	0	0	0	0	0	0	0	0
	CBR4_GALNTL6	0	0	0	0	0	0	0	0	0	0	0	0	0	0	0	0	0	0	0	0	0	0	0	0	0	0	0	0	0	0	0	0
	CBWD1_PSD4	0	0	0	0	0	0	0	0	0	0	0	0	0	0	0	0	0	0	0	0	0	0	0	0	0	0	0	0	0	0	0	0
	CBWD2_PSD4	0	0	0	0	0	0	0	0	0	0	0	0	0	0	0	0	0	0	0	0	0	0	0	0	0	0	0	0	0	0	0	0
	CC2D1A_RLN3	0	0	0	0	0	0	0	0	0	0	0	0	0	0	0	0	0	0	0	0	0	0	0	0	0	0	0	0	0	0	0	0
	CCDC104_ACYP2	0	0	0	0	0	0	0	0	0	0	0	0	0	0	0	0	0	0	0	0	0	0	0	0	0	0	0	0	0	0	0	0
	CCDC127_TERT	0	0	0	0	0	0	0	0	0	0	0	0	0	0	0	0	0	0	0	0	0	0	0	0	0	0	0	0	0	0	0	0
	CCDC132_CDH1	0	0	0	0	0	0	0	0	0	0	0	0	0	0	0	0	0	0	0	0	0	0	0	0	0	0	0	0	0	0	0	0
	CCDC132_PPP6R3	0	0	0	0	0	0	0	0	0	0	0	0	0	0	0	0	0	0	0	0	0	0	0	0	0	0	0	0	0	0	0	0
	CCDC14_ADAM19	0	0	0	0	0	0	0	0	0	0	0	0	0	0	0	0	0	0	0	0	0	0	0	0	0	0	0	0	0	0	0	0
	CCDC6_RET	0	0	0	0	1	0	0	0	0	0	0	0	0	0	0	0	0	0	0	0	0	0	0	0	0	0	0	0	0	0	0	0
	CCDC6_UBE2D1	0	0	0	0	0	0	0	0	0	0	0	0	0	0	0	0	0	0	0	0	0	0	0	0	0	0	0	0	0	0	0	0
	CCDC90B_PLXDC1	0	0	0	0	0	0	0	0	0	0	0	0	0	0	0	0	0	0	0	0	0	0	0	0	0	0	0	0	0	0	0	0
	CCDC91_LYRM5	0	0	0	0	0	0	0	0	0	0	0	0	0	0	0	0	0	0	0	0	0	0	0	0	0	0	0	0	0	0	0	0
	CCDC91_NTSR1	0	0	0	0	0	0	0	0	0	0	0	0	0	0	0	0	0	0	0	0	0	0	0	0	0	0	0	0	0	0	0	0
	CCDC91_PDZRN4	0	0	0	0	0	0	0	0	0	0	0	0	0	0	0	0	0	0	0	0	0	0	0	0	0	0	0	0	0	0	0	0
	CCM2_PPIA	0	0	0	0	0	0	0	0	0	0	0	0	0	0	0	0	0	0	0	0	0	0	0	0	0	0	0	0	0	0	0	0
	CCM2_SNX8	0	0	0	0	0	0	0	0	0	0	0	0	0	0	0	0	0	0	0	0	0	0	0	0	1	0	0	0	0	0	0	0
	CCNF_NOL4	0	0	0	0	0	0	0	0	0	0	0	1	0	0	0	0	0	0	0	0	0	0	0	0	0	0	0	0	0	0	0	0
	CCNY_AKAP10	0	0	0	0	0	0	0	0	0	0	0	0	0	0	0	0	0	0	0	0	0	0	0	0	0	0	0	0	0	0	0	0
	CCNY_BRAF	0	0	0	0	0	0	0	0	0	0	0	0	0	0	0	0	0	0	0	0	0	0	0	0	0	0	0	0	0	0	0	0
	CCRN4L_MGST2	0	0	0	0	0	0	0	0	0	0	0	0	0	0	0	0	0	0	0	0	0	0	0	0	0	0	0	0	0	0	0	0
	CCT4_COMMD1	0	0	0	0	0	0	0	0	0	0	0	0	0	0	0	0	0	0	0	0	0	0	0	0	1	0	0	0	0	0	0	0
	CD151_EFCAB4A	0	0	0	0	0	0	0	0	0	0	0	0	0	0	0	0	0	0	0	0	0	0	0	0	0	0	0	0	0	0	0	0
	CD40_XPO5	0	0	0	0	0	0	0	0	0	0	0	0	0	0	0	0	0	0	0	0	0	0	0	0	0	0	0	0	0	0	0	1
	CD44_CAPRIN1	0	0	0	0	0	0	0	0	0	0	0	0	0	0	0	1	0	0	0	0	0	0	0	0	0	0	0	0	0	0	0	0
	CD44_PDHX	0	0	1	0	0	0	0	0	0	0	0	0	1	0	0	0	0	0	0	0	0	0	0	0	0	0	0	0	0	0	0	0
	CD55_C4BPA	0	0	0	0	0	0	0	0	0	0	0	0	0	0	0	0	0	0	0	0	0	0	0	0	0	0	0	0	0	0	0	0
	CD55_PLD5	0	0	0	0	0	0	0	0	0	0	0	0	0	0	0	0	0	0	0	0	0	0	0	0	0	0	0	0	0	0	0	0
	CD59_FBXO3	0	0	1	0	0	0	0	0	0	0	0	0	0	0	0	0	0	0	0	0	0	0	0	0	0	0	0	0	0	0	0	0
	CD74_ROS1	0	0	0	0	2	0	0	0	0	0	0	0	0	0	0	0	0	0	0	0	0	0	0	0	0	0	0	0	0	0	0	0
	CD83_LAMA2	0	0	0	0	0	0	0	0	0	0	0	0	0	0	0	0	0	0	0	0	0	0	0	0	0	0	0	0	0	0	0	0
	CD99L2_ARHGAP36	0	0	0	0	0	0	0	0	0	0	0	0	0	0	0	0	0	0	0	0	0	0	0	0	0	0	0	0	0	0	0	0
	CD99L2_CXorf66	0	0	0	0	0	0	0	0	0	0	0	0	0	0	0	0	0	0	0	0	0	0	0	0	0	0	0	0	0	0	0	0
	CDC14B_AUH	0	0	0	0	0	0	0	0	0	0	0	0	0	0	0	0	0	0	0	0	0	0	0	0	0	0	0	0	0	0	0	0
	CDC25A_SPINK8	0	0	0	0	0	0	0	0	0	0	0	0	0	0	0	0	0	0	0	0	0	0	0	0	0	0	0	0	0	0	0	0
	CDC25C_ANKHD1-EIF4EBP3	0	0	1	0	0	0	0	0	0	0	0	0	0	0	0	0	0	0	0	0	0	0	0	0	0	0	0	0	0	0	0	0
	CDC27_USP32	0	0	0	0	0	0	0	0	0	0	0	0	0	0	0	0	0	0	0	0	0	0	0	0	0	0	0	0	0	0	0	0
	CDC37_ELL	0	0	0	0	0	0	0	0	0	0	0	0	0	0	0	0	0	0	0	0	0	0	0	0	0	0	0	0	0	0	0	0
	CDC37_PDE4A	0	0	0	0	0	0	0	0	0	0	0	0	0	0	0	0	0	0	0	0	0	0	0	0	0	0	0	0	0	0	0	0
	CDC42BPA_EPRS	0	0	0	0	0	0	0	0	0	0	0	0	0	0	0	0	0	0	0	0	0	0	0	0	0	0	0	0	0	0	0	0
	CDC42BPA_PRKG1	0	0	0	0	0	0	0	0	0	0	0	0	0	0	0	0	0	0	0	0	0	0	0	0	0	0	0	0	0	0	0	0
	CDC42BPB_RGS6	0	0	0	0	0	0	0	0	0	0	0	0	0	0	0	0	0	0	0	0	0	0	0	0	0	0	0	0	0	0	0	0
	CDC42BPB_ZFYVE1	0	0	0	0	0	0	0	0	0	0	0	0	0	0	0	0	0	0	0	0	0	0	0	0	0	0	0	0	0	0	0	0
	CDC5L_PITPNC1	0	0	0	0	0	0	0	0	0	0	0	0	0	0	0	0	0	0	0	0	0	0	0	0	0	0	0	0	0	0	0	0
	CDC5L_SPATS1	0	0	0	0	0	0	0	0	0	0	0	0	0	0	0	0	0	0	0	0	0	0	0	0	0	0	0	0	0	0	0	0
	CDH1_CCDC132	0	0	0	0	0	0	0	0	0	0	0	0	0	0	0	0	0	0	0	0	0	0	0	0	0	0	0	0	0	0	0	0
	CDH1_CIRH1A	0	0	0	0	0	0	0	0	0	0	0	0	0	0	0	0	0	0	0	0	0	0	0	0	0	0	0	0	0	0	0	0
	CDH1_NPFFR2	0	0	0	0	0	0	0	0	0	0	0	0	0	0	0	0	0	0	0	0	0	0	0	0	0	0	0	0	0	0	0	0
	CDH1_TRHDE	0	0	0	0	0	0	0	0	0	0	0	0	0	0	0	0	0	0	0	0	0	0	0	0	0	0	0	0	0	0	0	0
	CDK12_FBXL20	0	0	0	0	0	0	0	0	0	0	0	0	0	0	0	0	0	0	0	0	0	0	0	0	0	0	0	0	0	0	0	0
	CDK5RAP2_ENG	0	0	1	0	0	0	0	0	0	0	0	0	0	0	0	0	0	0	0	0	0	0	0	0	0	0	0	0	0	0	0	0
	CDK5RAP2_GRIN1	0	0	0	0	0	0	0	0	0	0	0	0	0	0	0	0	0	0	0	0	0	0	0	0	0	0	0	0	0	0	0	0
	CDK6_HEPACAM2	0	0	0	0	0	0	0	0	0	0	0	0	0	0	0	0	0	0	0	0	0	0	0	0	0	0	0	0	0	0	0	0
	CDK6_PHIP	0	0	0	0	0	0	0	0	0	0	0	0	0	0	0	0	0	0	0	0	0	0	0	0	0	0	0	0	0	0	0	1
	CDK6_SFTA3	0	0	0	0	0	0	0	0	0	0	0	0	0	0	0	0	0	0	0	0	0	0	1	0	0	0	0	0	0	0	0	0
	CDK7_CCNB1	0	0	0	0	0	0	0	0	0	0	0	0	0	0	0	0	0	0	0	0	0	0	0	0	0	0	0	0	0	0	0	0
	CDKAL1_ASH1L	0	0	0	0	0	0	0	0	0	0	0	0	0	0	0	0	0	0	0	0	0	0	0	0	0	0	0	0	0	0	0	0
	CDKAL1_TBC1D1	0	0	0	0	0	0	0	0	0	0	0	0	0	0	0	0	0	0	0	0	0	0	0	0	0	0	0	0	0	0	0	0
	CDKL2_G3BP2	0	0	0	0	0	0	0	0	0	0	0	0	0	0	0	0	0	0	0	0	0	0	0	0	0	0	0	0	0	0	0	0
	CDKN2A_MGA	0	0	0	0	0	0	0	0	0	0	0	0	0	0	0	0	0	0	0	0	0	0	0	0	0	0	0	0	0	0	0	0
	CELSR1_CERK	0	0	1	0	0	0	0	0	0	0	0	0	0	0	0	0	0	0	0	0	0	0	0	0	0	0	0	0	0	0	0	0
	CELSR1_SEZ6L	0	0	0	0	0	1	0	0	0	0	0	0	0	0	0	0	0	0	0	0	0	0	0	0	0	0	0	0	0	0	0	0
	CENPC_ABL1	0	0	0	0	0	0	0	0	0	0	0	0	0	0	0	0	0	0	0	0	0	0	0	0	0	0	0	0	0	0	0	1
	CENPV_FERMT1	0	0	0	0	0	0	0	0	0	0	0	0	0	0	0	0	0	0	0	0	0	0	0	0	0	0	0	0	0	0	0	0
	CEP112_OTOA	0	0	0	0	0	0	0	0	0	0	0	0	0	0	0	0	0	0	0	0	0	0	0	0	0	0	0	0	0	0	0	0
	CEP170_RGS7	0	0	0	0	0	0	0	0	0	0	0	0	0	0	0	0	0	0	0	0	0	0	0	0	0	0	0	0	0	0	0	0
	CEP350_HP	0	0	0	0	0	0	0	0	0	0	0	0	0	0	0	0	0	0	0	0	0	0	0	0	0	0	1	0	0	0	0	0
	CEP350_NVL	0	0	0	0	0	0	0	0	0	0	0	0	0	0	0	0	0	0	0	0	0	0	0	0	0	0	0	0	0	0	0	1
	CEP70_GYG1	0	0	0	0	0	0	0	0	1	0	0	0	0	0	0	0	0	0	0	0	0	0	0	0	0	0	0	0	0	0	0	0
	CEP70_STAG1	0	0	0	0	0	0	0	0	0	0	0	0	0	0	0	0	0	0	0	0	0	0	0	0	0	0	0	0	0	0	0	0
	CEP85L_REV3L	0	0	0	0	0	0	0	0	0	0	0	0	0	0	0	0	0	0	0	0	0	0	0	0	0	0	1	0	0	0	0	0
	CERK_SCUBE1	0	0	0	0	0	0	0	0	0	0	0	0	0	0	0	0	0	0	0	0	0	0	0	0	0	0	0	0	0	0	0	0
	CES2_GPATCH2	0	0	0	0	0	0	0	0	0	0	0	0	0	0	0	0	0	0	0	0	0	0	0	0	0	0	0	0	0	0	0	0
	CHAF1A_CCDC94	0	0	1	0	0	0	0	0	0	0	0	0	0	0	0	0	0	0	0	0	0	0	0	0	0	0	0	0	0	0	0	0
	CHD1_SLCO6A1	0	0	0	0	0	0	0	0	0	0	0	0	0	0	0	0	0	0	0	0	0	0	0	0	0	0	0	0	0	0	0	0
	CHD2_HOMER2	0	0	0	0	0	0	0	0	0	0	0	0	0	0	0	0	0	0	0	0	0	0	0	0	0	0	0	0	0	0	0	0
	CHD3_RAD51C	0	0	0	0	0	0	0	0	0	0	0	0	0	0	0	0	0	0	0	0	0	0	0	0	0	0	0	0	0	0	0	0
	CHD4_DTX1	0	0	0	0	0	0	0	0	0	0	0	0	0	0	0	0	0	0	0	0	0	0	0	0	0	0	0	0	0	0	0	0
	CHD4_VWF	0	0	0	0	0	0	0	0	0	0	0	0	0	0	0	0	0	0	0	0	0	0	0	0	0	0	0	0	0	0	0	0
	CHD6_EFCAB11	0	0	0	0	0	0	0	0	0	0	0	0	0	0	0	0	0	0	0	0	0	0	0	0	0	0	0	0	0	0	0	0
	CHD7_PLAG1	0	0	0	0	0	0	0	0	0	0	0	0	0	0	0	0	0	0	0	0	0	0	0	0	0	0	0	1	0	0	0	0
	CHD7_TCF7L2	0	0	0	0	0	0	0	0	0	0	0	0	0	0	0	0	0	0	0	0	0	0	0	0	0	0	0	0	0	0	0	0
	CHD7_TOX	0	0	0	0	0	0	0	0	0	0	0	0	0	0	0	0	0	0	0	0	0	0	0	0	0	0	0	0	0	0	0	0
	CHD8_TOX4	0	0	0	0	0	0	0	0	0	0	0	0	0	0	0	0	0	0	0	0	0	0	0	0	0	0	0	0	0	0	0	0
	CHD9_RAD51B	0	0	0	0	0	0	0	0	0	0	0	0	0	0	0	0	0	0	0	0	0	0	0	0	0	0	0	0	0	0	0	0
	CHID1_IGF1R	0	0	0	0	0	0	0	0	0	0	0	0	0	0	0	0	0	0	0	0	0	0	0	0	0	0	0	0	0	0	0	0
	CHKA_GDPD5	0	0	0	0	0	0	0	0	0	0	0	0	0	0	0	0	0	0	0	0	0	0	0	0	0	0	0	0	0	0	0	0
	CHKA_HNF1B	0	0	0	0	0	0	0	0	0	0	0	0	0	0	0	0	0	0	0	0	0	0	0	0	0	0	0	0	0	0	0	0
	CHKA_PC	0	0	0	0	0	0	0	0	0	0	0	0	0	0	0	0	0	0	0	0	0	0	0	0	0	0	0	0	0	0	0	0
	CHM_KLHL4	0	0	0	0	0	0	0	0	0	0	0	0	0	0	0	0	0	0	0	0	0	0	0	0	0	0	0	0	0	0	0	0
	CHMP5_VMP1	0	0	0	0	0	0	0	0	0	0	0	0	0	0	0	0	0	0	0	0	0	0	0	0	0	0	0	0	0	0	0	0
	CHST11_HCFC2	0	0	0	0	0	0	0	0	0	0	0	0	0	0	0	0	0	0	0	0	0	0	0	0	0	0	0	0	0	0	0	0
	CHST11_RFX4	0	0	0	0	0	0	0	0	0	0	0	0	0	0	0	0	0	0	0	0	0	0	0	0	0	0	0	0	0	0	0	0
	CHSY3_RBM22	0	0	0	0	0	0	0	0	0	0	0	0	0	0	0	0	0	0	0	0	0	0	0	0	0	0	0	0	0	0	0	0
	CISD1_GABRA1	0	0	0	0	0	0	0	0	0	0	0	0	0	0	0	0	0	0	0	0	0	0	0	0	0	0	0	0	0	0	0	0
	CKAP5_TMEM135	0	0	0	0	0	0	0	0	0	0	0	0	0	0	0	0	0	0	0	0	0	0	0	0	0	0	0	0	0	0	0	0
	CKAP5_VMP1	0	0	1	0	0	0	0	0	0	0	0	0	0	0	0	0	0	0	0	0	0	0	0	0	0	0	0	0	0	0	0	0
	CKS2_PCSK5	0	0	0	0	0	0	0	0	0	0	0	0	0	0	0	0	0	0	0	0	0	0	0	0	0	0	0	0	0	0	0	0
	CLCN3_SMAD1	0	0	0	0	0	0	0	0	0	0	0	0	0	0	0	0	0	0	0	0	0	0	0	0	0	0	0	0	0	0	0	0
	CLDN10_TTC12	0	0	0	0	0	0	0	0	0	0	0	0	0	0	0	0	0	0	0	0	0	0	0	0	0	0	0	0	0	0	0	0
	CLIC4_GRHL3	0	0	0	0	1	0	0	0	0	0	0	0	0	0	0	0	0	0	0	0	0	0	0	0	0	0	0	0	0	0	0	0
	CLIC6_ITSN1	0	0	0	0	0	0	0	0	0	0	0	0	0	0	0	0	0	0	0	0	0	0	0	0	0	0	0	0	0	0	0	0
	CLIP1_KNTC1	0	0	0	0	1	0	0	0	1	0	0	0	0	0	0	0	0	0	0	0	0	0	0	0	0	0	0	0	0	0	0	0
	CLIP2_NCF1	0	0	0	0	0	0	0	0	0	0	0	0	0	0	0	0	0	0	0	0	0	0	0	0	0	0	0	0	0	0	0	0
	CLK1_PPIL3	0	0	0	0	0	0	0	0	0	0	0	0	0	0	0	0	0	0	0	0	0	0	0	0	1	0	0	0	0	0	0	0
	CLK2_ASH1L	0	0	0	0	0	0	0	0	0	0	0	0	0	0	0	0	0	0	0	0	0	0	0	0	0	0	0	0	0	0	0	0
	CLNS1A_AQP11	0	0	1	0	0	0	0	0	0	0	0	0	0	0	0	0	0	0	0	0	0	0	0	0	0	0	0	0	0	0	0	0
	CLOCK_PHF21A	0	0	0	0	0	0	0	0	0	0	0	0	0	0	0	0	0	0	0	0	0	0	0	0	0	0	0	0	0	0	0	0
	CLOCK_SRD5A3	0	0	0	0	0	0	0	0	0	0	0	0	0	0	0	0	0	0	0	0	0	0	0	0	0	0	0	0	0	0	0	0
	CLPB_ARMC4	0	0	0	0	0	0	0	0	0	0	0	0	0	0	0	0	0	0	0	0	0	0	0	0	0	0	0	0	0	0	0	0
	CLPB_C2CD3	0	0	0	0	0	0	0	0	0	0	0	0	0	0	0	0	0	0	0	0	0	0	0	0	0	0	0	0	0	0	0	0
	CLPB_MTUS2	0	0	0	0	0	0	0	0	0	0	0	0	0	0	0	0	0	0	0	0	0	0	0	0	0	0	0	0	0	0	0	0
	CLPTM1_AP1M1	0	0	0	0	0	0	0	0	0	0	0	0	0	0	0	0	0	0	0	0	0	0	0	0	0	0	0	0	0	0	0	0
	CLPTM1L_CDHR2	0	0	0	0	0	0	0	0	0	0	0	0	0	0	0	0	0	0	0	0	0	0	0	0	0	0	0	0	0	0	0	0
	CLPX_IGDCC4	0	0	0	0	0	0	0	0	0	0	0	0	0	0	0	0	0	0	0	0	0	0	0	0	0	0	0	0	0	0	0	0
	CLSTN1_CTNNBIP1	0	0	1	0	0	0	0	0	0	0	0	0	0	0	0	0	0	0	0	0	0	0	0	0	0	0	0	0	0	0	0	0
	CLTA_UBE2R2	0	0	0	0	0	0	0	0	0	0	0	0	0	0	0	0	0	0	0	0	0	0	0	0	0	0	0	0	0	0	0	0
	CLTC_ETV4	0	0	0	0	0	0	0	0	0	0	0	0	0	0	0	0	0	0	0	0	0	0	0	0	0	0	0	0	0	0	0	0
	CLTC_PTRH2	0	0	0	0	0	0	0	0	0	0	0	0	0	0	0	0	0	0	0	0	0	0	0	0	0	0	0	0	0	0	0	0
	CLTC_ROS1	0	0	0	0	0	0	0	0	0	0	0	0	0	0	0	0	0	0	0	0	0	0	0	0	0	0	0	0	0	0	0	0
	CMIP_CDYL2	0	0	0	0	0	0	0	0	0	0	0	0	0	0	0	0	0	0	0	0	0	0	0	0	0	0	0	0	0	0	0	0
	CNKSR1_MAN1C1	0	0	0	0	0	0	0	0	0	0	0	0	0	0	0	0	0	0	0	0	0	0	0	0	0	0	0	0	0	0	0	0
	CNN3_ALG14	0	0	0	0	0	0	0	0	0	0	0	0	0	0	0	0	0	0	0	0	0	0	0	0	0	0	0	0	0	0	0	0
	CNOT2_GLT1D1	0	0	0	0	0	0	0	0	0	0	0	0	0	0	0	0	0	0	0	0	0	0	0	0	0	0	0	1	0	0	0	0
	CNOT2_SLC45A4	0	0	0	0	0	0	0	0	0	0	0	0	0	0	0	0	0	0	0	0	0	0	0	0	0	0	0	0	0	0	0	0
	CNST_RGS7	0	0	0	0	0	0	0	0	0	0	0	0	0	0	0	0	0	0	0	0	0	0	0	0	0	0	0	0	0	0	0	0
	CNTRL_DENND1A	0	0	0	0	0	0	0	0	0	0	0	0	0	0	0	0	0	0	0	0	0	0	0	0	0	0	0	0	0	0	0	1
	COG5_DPP6	0	0	0	0	0	0	0	0	0	0	0	0	0	0	0	0	0	0	0	0	0	0	0	0	0	0	0	0	0	0	0	0
	COL22A1_RAD54B	0	0	0	0	0	0	0	0	0	0	0	0	0	0	0	0	0	0	0	0	0	0	0	0	0	0	0	0	0	0	0	0
	COL3A1_CLU	0	0	2	0	0	0	0	0	0	1	0	0	0	0	0	0	0	0	0	0	0	0	0	0	0	0	0	0	0	0	0	0
	COL3A1_GULP1	0	0	0	0	0	0	0	0	0	0	0	0	0	0	0	0	0	0	0	0	0	0	0	0	0	0	0	0	0	0	0	0
	COL4A1_ATP11A	0	0	0	0	1	0	0	0	0	0	0	0	0	0	0	0	0	0	0	0	0	0	0	0	0	0	0	0	0	0	0	0
	COL5A1_PTGES2	0	0	0	0	0	0	0	0	0	0	0	0	0	0	0	0	0	0	0	0	0	0	0	0	0	0	0	0	0	0	0	0
	COLEC12_AMACR	0	0	0	0	0	0	0	0	0	0	0	0	0	0	0	0	0	0	0	0	0	0	0	0	0	0	0	0	0	0	0	0
	COMMD10_DGKI	0	0	0	0	0	0	0	0	0	0	0	0	0	0	0	0	0	0	0	0	0	0	0	0	0	0	0	0	0	0	0	0
	COPE_TMEM59L	0	0	0	0	0	0	0	0	0	0	0	0	0	0	0	0	0	0	0	0	0	0	0	0	0	0	0	0	0	0	0	0
	COQ10A_USP5	0	0	0	0	0	0	0	0	0	0	0	0	0	0	0	0	0	0	0	0	0	0	0	0	0	0	0	0	0	0	0	0
	COQ6_ACOT4	0	0	0	0	0	0	0	0	0	0	0	0	0	0	0	0	0	0	0	0	0	0	0	0	0	0	0	0	0	0	0	0
	CORO1C_RBFOX1	0	0	0	0	0	0	0	0	0	0	0	0	0	0	0	0	0	0	0	0	0	0	0	0	0	0	0	0	0	0	0	0
	CORO7_CLEC16A	0	0	0	0	0	0	0	0	0	0	0	0	0	0	0	0	0	0	0	0	0	0	0	0	0	0	0	0	0	0	0	0
	CPD_AATF	0	0	1	0	0	0	0	0	0	0	0	0	0	0	0	0	0	0	0	0	0	0	0	0	0	0	0	0	0	0	0	0
	CPD_SKAP1	0	0	0	0	0	0	0	0	0	0	0	0	0	0	0	0	0	0	0	0	0	0	0	0	0	0	0	0	0	0	0	0
	CPD_TBX2	0	0	0	0	0	0	0	0	0	0	0	0	0	0	0	0	0	0	0	0	0	0	0	0	0	0	0	0	0	0	0	0
	CPEB4_STK32A	0	0	0	0	0	0	0	0	0	0	0	0	0	0	0	0	0	0	0	0	0	0	0	0	0	0	0	0	0	0	0	0
	CPED1_SND1	0	0	0	0	0	0	0	0	0	0	0	0	0	0	0	0	0	0	0	0	0	0	0	0	0	0	0	0	0	0	0	1
	CPM_GOLT1B	0	0	0	0	0	0	0	0	0	0	0	0	0	0	0	0	0	0	0	0	0	0	0	0	0	0	0	0	0	0	0	0
	CPM_KCNMA1	0	0	0	0	0	0	0	0	0	0	0	0	0	0	0	0	0	0	0	0	0	0	0	0	0	0	0	0	0	0	0	0
	CPQ_AZIN1	0	0	0	0	0	0	0	0	1	0	0	0	0	0	0	0	0	0	0	0	0	0	0	0	0	0	0	0	0	0	0	0
	CPSF6_RAB3IP	0	0	0	0	0	0	0	0	0	0	0	0	0	0	0	0	0	0	0	0	0	0	0	0	0	0	0	0	0	0	0	0
	CPSF6_TSPAN31	0	0	0	0	0	0	0	0	0	0	0	0	0	0	0	0	0	0	0	0	0	0	0	0	0	0	0	0	0	0	0	0
	CPT1A_ADAM2	0	0	0	0	0	0	0	0	0	0	0	0	0	0	0	0	0	0	0	0	0	0	0	0	0	0	0	0	0	0	0	0
	CPT2_SCP2	0	0	0	0	0	0	0	0	0	0	0	0	0	0	0	0	0	0	0	0	0	0	0	0	0	0	0	0	0	0	0	0
	CREB3_TLN1	0	0	0	0	0	0	0	0	0	0	0	0	0	0	0	0	0	0	0	0	0	0	0	0	0	0	0	0	0	0	0	0
	CREB3L2_CPA2	0	0	0	0	0	0	0	0	0	0	0	0	0	0	0	0	0	0	0	0	0	0	0	0	0	0	0	0	0	0	0	0
	CREBBP_ATG10	0	0	0	0	0	0	0	0	0	0	0	0	0	0	0	0	0	0	0	0	0	0	0	0	0	0	0	0	0	0	0	0
	CREBBP_DNAJA3	0	0	0	0	0	0	0	0	0	0	0	0	0	0	0	0	0	0	0	0	0	0	0	0	0	0	0	0	0	0	0	1
	CREBBP_KAT6A	0	0	0	0	0	0	0	0	0	0	0	0	0	0	0	0	0	0	0	0	0	0	0	0	0	0	0	0	0	0	0	0
	CREBBP_NUBP1	0	0	1	0	0	0	0	0	0	0	0	0	0	0	0	0	0	0	0	0	0	0	0	0	0	0	0	0	0	0	0	0
	CREBBP_PRSS33	0	0	0	0	0	1	0	0	0	0	0	0	0	0	0	0	0	0	0	0	0	0	0	0	0	0	0	0	0	0	0	0
	CREBBP_UTRN	0	0	0	0	0	0	0	0	0	0	0	0	0	0	0	0	0	0	0	0	0	0	0	0	0	0	0	0	0	0	0	1
	CREBBP_ZNF500	0	0	0	0	0	0	0	0	0	0	0	0	0	0	0	0	0	0	0	0	0	0	0	0	0	0	0	0	0	0	0	0
	CRLS1_NFX1	0	0	0	0	0	0	0	0	0	0	0	0	0	0	0	0	0	0	0	0	0	0	0	0	0	0	0	0	0	0	0	0
	CRTC1_LYPD4	0	0	0	0	0	0	0	0	0	0	0	0	0	0	0	0	0	0	0	0	0	0	0	0	0	0	0	0	0	0	0	0
	CRTC2_KIAA0907	0	0	0	0	0	0	0	0	0	0	0	0	0	0	0	0	0	0	0	0	0	0	0	0	0	0	0	0	0	0	0	0
	CRYBG3_IL20RB	0	0	0	0	0	0	0	0	0	0	0	0	0	0	0	0	0	0	0	0	0	0	0	0	0	0	0	0	0	0	0	0
	CSE1L_ARFGEF2	0	0	0	0	0	0	0	0	0	0	0	0	0	0	0	0	0	0	0	0	0	0	0	0	0	0	0	0	0	0	0	0
	CSF2RA_CRLF2	0	0	0	0	0	0	0	0	0	0	0	0	0	0	0	0	0	0	0	0	0	0	0	0	0	0	0	0	0	0	0	4
	CSGALNACT2_SLC16A9	0	0	0	0	0	0	0	0	0	0	0	0	0	0	0	0	0	0	0	0	0	0	0	0	0	0	0	0	0	0	0	0
	CSMD1_DOCK5	0	0	0	0	0	1	0	0	0	0	0	0	0	0	0	0	0	0	0	0	0	0	0	0	0	0	0	0	0	0	0	0
	CSMD3_RIMS2	0	0	0	0	0	0	0	0	0	0	0	0	0	0	0	0	0	0	0	0	0	0	0	0	0	0	0	0	0	0	0	0
	CSTF3_LMO2	0	0	0	0	0	0	0	0	0	0	0	0	0	0	0	0	0	0	0	0	0	0	0	0	0	1	0	0	0	0	0	0
	CTDSP2_LSM14A	0	0	0	0	0	0	0	0	0	0	0	0	0	0	0	0	0	0	0	0	0	0	0	0	0	0	0	0	0	0	0	0
	CTDSP2_METTL1	0	0	0	0	0	0	0	0	0	0	0	0	0	0	0	0	0	0	0	0	0	0	0	0	0	0	0	0	0	0	0	0
	CTDSPL_TMCC1	0	0	0	0	0	0	0	0	0	0	0	0	0	0	0	0	0	0	0	0	0	0	0	0	0	0	0	0	0	0	0	0
	CTIF_GRM4	0	0	0	0	0	0	0	0	0	0	0	0	0	0	0	0	0	0	0	0	0	0	0	0	0	0	0	0	0	0	0	0
	CTNNA1_CYSTM1	0	0	0	0	0	0	0	0	0	0	0	0	0	0	0	0	0	0	0	0	0	0	0	0	0	0	0	0	0	0	0	0
	CTNNA3_C14orf166B	0	0	0	0	0	0	0	0	0	0	0	0	0	0	0	0	0	0	0	0	0	0	0	0	0	0	0	0	0	0	0	0
	CTNNA3_LOH12CR1	0	0	0	0	0	0	0	0	0	0	0	0	0	0	0	0	0	0	0	0	0	0	0	0	0	0	0	0	0	0	0	0
	CTNNA3_MGMT	0	0	0	0	0	0	0	0	0	0	0	0	0	0	0	0	0	0	0	0	0	0	0	0	0	0	0	0	0	0	0	0
	CTNNB1_ULK4	0	0	2	0	1	0	0	0	0	0	0	0	0	0	0	0	0	0	0	0	0	0	0	0	0	0	0	0	0	0	0	0
	CTNND2_NRBP1	0	0	0	0	0	0	0	0	0	0	0	0	0	0	0	0	0	0	0	0	0	0	0	0	0	0	0	0	0	0	0	0
	CTPS2_RBBP7	0	0	0	0	0	0	0	0	0	0	0	0	0	0	0	0	0	0	0	0	0	0	0	0	0	0	0	0	0	0	0	0
	CTSB_DOCK5	0	0	1	0	0	0	0	0	0	0	0	0	0	0	0	0	0	0	0	0	0	0	0	0	0	0	0	0	0	0	0	0
	CTSH_RASGRF1	0	0	0	0	0	0	0	0	0	0	0	0	0	0	0	0	0	0	0	0	0	0	0	0	0	0	0	0	0	0	0	0
	CTTN_ANO1	0	0	1	0	0	0	0	0	0	0	0	0	0	0	0	0	0	0	0	0	0	0	0	0	0	0	0	0	0	0	0	0
	CTTN_DSG1	0	0	0	0	0	0	0	0	0	0	0	0	0	0	0	0	0	0	0	0	0	0	0	0	0	0	0	0	0	0	0	0
	CTTN_INPPL1	0	0	1	0	0	0	0	0	0	0	0	0	0	0	0	0	0	0	0	0	0	0	0	0	0	0	0	0	0	0	0	0
	CTTN_SHANK2	0	0	1	0	0	0	0	0	0	0	0	0	0	0	0	0	0	0	0	0	0	0	0	0	0	0	0	0	0	0	0	0
	CUL5_ATM	0	0	0	0	0	0	0	0	0	0	0	0	0	0	0	0	0	0	0	0	0	0	0	0	0	0	0	0	0	0	0	0
	CUX1_AHCYL2	0	0	0	0	0	0	0	0	0	0	0	0	0	0	0	0	0	0	0	0	0	0	0	0	0	0	0	0	0	0	0	0
	CUX1_EHBP1L1	0	0	0	0	0	0	0	0	0	0	0	0	0	0	0	0	0	0	0	0	0	0	0	0	0	0	0	0	0	0	0	0
	CUX1_NUTM1	0	0	0	0	0	0	0	0	0	0	0	0	0	0	0	0	0	0	0	0	0	0	0	0	0	0	0	0	0	0	0	3
	CUX1_THSD7A	0	0	0	0	0	0	0	0	0	0	0	0	0	0	0	0	0	0	0	0	0	0	0	0	0	0	0	0	0	0	0	0
	CWC25_B4GALNT2	0	0	0	0	0	0	0	0	0	0	0	0	0	0	0	0	0	0	0	0	0	0	0	0	0	0	0	0	0	0	0	0
	CXADR_APP	0	0	0	1	0	0	0	0	0	0	0	0	0	0	0	0	0	0	0	0	0	0	0	0	0	0	0	0	0	0	0	0
	CXCL16_TEKT1	0	0	0	0	0	0	0	0	0	0	0	0	0	0	0	0	0	0	0	0	0	0	0	0	0	0	0	0	0	0	0	0
	CYFIP1_ACACA	0	0	0	0	0	0	0	0	0	0	0	0	0	0	0	0	0	0	0	0	0	0	0	0	0	0	0	0	0	0	0	0
	CYTH3_MAD1L1	0	0	0	0	0	0	0	0	0	0	0	0	0	0	0	0	0	0	0	0	0	0	0	0	0	0	0	0	0	0	0	0
	DAB1_CREG1	0	0	0	0	0	0	0	0	0	1	0	0	0	0	0	0	0	0	0	0	0	0	0	0	0	0	0	0	0	0	0	0
	DACT3_PRKD2	0	0	0	0	0	0	0	0	0	0	0	0	0	0	0	0	0	0	0	0	0	0	0	0	1	0	0	0	0	0	0	0
	DAP_SNX9	0	0	0	0	0	0	0	0	0	0	0	0	0	0	0	0	0	0	0	0	0	0	0	0	0	0	0	0	0	0	0	0
	DAP_SPTBN2	0	0	0	0	0	0	0	0	0	0	0	1	0	0	0	0	0	0	0	0	0	0	0	0	0	0	0	0	0	0	0	0
	DAPK1_AGTPBP1	0	0	0	0	0	0	0	0	0	0	0	0	0	0	0	0	0	0	0	0	0	0	0	0	0	0	0	0	0	0	0	0
	DCAF15_ZNF333	0	0	0	0	0	0	0	0	0	0	0	0	0	0	0	0	0	0	0	0	0	0	0	0	1	0	0	0	0	0	0	0
	DCAF7_VMP1	0	0	1	0	0	0	0	0	0	0	0	0	0	0	0	0	0	0	0	0	0	0	0	0	0	0	0	0	0	0	0	0
	DCBLD2_ABI3BP	0	0	0	0	0	0	0	0	0	0	0	0	0	0	0	0	0	0	0	0	0	0	0	0	0	0	0	0	0	0	0	0
	DCDC2_TNNC1	0	0	0	0	0	0	0	0	0	0	0	0	0	0	0	0	0	0	0	0	0	0	0	0	0	0	0	1	0	0	0	0
	DCK_GRSF1	0	0	0	0	0	0	0	0	0	0	0	0	0	0	0	0	0	0	0	0	0	0	0	0	0	0	0	0	0	0	0	0
	DCP2_REEP5	0	0	0	0	0	0	0	0	0	0	0	0	0	0	0	0	0	0	0	0	0	0	0	0	0	0	0	0	0	0	0	0
	DCTN2_DDX23	0	0	0	0	0	1	0	0	0	0	0	0	0	0	0	0	0	0	0	0	0	0	0	0	0	0	0	0	0	0	0	0
	DCUN1D1_CCDC50	0	0	0	0	0	0	0	0	0	0	0	0	0	0	0	0	0	0	0	0	0	0	0	0	0	0	0	0	0	0	0	0
	DDX3X_MLLT10	0	0	0	0	0	0	0	0	0	0	0	0	0	0	0	0	0	0	0	0	0	0	1	0	0	1	0	0	0	0	0	0
	DDX42_BRIP1	0	0	0	0	0	0	0	0	0	0	0	0	0	0	0	0	0	0	0	0	0	0	0	0	0	0	0	0	0	0	0	0
	DDX42_RPS6KB1	0	0	1	0	0	0	0	0	0	0	0	0	0	0	0	0	0	0	0	0	0	0	0	0	0	0	0	0	0	0	0	0
	DDX5_ART1	0	0	1	0	0	0	0	0	0	0	0	0	0	0	0	0	0	0	0	0	0	0	0	0	0	0	0	0	0	0	0	0
	DDX5_ZNF511	0	0	0	0	0	0	0	0	0	0	0	0	0	0	0	0	0	0	0	0	2	0	0	0	0	0	0	0	0	0	0	1
	DDX52_PSMD3	0	0	0	0	0	0	0	0	0	0	0	0	0	0	0	0	0	0	0	0	0	0	0	0	0	0	0	0	0	0	0	0
	DDX52_TMIGD1	0	0	0	0	0	0	0	0	0	0	0	0	0	0	0	0	0	0	0	0	0	0	0	0	0	0	0	0	0	0	0	0
	DDX54_IQCD	0	0	0	0	0	0	0	0	0	0	0	0	0	0	0	0	0	0	0	0	0	0	0	0	0	0	0	0	0	0	0	0
	DDX60_SPOCK3	0	0	0	0	0	0	0	0	0	0	0	0	0	0	0	0	0	0	0	0	0	0	0	0	0	0	0	0	0	0	0	0
	DEF8_FBXO31	0	0	0	0	0	0	0	0	0	0	0	0	0	0	0	0	0	0	0	0	0	0	0	0	0	0	0	0	0	0	0	0
	DEGS2_WARS	0	0	0	0	0	0	0	0	0	0	0	0	0	0	0	0	0	0	0	0	0	0	0	0	0	0	0	0	0	0	0	0
	DEK_NUP214	0	0	0	0	0	0	0	0	0	0	0	0	0	0	0	0	0	0	0	0	2	0	0	0	0	0	0	0	0	0	0	0
	DENND1A_CADPS2	0	0	0	0	0	0	0	0	0	0	0	0	0	0	0	0	0	0	0	0	0	0	0	0	0	0	0	0	0	0	0	0
	DENND1A_NDUFA8	0	0	0	0	0	0	0	0	0	0	0	0	0	0	0	0	0	0	0	0	0	0	0	0	0	0	0	0	0	0	0	0
	DENND1B_RRP15	0	0	0	0	0	0	0	0	0	0	0	0	0	0	0	0	0	0	0	0	0	0	0	0	0	0	0	0	0	0	0	0
	DENND4C_RHOBTB2	0	0	0	0	0	0	0	0	0	0	0	0	0	0	0	0	0	0	0	0	0	0	0	0	0	0	0	0	0	0	0	0
	DENND5A_SBF2	0	0	0	0	0	0	0	0	0	0	0	0	0	0	0	0	0	0	0	0	0	0	0	0	0	0	0	0	0	0	0	0
	DENND5B_EPS8	0	0	0	0	0	0	0	0	0	0	0	0	0	0	0	0	0	0	0	0	0	0	0	0	1	0	0	0	0	0	0	0
	DEPDC5_BID	0	0	0	0	0	0	0	0	1	0	0	0	0	0	0	0	0	0	0	0	0	0	0	0	0	0	0	0	0	0	0	0
	DEPTOR_ENPP2	0	0	0	0	0	0	0	0	0	0	0	0	0	0	0	0	0	0	0	0	0	0	0	0	0	0	0	0	0	0	0	0
	DGKD_UGT1A4	0	0	0	0	0	0	0	0	0	0	0	0	0	0	0	0	0	0	0	0	0	0	0	0	0	0	0	0	0	0	0	0
	DGKE_KRT222	0	0	0	0	0	0	0	0	0	0	0	0	0	0	0	0	0	0	0	0	0	0	0	0	0	0	0	0	0	0	0	0
	DGUOK_ACTG2	0	0	0	0	0	0	0	0	0	0	0	0	0	0	0	0	0	0	0	0	0	0	0	0	0	0	0	0	0	0	0	0
	DHCR24_PCNXL2	0	0	0	0	0	0	0	0	0	0	0	0	0	0	0	0	0	0	0	0	0	0	0	0	0	0	0	0	0	0	0	0
	DHRS1_METTL3	0	0	0	0	0	0	0	0	0	0	0	0	0	0	0	0	0	0	0	0	0	0	0	0	0	0	0	0	0	0	0	0
	DHRS4_SCFD1	0	0	0	0	0	0	0	0	0	0	0	0	0	0	0	0	0	0	0	0	0	0	0	0	0	0	0	0	0	0	0	0
	DHRS4L2_DHRS2	0	0	1	0	0	0	0	0	0	0	0	0	0	0	0	0	0	0	0	0	0	0	0	0	0	0	0	0	0	0	0	0
	DHX35_DNTTIP1	0	0	0	0	0	0	0	0	0	0	0	0	0	0	0	0	0	0	0	0	0	0	0	0	0	0	0	0	0	0	0	0
	DHX40_TUBD1	0	0	0	0	0	0	0	0	0	0	0	0	0	0	0	0	0	0	0	0	0	0	0	0	0	0	0	0	0	0	0	0
	DHX57_SOS1	0	0	0	0	0	0	0	0	0	0	0	0	0	0	0	0	0	0	0	0	0	0	0	0	0	0	0	0	0	0	0	0
	DHX8_GPATCH8	0	0	0	0	0	0	0	0	0	0	0	0	0	0	0	0	0	0	0	0	0	0	0	0	0	0	0	0	0	0	0	0
	DHX9_PRELID1	0	0	0	0	0	0	0	0	0	0	0	0	0	0	0	0	0	0	0	0	0	0	0	0	0	0	0	0	0	0	0	0
	DIAPH2_F8	0	0	0	0	0	0	0	0	0	0	0	0	0	0	0	0	0	0	0	0	0	0	0	0	0	0	0	0	0	0	0	0
	DIAPH3_TDRD3	0	0	0	0	0	0	0	0	0	0	0	0	0	0	0	0	0	0	0	0	0	0	0	0	0	0	0	0	0	0	0	0
	DIP2A_PRR4	0	0	0	0	0	0	0	0	0	0	0	0	0	0	0	0	0	0	0	0	0	0	0	0	0	0	0	0	0	0	0	0
	DIP2B_TAF8	0	0	0	0	0	0	0	0	0	0	0	0	0	0	0	0	0	0	0	0	0	0	0	0	0	0	0	0	0	0	0	0
	DIP2C_PDGFRA	0	0	0	0	0	0	0	0	0	0	0	0	0	0	0	0	0	0	0	0	0	0	0	0	0	0	0	0	1	0	0	0
	DIRC2_DDT	0	0	0	0	0	0	0	0	0	0	0	0	0	0	0	0	0	0	0	0	0	0	0	0	0	0	0	0	0	0	0	0
	DIS3L2_DNM1	0	0	0	0	0	0	0	0	0	0	0	0	0	0	0	0	0	0	0	0	0	0	0	0	0	0	0	0	0	0	0	0
	DIS3L2_SPHKAP	0	0	0	0	0	0	0	0	0	0	0	0	0	0	0	0	0	0	0	0	0	0	0	0	0	0	0	0	0	0	0	0
	DIS3L2_UBE2E3	0	0	0	0	0	0	0	0	0	0	0	0	0	0	0	0	0	0	0	0	0	0	0	0	0	0	0	0	0	0	0	0
	DIXDC1_GAB2	0	0	0	0	0	0	0	0	0	0	0	0	0	0	0	0	0	0	0	0	0	0	0	0	0	0	0	0	0	0	0	0
	DLG1_BDH1	0	0	0	0	0	0	0	0	0	0	0	0	0	0	0	0	0	0	0	0	0	0	0	0	0	0	0	0	0	0	0	0
	DLG1_CRYBG3	0	0	0	0	0	0	0	0	0	0	0	0	0	0	0	0	0	0	0	0	0	0	0	0	0	0	0	0	0	0	0	0
	DLG3_UNC5D	0	0	0	0	0	0	0	0	0	0	0	0	0	0	0	0	0	0	0	0	0	0	0	0	0	0	0	0	0	0	0	0
	DLG5_PCDH15	0	0	0	0	0	0	0	0	0	0	0	0	0	0	0	0	0	0	0	0	0	0	0	0	0	0	0	0	0	0	0	0
	DLGAP1_RAB31	0	0	0	0	0	0	0	0	0	0	0	0	0	0	0	0	0	0	0	0	0	0	0	0	0	0	0	0	0	0	0	0
	DLGAP2_WDFY2	0	0	0	0	0	0	0	0	0	1	0	0	0	0	0	0	0	0	0	0	0	0	0	0	0	0	0	0	0	0	0	0
	DMC1_DNAL4	0	0	0	0	0	0	0	0	0	0	0	0	0	0	0	0	0	0	0	0	0	0	0	0	0	0	0	0	0	0	0	0
	DMD_LIX1L	0	0	0	0	0	0	0	0	0	0	0	0	0	0	0	0	0	0	0	0	0	0	0	0	0	0	0	0	0	0	0	0
	DMGDH_NMNAT2	0	0	0	0	0	0	0	0	0	0	0	0	0	0	0	0	0	0	0	0	0	0	0	0	0	0	0	0	0	0	0	0
	DMTF1_SEMA3D	0	0	0	0	0	0	0	0	0	0	0	0	0	0	0	0	0	0	0	0	0	0	0	0	0	0	0	0	0	0	0	0
	DMWD_KDM4C	0	0	0	0	0	0	0	0	0	0	0	0	0	0	0	0	0	0	0	0	0	0	0	0	0	0	0	0	0	0	0	0
	DMXL1_NANS	0	0	0	0	0	0	0	0	0	0	0	0	0	0	0	0	0	0	0	0	0	0	0	0	0	0	0	0	0	0	0	0
	DNAJB12_HHEX	0	0	0	0	0	0	0	0	0	0	0	0	0	0	0	0	0	0	0	0	0	0	0	0	0	0	0	0	0	0	0	1
	DNAJB12_SLC25A16	0	0	1	0	0	0	0	0	0	0	0	0	0	0	0	0	0	0	0	0	0	0	0	0	0	0	0	0	0	0	0	0
	DNAJC17_CIB2	0	0	0	0	0	0	0	0	0	0	0	0	0	0	0	0	0	0	0	0	0	0	0	0	0	0	0	0	0	0	0	0
	DNAJC17_PPP1R14D	0	0	0	0	0	0	0	0	0	0	0	0	0	0	0	0	0	0	0	0	0	0	0	0	0	0	0	0	0	0	0	0
	DNAJC19_ADK	0	0	0	0	0	0	0	0	0	0	0	0	0	0	0	0	0	0	0	0	0	0	0	0	0	0	0	0	0	0	0	0
	DNAJC24_ELP4	0	0	0	0	0	0	0	0	0	0	0	0	0	0	0	0	0	0	0	0	0	0	0	0	0	0	0	0	0	0	0	0
	DNAJC3_FARP1	0	0	0	0	0	0	0	0	0	0	0	0	0	0	0	0	0	0	0	0	0	0	0	0	1	0	0	0	0	0	0	0
	DNAJC9_TTC18	0	0	0	0	0	0	0	0	0	0	0	0	0	0	0	0	0	0	0	0	0	0	0	0	0	0	0	0	0	0	0	0
	DNER_TRIP12	0	0	0	0	0	0	0	0	0	0	0	0	0	0	0	0	0	0	0	0	0	0	0	0	0	0	0	0	0	0	0	0
	DNM1_LCN2	0	0	0	0	0	0	0	0	0	0	0	0	0	0	0	0	0	0	0	0	0	0	0	0	0	0	0	0	0	0	0	0
	DNM2_PDE4A	0	0	0	0	0	0	0	0	0	0	0	0	0	0	0	0	0	0	0	0	0	0	0	0	0	0	0	0	0	0	0	0
	DNM2_SLC44A2	0	0	0	0	0	0	0	0	0	0	0	0	0	0	0	0	0	0	0	0	0	0	0	0	0	0	0	0	0	0	0	0
	DNMT3B_COMMD7	0	0	0	0	0	0	0	0	0	0	0	0	0	0	0	0	0	0	0	0	0	0	0	0	0	0	0	0	0	0	0	0
	DNTT_BLNK	0	0	0	0	0	0	0	0	0	0	0	0	0	0	0	0	0	0	0	0	0	0	0	0	0	0	0	0	0	0	0	1
	DOC2B_USP43	0	0	0	0	0	0	0	0	0	0	0	0	0	0	0	0	0	0	0	0	0	0	0	0	0	0	0	0	1	0	0	0
	DOCK1_PPAPDC1A	0	0	0	0	0	0	0	0	0	0	0	0	0	0	0	0	0	0	0	0	0	0	0	0	0	0	0	0	0	0	0	0
	DOCK10_BARD1	0	0	0	0	0	0	0	0	0	0	0	0	0	0	0	0	0	0	0	0	0	0	0	0	0	0	0	0	0	0	0	1
	DOCK5_KIF13B	0	0	1	0	0	0	0	0	0	0	0	0	0	0	0	0	0	0	0	0	0	0	0	0	0	0	0	0	0	0	0	0
	DOCK7_NMT2	0	0	0	0	0	0	0	0	0	0	0	0	0	0	0	0	0	0	0	0	0	0	0	0	0	0	0	0	0	0	0	0
	DOCK8_OSBP	0	0	0	0	0	0	0	0	0	0	0	0	0	0	0	0	0	0	0	0	0	0	0	0	0	0	0	0	0	0	0	0
	DOLPP1_SPTAN1	0	0	0	0	0	0	0	0	0	0	0	0	0	0	0	0	0	0	0	0	0	0	0	0	0	0	0	0	0	0	0	0
	DOPEY2_TRPM2	0	0	0	0	0	0	0	0	0	0	0	0	0	0	0	0	0	0	0	0	0	0	0	0	0	0	0	0	0	0	0	0
	DOT1L_TECR	0	0	0	0	0	0	0	0	0	0	0	1	0	0	0	0	0	0	0	0	0	0	0	0	0	0	0	0	0	0	0	0
	DPF2_POLA2	0	0	0	0	0	0	0	0	0	0	0	0	0	0	0	0	0	0	0	0	0	0	0	0	0	0	0	0	0	0	0	0
	DPM1_EZR	0	0	0	0	0	0	0	0	0	0	0	0	0	0	0	0	0	0	0	0	0	0	0	0	0	0	0	0	0	0	0	0
	DPP3_FKBP2	0	0	0	0	0	0	0	0	0	0	0	0	0	0	0	0	0	0	0	0	0	0	0	0	0	0	0	0	0	0	0	0
	DPP3_PACS1	0	0	0	0	0	0	0	0	0	0	0	0	0	0	0	0	0	0	0	0	0	0	0	0	0	0	0	0	0	0	0	0
	DPP6_ACTR3B	0	0	0	0	0	0	0	0	0	0	0	0	0	0	0	0	0	0	0	0	0	0	0	0	0	0	0	0	0	0	0	0
	DPY19L1_CDKAL1	0	0	0	0	0	0	0	0	0	0	0	0	0	0	0	0	0	0	0	0	0	0	0	0	0	0	0	0	0	0	0	0
	DPY19L1_SDK1	0	0	0	0	0	0	0	0	0	0	0	0	0	0	0	0	0	0	0	0	0	0	0	0	0	0	0	0	0	0	0	0
	DPY19L3_TDRD12	0	0	0	0	0	0	0	0	0	0	0	0	0	0	0	0	0	0	0	0	0	0	0	0	0	0	0	0	0	0	0	0
	DPYD_STAB2	0	0	0	0	0	0	0	0	0	0	0	0	0	0	0	0	0	0	0	0	0	0	0	0	0	0	0	0	0	0	0	0
	DRG1_MYO18B	0	0	0	0	0	1	0	0	0	0	0	0	0	0	0	0	0	0	0	0	0	0	0	0	0	0	0	0	0	0	0	0
	DSCAML1_MPZL2	0	0	0	0	0	0	0	0	0	0	0	0	0	0	0	0	0	0	0	0	0	0	0	0	0	0	0	0	0	0	0	0
	DSCR3_NIPBL	0	0	0	0	0	0	0	0	0	0	0	0	0	0	0	0	0	0	0	0	0	0	0	0	0	0	0	0	0	0	0	0
	DSP_RCAN2	0	0	0	0	0	0	0	0	0	0	0	0	1	0	0	0	0	0	0	0	0	0	0	0	0	0	0	0	0	0	0	0
	DTD1_KIF16B	0	0	0	0	0	0	0	0	0	0	0	0	0	0	0	0	0	0	0	0	0	0	0	0	0	0	0	0	0	0	0	0
	DTD1_RALGAPA2	0	0	0	0	0	0	0	0	0	0	0	0	0	0	0	0	0	0	0	0	0	0	0	0	0	0	0	0	0	0	0	0
	DTL_AGBL4	0	0	0	0	0	0	0	0	0	0	0	0	0	0	0	0	0	0	0	0	0	0	0	0	0	0	0	0	0	0	0	0
	DTL_INTS7	0	0	0	0	0	0	0	0	0	0	0	0	0	0	0	0	0	0	0	0	0	0	0	0	0	0	0	0	0	0	0	0
	DTNA_ZNF521	0	0	0	0	0	0	0	0	0	0	0	0	0	0	0	0	0	0	0	0	0	0	0	0	0	0	0	0	0	0	0	0
	DTNB_CNOT4	0	0	0	0	0	0	0	0	0	0	0	0	0	0	0	0	0	0	0	0	0	0	0	0	0	0	0	0	0	0	0	0
	DTX4_CCDC102B	0	0	0	0	0	0	0	0	0	0	0	0	0	0	0	0	0	0	0	0	0	0	0	0	0	0	0	0	0	0	0	0
	DUSP12_NAV1	0	0	0	0	0	0	0	0	0	0	0	0	0	0	0	0	0	0	0	0	0	0	0	0	0	0	0	0	0	0	0	0
	DUSP22_PTK7	0	0	0	0	0	0	0	0	0	0	0	0	0	0	0	0	0	0	0	0	0	0	0	0	0	0	0	0	0	0	0	0
	DUSP7_PBRM1	0	0	0	0	0	0	0	0	0	0	0	0	0	0	0	0	0	0	0	0	0	0	0	0	0	0	0	0	0	0	0	0
	DYM_SLC14A2	0	0	0	0	0	0	0	0	0	0	0	0	0	0	0	0	0	0	0	0	0	0	0	0	0	0	0	0	0	0	0	0
	DYNC1LI1_GADL1	0	0	0	0	0	0	0	0	0	0	0	0	0	0	0	0	0	0	0	0	0	0	0	0	0	0	0	0	0	0	0	0
	DYNC1LI1_MRPS11	0	0	0	0	0	0	0	0	0	0	0	0	0	0	0	0	0	0	0	0	0	0	0	0	0	0	0	0	0	0	0	0
	DYNLT3_U2AF2	0	0	0	0	0	0	0	0	0	0	0	0	0	0	0	0	0	0	0	0	0	0	0	0	0	0	0	0	0	0	0	0
	DYX1C1_RFX7	0	0	0	0	0	0	0	0	0	0	0	0	0	0	0	0	0	0	0	0	0	0	0	0	0	0	0	0	0	0	0	0
	E2F5_CA3	0	0	0	0	0	0	0	0	0	0	0	0	0	0	0	0	0	0	0	0	0	0	0	0	0	0	0	0	0	0	0	0
	EAPP_USP13	0	0	0	0	0	0	0	0	0	0	0	0	0	0	0	0	0	0	0	0	0	0	0	0	0	0	0	0	0	0	0	0
	EARS2_VMP1	0	0	0	0	0	0	0	0	0	0	0	0	0	0	0	0	0	0	0	0	0	0	0	0	0	0	0	0	0	0	0	0
	EBF1_JAK2	0	0	0	0	0	0	0	0	0	0	0	0	0	0	0	0	0	0	0	0	0	0	0	0	0	0	0	0	0	0	0	1
	EBF1_PDGFRB	0	0	0	0	0	0	0	0	0	0	0	0	0	0	0	0	0	0	0	0	0	0	0	0	0	0	0	0	0	0	0	11
	EBPL_MIPEP	0	0	0	0	0	0	0	0	0	0	0	0	0	0	0	0	0	0	0	0	0	0	0	0	0	0	0	0	0	0	0	0
	ECE1_WNT4	0	0	0	0	0	0	0	0	1	0	0	0	0	0	0	0	0	0	0	0	0	0	0	0	0	0	0	0	0	0	0	0
	ECHDC1_FYN	0	0	0	0	0	0	0	0	0	0	0	0	0	0	0	0	0	0	0	0	0	0	0	0	0	0	0	0	0	0	0	0
	ECT2_KALRN	0	0	0	0	0	0	0	0	0	0	0	0	0	0	0	0	0	0	0	0	0	0	0	0	0	0	0	0	0	0	0	0
	EDEM1_GPD1L	0	0	0	0	0	0	0	0	0	0	0	0	0	0	0	0	0	0	0	0	0	0	0	0	0	0	0	0	0	0	0	0
	EEA1_PAH	0	0	0	0	0	0	0	0	0	0	0	0	0	0	0	0	0	0	0	0	0	0	0	0	0	0	0	0	0	0	0	0
	EEA1_TMCC3	0	0	0	0	0	0	0	0	0	0	0	0	0	0	0	0	0	0	0	0	0	0	0	0	0	0	0	0	0	0	0	0
	EEA1_UBE2N	0	0	0	0	0	0	0	0	0	0	0	0	0	0	0	0	0	0	0	0	0	0	0	0	0	0	0	0	0	0	0	0
	EED_TMEM126B	0	0	0	0	0	0	0	0	0	0	0	0	0	0	0	0	0	0	0	0	0	0	0	0	0	0	0	0	0	0	0	1
	EEF1A2_DKKL1	0	0	0	0	0	0	0	0	0	0	0	0	0	0	0	0	0	0	0	0	0	0	0	0	0	0	0	0	0	0	0	0
	EEF1G_ROS1	0	0	0	0	0	0	0	0	0	0	0	0	0	0	0	0	0	0	0	0	0	0	0	0	0	0	0	0	1	0	0	0
	EEF2_SMARCA4	0	0	0	0	0	0	0	0	0	0	0	0	0	0	0	0	0	0	0	0	0	0	0	0	0	0	0	0	0	0	0	0
	EFCAB11_ASB2	0	0	0	0	0	0	0	0	0	0	0	0	0	0	0	0	0	0	0	0	0	0	0	0	0	0	0	0	0	0	0	0
	EFCAB2_SDCCAG8	0	0	0	0	0	0	0	0	0	0	0	0	0	0	0	0	0	0	0	0	0	0	0	0	0	0	0	0	0	0	0	0
	EFHD1_EIF4E2	0	0	2	0	0	0	0	0	0	0	0	0	0	0	0	0	0	0	0	0	0	0	0	0	0	0	0	0	0	0	0	0
	EFNA4_C20orf96	0	0	0	0	0	0	0	0	0	0	0	0	0	0	0	0	0	0	0	0	0	0	0	0	0	0	0	0	0	0	0	0
	EFR3A_ASAP1	0	0	0	0	0	0	0	0	0	0	0	0	0	0	0	0	0	0	0	0	0	0	0	0	0	0	0	0	0	0	0	0
	EFR3A_ZFAT	0	0	0	0	0	0	0	0	0	0	0	0	0	0	0	0	0	0	0	0	0	0	0	0	0	0	0	0	0	0	0	0
	EFTUD1_CDADC1	0	0	0	0	0	0	0	0	0	0	0	0	0	0	0	0	0	0	0	0	0	0	0	0	0	0	0	0	0	0	0	0
	EFTUD1_KHDRBS2	0	0	0	0	0	0	0	0	0	0	0	0	0	0	0	0	0	0	0	0	0	0	0	0	0	0	0	0	0	0	0	0
	EFTUD2_C1QL1	0	0	0	0	0	0	0	0	0	0	0	0	0	0	0	0	0	0	0	0	0	0	0	0	0	0	0	0	0	0	0	0
	EFTUD2_KRT24	0	0	0	0	0	0	0	0	0	0	0	0	0	0	0	0	0	0	0	0	0	0	0	0	0	0	0	0	0	0	0	0
	EGFR_ACADM	0	0	0	0	0	0	0	0	0	0	0	0	0	0	0	0	0	0	0	0	0	0	0	0	0	0	0	0	0	0	0	0
	EGFR_ERP44	0	0	0	0	0	0	0	0	0	0	0	0	0	0	0	0	0	0	0	0	0	0	0	0	0	0	0	0	0	0	0	0
	EGLN2_PLD3	0	0	0	0	0	0	0	0	0	0	0	0	0	0	0	0	0	0	0	0	0	0	0	0	0	0	0	0	0	0	0	0
	EHBP1_COMMD1	0	0	0	0	0	1	0	0	0	0	0	0	0	0	0	0	0	0	0	0	0	0	0	0	0	0	0	0	0	0	0	0
	EHD1_ADRBK2	0	0	0	0	0	0	0	0	0	0	0	0	0	0	0	0	0	0	0	0	0	0	0	0	0	0	0	0	0	0	0	0
	EHD4_FSIP1	0	0	0	0	0	0	0	0	0	0	0	0	0	0	0	0	0	0	0	0	0	0	0	0	0	0	0	0	0	0	0	0
	EHHADH_ABCC5	0	0	0	0	0	0	0	0	0	0	0	0	0	0	0	0	0	0	0	0	0	0	0	0	0	0	0	0	0	0	0	0
	EHMT1_GRIN1	0	0	0	0	0	0	0	0	0	0	0	0	0	0	0	0	0	0	0	0	0	0	0	0	0	0	0	0	0	0	0	0
	EIF1_MED28	0	0	0	0	0	0	0	0	0	0	0	0	0	0	0	0	0	0	0	0	0	0	0	0	0	0	0	0	0	0	0	0
	EIF2AK4_BUB1B	0	0	0	1	0	0	0	0	0	0	0	0	0	0	0	0	0	0	0	0	0	0	0	0	0	0	0	0	0	0	0	0
	EIF2B3_HYI	0	0	0	0	0	0	0	0	0	0	0	0	0	0	0	0	0	0	0	0	0	0	0	0	0	0	0	0	0	0	0	0
	EIF2S1_GPHN	0	0	0	0	0	0	0	1	0	0	0	0	0	0	0	0	0	0	0	0	0	0	0	0	0	0	0	0	0	0	0	0
	EIF3M_UEVLD	0	0	0	0	0	0	0	0	0	0	0	0	0	0	0	0	0	0	0	0	0	0	0	0	0	0	0	0	0	0	0	0
	EIF4A1_PHOSPHO1	0	0	0	0	0	0	0	0	0	0	0	0	0	0	0	0	0	0	0	0	0	0	0	0	0	0	0	0	0	0	0	0
	EIF4A2_FAM149B1	0	0	1	0	0	0	0	0	0	0	0	0	0	0	0	0	0	0	0	0	0	0	0	0	0	0	0	0	0	0	0	0
	EIF4G3_RAP1GAP	0	0	0	0	0	0	0	0	0	0	0	0	0	0	0	0	0	0	0	0	0	0	0	0	0	0	0	0	0	0	0	0
	EIF4H_ELN	0	0	0	0	1	0	0	0	0	0	0	0	0	0	0	0	0	0	0	0	0	0	0	0	0	0	0	0	0	0	0	0
	ELAC2_COX10	0	0	0	0	0	0	0	0	0	0	0	0	0	0	0	0	0	0	0	0	0	0	0	0	0	0	0	0	0	0	0	0
	ELF5_CAT	0	0	0	0	0	0	0	0	0	0	0	0	0	0	0	0	0	0	0	0	0	0	0	0	0	0	0	0	0	0	0	0
	ELL2_SPATA9	0	0	0	0	0	0	0	0	0	0	0	0	0	0	0	0	0	0	0	0	0	0	0	0	0	0	0	0	0	0	0	0
	ELMO1_SCIN	0	0	0	0	0	1	0	0	0	0	0	0	0	0	0	0	0	0	0	0	0	0	0	0	0	0	0	0	0	0	0	0
	ELMO2_STAP1	0	0	0	0	0	0	0	0	0	0	0	0	0	0	0	0	0	0	0	0	0	0	0	0	0	0	0	0	0	0	0	0
	ELMO2_TTLL9	0	0	0	0	1	0	0	0	0	0	0	0	0	0	0	0	0	0	0	0	0	0	0	0	0	0	0	0	0	0	0	0
	ELMOD3_TTC27	0	0	0	0	0	0	0	0	0	0	0	0	0	0	0	0	0	0	0	0	0	0	0	0	0	0	0	0	0	0	0	0
	ELN_METTL2A	0	0	0	0	0	0	0	0	0	0	0	0	0	0	0	0	0	0	0	0	0	0	0	0	0	0	0	0	0	0	0	0
	ELP2_MAPRE2	0	0	1	0	0	0	0	0	0	0	0	0	0	0	0	0	0	0	0	0	0	0	0	0	0	0	0	0	0	0	0	0
	ELP2_MOCOS	0	0	0	0	0	0	0	0	0	0	0	0	0	0	0	0	0	0	0	0	0	0	0	0	0	0	0	0	0	0	0	0
	ELP4_CFTR	0	0	0	0	0	0	0	0	0	0	0	0	0	0	0	0	0	0	0	0	0	0	0	0	0	0	0	0	0	0	0	0
	EML1_CDC27	0	0	0	0	0	0	0	0	0	0	0	0	0	0	0	0	0	0	0	0	0	0	0	0	0	0	0	0	0	0	0	0
	EML4_ALK	0	0	0	0	4	0	0	0	0	0	0	0	0	0	0	0	0	0	0	0	0	0	0	0	0	0	0	0	0	0	0	0
	EML4_BRAF	0	0	0	0	0	0	0	0	0	0	0	0	0	0	0	0	0	0	0	0	0	0	0	0	0	0	0	0	0	0	1	0
	EML4_CASK	0	0	0	0	0	0	0	0	0	0	0	0	0	0	0	0	0	0	0	0	0	0	0	0	0	0	0	0	0	0	0	0
	ENDOV_IKZF3	0	0	0	0	0	0	0	0	0	0	0	0	0	0	0	0	0	0	0	0	0	0	0	0	0	0	0	0	0	0	0	0
	ENPP1_RIPPLY2	0	0	0	0	0	0	0	0	0	0	0	0	0	0	0	0	0	0	0	0	0	0	0	0	0	0	0	0	0	0	0	0
	ENTPD7_IDE	0	0	0	0	0	0	0	0	0	0	0	0	0	0	0	0	0	0	0	0	0	0	0	0	0	0	0	0	0	0	0	0
	EP300_BCOR	0	0	0	0	0	0	0	0	0	0	0	1	0	0	0	0	0	0	0	0	0	0	0	0	0	0	0	0	0	0	0	0
	EP300_MCHR1	0	0	0	0	0	0	0	0	0	0	0	0	0	0	0	0	0	0	0	0	0	0	0	0	0	0	0	0	0	0	0	0
	EP300_TNRC6B	0	0	0	0	0	0	0	0	0	0	0	0	0	0	0	0	0	0	0	0	0	0	0	0	0	0	0	0	0	0	0	0
	EP300_ZNF384	0	0	0	0	0	0	0	0	0	0	0	0	0	0	0	0	0	0	0	0	0	0	0	0	0	0	0	0	0	0	0	8
	EP400_SFSWAP	0	0	0	0	0	0	0	0	0	0	0	0	0	0	0	0	0	0	0	0	0	0	0	0	0	0	0	0	0	0	0	0
	EPB41_ITPR1	0	0	0	0	0	0	0	0	0	0	0	0	0	0	0	0	0	0	0	0	0	0	0	0	0	0	0	0	0	0	0	0
	EPB41L2_LAMA2	0	0	0	0	0	0	0	0	0	0	0	0	0	0	0	0	0	0	0	0	0	0	0	0	0	0	0	0	0	0	0	0
	EPB41L3_LAMA1	0	0	0	0	0	0	0	0	0	0	0	0	0	0	0	0	0	0	0	0	0	0	0	0	0	0	0	0	0	0	0	0
	EPC1_ARHGAP12	0	0	0	0	0	0	0	0	0	0	0	0	0	0	0	0	0	0	0	0	0	0	0	0	0	0	0	0	0	0	0	0
	EPC1_PTGR2	0	0	1	0	0	0	0	0	0	0	0	0	0	0	0	0	0	0	0	0	0	0	0	0	0	0	0	0	0	0	0	0
	EPC2_THSD7B	0	0	0	0	0	0	0	0	0	0	0	0	0	0	0	0	0	0	0	0	0	0	0	0	0	0	0	0	0	0	0	0
	EPHA2_LSM14B	0	0	0	0	0	0	0	0	0	0	0	0	0	0	0	0	0	0	0	0	0	0	0	0	0	0	0	0	0	0	0	0
	EPHA4_ANKZF1	0	0	0	0	0	0	0	0	0	0	0	0	0	0	0	0	0	0	0	0	0	0	0	0	1	0	0	0	0	0	0	0
	EPHA5_RUFY3	0	0	0	0	0	0	0	0	0	0	0	0	0	0	0	0	0	0	0	0	0	0	0	0	0	0	0	0	0	0	0	0
	EPHB2_NTRK1	0	0	0	0	0	0	0	0	0	0	0	1	0	0	0	0	0	0	0	0	0	0	0	0	0	0	0	0	0	0	0	0
	EPHX2_PTK2B	0	0	0	0	0	0	0	0	0	0	0	0	0	0	0	0	0	0	0	0	0	0	0	0	0	0	0	0	0	0	0	0
	EPN1_U2AF2	0	0	0	0	0	1	0	0	0	0	0	0	0	0	0	0	0	0	0	0	0	0	0	0	0	0	0	0	0	0	0	0
	EPS15L1_CPAMD8	0	0	0	0	0	0	0	0	0	0	0	0	0	0	0	0	0	0	0	0	0	0	0	0	0	0	0	0	0	0	0	0
	EPS15L1_MED26	0	0	0	0	0	0	0	0	0	0	0	0	0	0	0	0	0	0	0	0	0	0	0	0	0	0	0	0	0	0	0	0
	EPSTI1_TSC22D1	0	0	0	0	0	0	0	0	0	0	0	0	0	0	0	0	0	0	0	0	0	0	0	0	0	0	0	0	0	0	0	0
	ERAL1_DIDO1	0	0	0	0	0	0	0	0	0	0	0	0	0	0	0	0	0	0	0	0	0	0	0	0	0	0	0	0	0	0	0	0
	ERBB2_CDK12	0	0	0	0	0	0	0	0	0	0	0	0	0	0	0	0	0	0	0	0	0	0	0	0	0	0	0	0	0	0	0	0
	ERBB2_PGAP3	0	0	0	0	0	0	0	0	0	0	0	0	1	0	0	0	0	0	0	0	0	0	0	0	0	0	0	0	0	0	0	0
	ERBB2_PPP1R1B	0	0	0	0	0	0	0	0	0	0	0	0	1	0	0	0	0	0	0	0	0	0	0	0	0	0	0	0	0	0	0	0
	ERBB2_STARD3	0	0	0	0	0	0	0	0	0	0	0	0	1	0	0	0	0	0	0	0	0	0	0	0	0	0	0	0	0	0	0	0
	ERBB2IP_ASXL1	0	0	0	0	0	0	0	0	0	0	0	0	0	0	0	0	0	0	0	0	0	0	0	0	0	0	0	0	0	0	0	0
	ERBB3_COX4I2	0	0	0	0	0	0	0	0	0	0	0	0	0	0	0	0	0	0	0	0	0	0	0	0	0	0	0	0	0	0	0	0
	ERC1_PIK3C2G	0	0	0	0	0	0	0	0	0	0	0	0	0	0	0	0	0	0	0	0	0	0	0	0	0	0	0	0	0	0	0	0
	ERC1_RET	0	0	1	0	0	0	0	0	0	0	0	0	0	0	0	0	0	0	0	0	0	0	0	0	0	0	0	0	0	0	0	0
	ERC1_VWF	0	0	0	0	0	0	0	0	0	0	0	0	0	0	0	0	0	0	0	0	0	0	0	0	0	0	0	0	0	0	0	0
	ERC2_ARHGEF3	0	0	0	0	0	0	0	0	0	0	0	0	0	0	0	0	0	0	0	0	0	0	0	0	0	0	0	0	0	0	0	0
	ERCC3_MAP3K2	0	0	0	0	0	0	0	0	0	0	0	0	0	0	0	0	0	0	0	0	0	0	0	0	0	0	0	0	0	0	0	0
	ERG_DYRK1A	0	0	0	0	0	0	0	0	0	0	0	0	0	0	0	0	0	0	0	0	0	0	0	0	0	0	0	0	0	0	0	1
	ERGIC1_RANBP17	0	0	0	0	0	1	0	0	0	0	0	0	0	0	0	0	0	0	0	0	0	0	0	0	0	0	0	0	0	0	0	0
	ERGIC3_MAP1LC3A	0	0	0	0	0	0	0	0	1	0	0	0	0	0	0	0	0	0	0	0	0	0	0	0	0	0	0	0	0	0	0	0
	ERI3_EIF2B3	0	0	0	0	0	0	0	0	0	0	0	0	0	0	0	0	0	0	0	0	0	0	0	0	0	0	0	0	0	0	0	0
	ERICH1_IYD	0	0	0	0	0	0	0	0	0	0	0	0	0	0	0	0	0	0	0	0	0	0	0	0	0	0	0	0	0	0	0	0
	ERO1LB_HEATR1	0	0	0	0	0	0	0	0	0	0	0	0	0	0	0	0	0	0	0	0	0	0	0	0	0	0	0	0	0	0	0	0
	ERP44_CHRDL2	0	0	0	0	0	0	0	0	0	0	0	0	0	0	0	0	0	0	0	0	0	0	0	0	0	0	0	0	0	0	0	0
	ESCO1_LAMA3	0	0	0	0	0	0	0	0	0	0	0	0	0	0	0	0	0	0	0	0	0	0	0	0	0	0	0	0	0	0	0	0
	ESR1_MTHFD1L	0	0	0	0	0	0	0	0	0	0	0	0	0	0	0	0	0	0	0	0	0	0	0	0	0	0	0	0	0	0	0	0
	ESRP2_SLC7A6	0	0	0	0	0	0	0	0	0	0	0	0	0	0	0	0	0	0	0	0	0	0	0	0	0	0	0	0	0	0	0	0
	ESRRG_ACBD3	0	0	0	0	0	0	0	0	0	0	0	0	0	0	0	0	0	0	0	0	0	0	0	0	0	0	0	0	0	0	0	0
	ESYT1_MED14	0	0	0	0	0	0	0	0	0	0	0	0	0	0	0	0	0	0	0	0	0	0	0	0	0	0	0	0	0	0	0	0
	ETHE1_BMP5	0	0	0	0	0	0	0	0	0	0	0	0	0	0	0	0	0	0	0	0	0	0	0	0	0	0	0	0	0	0	0	0
	ETHE1_CADM4	0	0	0	0	0	0	0	0	0	0	0	0	0	0	0	0	0	0	0	0	0	0	0	0	0	0	0	0	0	0	0	0
	ETNK1_GLT1D1	0	0	0	0	0	0	0	0	0	0	0	0	0	0	0	0	0	0	0	0	0	0	0	0	0	0	0	0	0	0	0	0
	ETNK1_RCAN2	0	0	0	0	0	0	0	0	0	0	0	0	0	0	0	0	0	0	0	0	0	0	0	0	0	0	0	0	0	0	0	0
	ETV4_CCL16	0	0	0	0	0	0	0	0	0	0	0	0	0	0	0	0	0	0	0	0	0	0	0	0	0	0	0	0	0	0	0	0
	ETV6_ABL1	0	0	0	0	0	0	0	0	0	0	0	0	0	0	0	0	0	0	0	0	0	0	0	0	0	0	0	0	0	0	0	5
	ETV6_C7ORF72	0	0	0	0	0	0	0	0	0	0	0	0	0	0	0	0	0	0	0	0	0	0	0	0	0	0	0	0	0	0	0	1
	ETV6_CD163	0	0	0	0	0	0	0	0	0	0	0	0	0	0	0	0	0	0	0	0	0	0	0	0	0	0	0	0	0	0	0	1
	ETV6_CDK2AP1	0	0	0	0	0	0	0	0	0	0	0	0	0	0	0	0	0	0	0	0	0	0	0	0	0	0	0	0	0	0	0	1
	ETV6_CTNNB1	0	0	0	0	0	0	0	0	0	0	0	0	0	0	0	0	0	0	0	0	0	0	0	0	0	1	0	0	0	0	0	0
	ETV6_ELMO1	0	0	0	0	0	0	0	0	0	0	0	0	0	0	0	0	0	0	0	0	0	0	0	0	0	0	0	0	0	0	0	2
	ETV6_FAM169B	0	0	0	0	0	0	0	0	0	0	0	0	0	0	0	0	0	0	0	0	0	0	0	0	0	0	0	0	0	0	0	2
	ETV6_IKZF1	0	0	0	0	0	0	0	0	0	0	0	0	0	0	0	0	0	0	0	0	0	0	0	0	0	0	0	0	0	0	0	2
	ETV6_INO80D	0	0	0	0	0	0	0	0	0	0	0	0	0	0	0	0	0	0	0	0	1	0	0	0	0	0	0	0	0	0	0	0
	ETV6_JAK2	0	0	0	0	0	0	0	0	0	0	0	0	0	0	0	0	0	0	0	0	0	0	0	0	0	0	0	0	0	0	0	6
	ETV6_NTRK3	0	0	1	0	0	0	0	0	0	0	0	0	0	0	0	0	0	0	0	0	0	0	0	0	0	0	0	0	0	0	0	2
	ETV6_PDGFRB	0	0	0	0	0	0	0	0	0	0	0	0	0	0	0	0	0	0	0	0	0	0	0	0	0	0	0	0	0	0	0	1
	ETV6_PLEKHG6	0	0	0	0	0	0	0	0	0	0	0	0	0	0	0	0	0	0	0	0	0	0	0	0	0	0	0	0	0	0	0	0
	ETV6_RUNX1	0	0	0	0	0	0	0	0	0	0	0	0	0	0	0	0	0	0	0	0	0	0	0	0	0	0	0	0	0	0	0	185
	ETV6_SRRM1	0	0	0	0	0	0	0	0	0	0	0	0	0	0	0	0	0	0	0	0	0	0	0	0	0	0	0	0	0	0	0	1
	EVI5L_VAV1	0	0	0	0	0	0	0	0	0	0	0	0	0	0	0	0	0	0	0	0	0	0	0	0	0	0	0	0	0	0	0	0
	EVL_EML1	0	0	0	0	0	0	0	0	0	0	0	0	0	0	0	0	0	0	0	0	0	0	0	0	0	0	0	0	0	0	0	0
	EWSR1_ABR	0	0	0	0	0	0	0	0	0	0	0	0	0	0	0	0	0	0	0	0	0	0	0	0	0	0	0	0	0	0	0	0
	EXOC4_SLC25A13	0	0	0	0	0	0	0	0	0	0	0	0	0	0	0	0	0	0	0	0	0	0	0	0	0	0	0	0	0	0	0	0
	EXOC6B_SFXN5	0	0	0	0	0	0	0	0	0	0	0	0	0	0	0	0	0	0	0	0	0	0	0	0	0	0	0	0	0	0	0	0
	EXOSC1_RRP12	0	0	0	0	0	0	0	0	0	0	0	0	0	0	0	0	0	0	0	0	0	0	0	0	0	0	0	0	0	0	0	0
	EXT1_RSF1	0	0	0	0	0	0	0	0	0	0	0	0	0	0	0	0	0	0	0	0	0	0	0	0	0	0	0	0	0	0	0	0
	EXT1_WDYHV1	0	0	0	0	0	0	0	0	0	0	0	0	0	0	0	0	0	0	0	0	0	0	0	0	0	0	0	0	0	0	0	0
	EYA3_POP4	0	0	0	0	0	0	0	0	0	0	0	0	0	0	0	0	0	0	0	0	0	0	0	0	0	0	0	0	0	0	0	0
	EZR_ROS1	0	0	0	0	1	0	0	0	0	0	0	0	0	0	0	0	0	0	0	0	0	0	0	0	0	0	0	0	0	0	0	0
	F11R_COPA	0	0	0	0	0	0	0	0	0	0	0	0	0	0	0	0	0	0	0	0	0	0	0	0	0	0	0	0	0	0	0	0
	F11R_NOS1AP	0	0	0	0	1	0	0	0	0	0	0	0	0	0	0	0	0	0	0	0	0	0	0	0	0	0	0	0	0	0	0	0
	FAAH_RAD54L	0	0	0	0	0	0	0	0	0	0	0	0	0	0	0	0	0	0	0	0	0	0	0	0	0	0	0	0	0	0	0	0
	FAF1_DCAF6	0	0	0	0	0	0	0	0	0	0	0	0	0	0	0	0	0	0	0	0	0	0	0	0	0	0	0	0	0	0	0	0
	FAF1_HOOK1	0	0	0	0	0	0	0	0	0	0	0	0	0	0	0	0	0	0	0	0	0	0	0	0	0	0	0	0	0	0	0	0
	FAF1_LRRC7	0	0	0	0	0	0	0	0	0	0	0	0	0	0	0	0	0	0	0	0	0	0	0	0	0	0	0	0	0	0	0	0
	FAF1_PTRH2	0	0	0	0	0	0	0	0	0	0	0	0	0	0	0	0	0	0	0	0	0	0	0	0	0	0	0	0	0	0	0	0
	FAM102A_PTGES2	0	0	0	0	0	0	0	0	0	0	0	0	0	0	0	0	0	0	0	0	0	0	0	0	0	0	0	0	0	0	0	0
	FAM102B_SLC25A24	0	0	0	0	0	0	0	0	0	0	0	0	0	0	0	0	0	0	0	0	0	0	0	0	0	0	0	0	0	0	0	0
	FAM102B_TRAPPC8	0	0	0	0	0	0	0	0	0	0	0	0	0	0	0	0	0	0	0	0	0	0	0	0	0	0	0	0	0	0	0	0
	FAM104A_SLC39A11	0	0	0	0	0	0	0	0	0	0	0	0	0	0	0	0	0	0	0	0	0	0	0	0	0	0	0	0	0	0	0	0
	FAM111B_MS4A5	0	0	0	0	0	0	0	0	0	0	0	0	0	0	0	0	0	0	0	0	0	0	0	0	0	0	0	0	0	0	0	0
	FAM114A1_EEPD1	0	0	0	0	0	0	0	0	0	0	0	0	0	0	0	0	0	0	0	0	0	0	0	0	0	0	0	0	0	0	0	0
	FAM114A1_IQCE	0	0	0	0	0	0	0	0	0	0	0	0	0	0	0	0	0	0	0	0	0	0	0	0	0	0	0	0	0	0	0	0
	FAM114A2_BRAF	0	0	0	0	0	0	0	0	0	0	0	0	0	0	0	0	0	0	0	0	0	0	0	0	0	0	0	0	0	0	0	0
	FAM117B_ATIC	0	0	0	0	0	0	0	0	0	0	0	0	0	0	0	0	0	0	0	0	0	0	0	0	0	0	0	0	0	0	0	0
	FAM134C_CNTNAP1	0	0	0	0	1	0	0	0	0	0	0	0	0	0	0	0	0	0	0	0	0	0	0	0	0	0	0	0	0	0	0	0
	FAM13C_FAM149B1	0	0	0	0	0	0	0	0	0	0	0	0	0	0	0	0	0	0	0	0	0	0	0	0	0	0	0	0	0	0	0	0
	FAM13C_S100P	0	0	0	1	0	0	0	0	0	0	0	0	0	0	0	0	0	0	0	0	0	0	0	0	0	0	0	0	0	0	0	0
	FAM160A1_IL15	0	0	0	0	0	0	0	0	0	0	0	0	0	0	0	0	0	0	0	0	0	0	0	0	0	0	0	0	0	0	0	0
	FAM168B_ANKRD42	0	0	0	0	0	0	0	0	0	0	0	0	0	0	0	0	0	0	0	0	0	0	0	0	0	0	0	0	0	0	0	0
	FAM169A_ANKRD31	0	0	0	0	0	0	0	0	0	0	0	0	0	0	0	0	0	0	0	0	0	0	0	0	0	0	0	0	0	0	0	0
	FAM172A_FHIT	0	0	0	0	0	0	0	0	0	0	0	0	0	0	0	0	0	0	0	0	0	0	0	0	0	0	0	0	0	0	0	0
	FAM177A1_IQSEC3	0	0	0	0	0	0	0	0	0	0	0	0	0	0	0	0	0	0	0	0	0	0	0	0	0	0	0	0	0	0	0	0
	FAM177A1_KIAA0391	0	0	0	0	0	0	0	0	0	0	0	0	0	0	0	0	0	0	0	0	0	0	0	0	0	0	0	0	0	0	0	0
	FAM211A_PEMT	0	0	0	0	0	0	0	0	0	0	0	0	0	0	0	0	0	0	0	0	0	0	0	0	0	0	0	0	0	0	0	0
	FAM21A_LURAP1L	0	0	0	0	0	0	0	0	0	0	0	0	0	0	0	0	0	0	0	0	0	0	0	0	0	0	0	0	0	0	0	0
	FAM3C_SUSD2	0	0	1	0	0	0	0	0	0	0	0	0	0	0	0	0	0	0	0	0	0	0	0	0	0	0	0	0	0	0	0	0
	FAM53B_KCNN1	0	0	0	0	0	0	0	0	0	0	0	0	0	0	0	0	0	0	0	0	0	0	0	0	0	0	0	0	0	0	0	0
	FAM53B_SGK2	0	0	0	0	0	0	0	0	0	0	0	0	0	0	0	0	0	0	0	0	0	0	0	0	0	0	0	0	0	0	0	0
	FAM76A_WDTC1	0	0	0	0	0	0	0	0	0	0	0	0	0	0	0	0	0	0	0	0	0	0	0	0	0	0	0	0	0	0	0	0
	FAM83D_SPECC1L	0	0	0	0	0	0	0	0	0	0	0	0	0	0	0	0	0	0	0	0	0	0	0	0	0	0	0	0	0	0	0	0
	FAM83F_BAIAP2L2	0	0	0	0	0	0	0	0	0	0	0	0	0	0	0	0	0	0	0	0	0	0	0	0	0	0	0	0	0	0	0	0
	FAM83G_GRAP	0	0	0	0	0	0	0	0	0	0	0	0	0	0	0	0	0	0	0	0	0	0	0	0	0	0	0	0	0	0	0	0
	FAM98B_RASGRP1	0	0	0	0	0	0	0	0	0	0	0	0	0	0	0	0	0	0	0	0	0	0	0	0	0	0	0	0	0	0	0	0
	FANCD2_MTMR14	0	0	0	0	0	0	0	0	0	0	0	0	0	0	0	0	0	0	0	0	0	0	0	0	0	0	0	0	0	0	0	0
	FANCI_HADHB	0	0	0	0	0	0	0	0	0	0	0	0	0	0	0	0	0	0	0	0	0	0	0	0	0	0	0	0	0	0	0	0
	FARP1_NME1	0	0	0	0	0	0	0	0	0	0	0	0	0	0	0	0	0	0	0	0	0	0	0	0	0	0	0	0	0	0	0	0
	FARP1_NME1-NME2	0	0	0	0	0	0	0	0	0	0	0	1	0	0	0	0	0	0	0	0	0	0	0	0	0	0	0	0	0	0	0	0
	FAS_CTNND2	0	0	0	0	0	0	0	0	0	0	0	0	0	0	0	0	0	0	0	0	0	0	0	0	0	0	0	0	0	0	0	0
	FAT1_KIAA1430	0	0	0	0	0	0	0	0	0	0	0	0	0	0	0	0	0	0	0	0	0	0	0	0	0	0	0	0	0	0	0	0
	FAT3_DPP3	0	0	0	0	0	0	0	0	0	0	0	0	0	0	0	0	0	0	0	0	0	0	0	0	0	0	0	0	0	0	0	0
	FAU_SRRM1	0	0	0	0	0	0	0	0	0	0	0	0	0	0	0	0	0	0	0	0	0	0	0	0	0	0	0	0	0	0	0	0
	FBN1_IL1RAPL2	0	0	0	0	0	0	0	0	0	1	0	0	0	0	0	0	0	0	0	0	0	0	0	0	0	0	0	0	0	0	0	0
	FBRSL1_PAX5	0	0	0	0	0	0	0	0	0	0	0	0	0	0	0	0	0	0	0	0	0	0	0	0	0	0	0	0	0	0	0	1
	FBXL20_GDPD5	0	0	0	0	0	0	0	0	0	0	0	0	0	0	0	0	0	0	0	0	0	0	0	0	0	0	0	0	0	0	0	0
	FBXL20_MSL1	0	0	1	0	0	0	0	0	0	0	0	0	0	0	0	0	0	0	0	0	0	0	0	0	0	0	0	0	0	0	0	0
	FBXL5_RAB28	0	0	0	0	0	0	0	0	0	0	0	0	0	0	0	0	0	0	0	0	0	0	0	0	0	0	0	0	0	0	0	0
	FBXL7_MRPL51	0	0	0	0	0	0	0	0	0	0	0	0	0	0	0	0	0	0	0	0	0	0	0	0	0	0	0	0	0	0	0	0
	FBXO22_SNX33	0	0	0	0	0	0	0	0	0	0	0	0	0	0	0	0	0	0	0	0	0	0	0	0	0	0	0	0	0	0	0	0
	FCHSD2_ATP6V1H	0	0	0	0	0	0	0	0	0	0	0	0	0	0	0	0	0	0	0	0	0	0	0	0	0	0	0	0	0	0	0	0
	FCHSD2_CFAP57	0	0	0	0	0	0	0	0	0	0	0	0	0	0	0	0	0	0	0	0	0	0	0	0	1	0	0	0	0	0	0	0
	FCHSD2_CPT1A	0	0	0	0	0	0	0	0	0	0	0	0	0	0	0	0	0	0	0	0	0	0	0	0	0	0	0	0	0	0	0	0
	FCHSD2_GLOD4	0	0	0	0	0	0	0	0	0	0	0	0	0	0	0	0	0	0	0	0	0	0	0	0	0	0	0	0	0	0	0	0
	FCHSD2_NBPF6	0	0	0	0	0	0	0	0	0	0	0	0	0	0	0	0	0	0	0	0	0	0	0	0	0	0	0	0	0	0	0	0
	FDFT1_GATA4	0	0	0	0	0	0	0	0	0	0	0	0	0	0	0	0	0	0	0	0	0	0	0	0	0	0	0	0	0	0	0	0
	FDPS_IPO9	0	0	0	0	0	0	0	0	0	0	0	0	0	0	0	0	0	0	0	0	0	0	0	0	0	0	0	0	0	0	0	0
	FERMT1_MCM8	0	0	0	0	0	0	0	0	0	0	0	0	0	0	0	0	0	0	0	0	0	0	0	0	0	0	0	0	0	0	0	0
	FGD6_TBC1D30	0	0	0	0	0	0	0	0	0	0	0	0	0	0	0	0	0	0	0	0	0	0	0	0	0	0	0	0	0	0	0	0
	FGF12_SYN3	0	0	0	0	0	0	0	0	0	0	0	0	0	0	0	0	0	0	0	0	0	0	0	0	0	0	0	0	0	0	0	0
	FGF2_FREM3	0	0	0	0	0	0	0	0	0	0	0	0	0	0	0	0	0	0	0	0	0	0	0	0	0	0	0	0	0	0	0	0
	FGFR1_TACC1	0	0	0	0	0	0	0	0	1	0	0	3	0	0	0	0	0	0	0	0	0	0	0	0	2	0	0	0	0	0	0	0
	FGFR1OP_ABCC4	0	0	0	0	0	0	0	0	0	0	0	0	0	0	0	0	0	0	0	0	0	0	0	0	0	0	0	0	0	0	0	0
	FGFR2_BICC1	0	0	0	0	0	0	0	0	0	0	0	0	0	0	0	0	0	0	2	0	0	0	0	0	0	0	0	0	0	0	0	0
	FGFR2_CCDC6	0	0	0	0	0	0	0	0	0	0	0	0	0	0	0	0	0	0	0	0	0	0	0	0	0	0	0	0	0	0	0	0
	FGFR2_ENPP2	0	0	0	0	0	0	0	0	0	0	0	0	0	0	0	0	0	0	0	0	0	0	0	0	0	0	0	0	0	0	0	0
	FGFR2_KIAA1598	0	0	0	0	0	0	0	0	0	0	0	0	0	0	0	0	0	0	0	0	0	0	0	0	0	0	0	0	0	0	0	0
	FGFR2_OFD1	0	0	0	0	0	0	0	0	0	0	0	0	0	0	0	0	0	0	0	0	0	0	0	0	0	0	0	0	0	0	0	0
	FGFR3_AES	0	0	0	1	0	0	0	0	0	0	0	0	0	0	0	0	0	0	0	0	0	0	0	0	0	0	0	0	0	0	0	0
	FGFR3_ELAVL3	0	0	0	0	0	0	0	0	0	0	0	1	0	0	0	0	0	0	0	0	0	0	0	0	0	0	0	0	0	0	0	0
	FGFR3_FBXO28	0	0	0	0	0	0	0	0	0	0	0	1	0	0	0	0	0	0	0	0	0	0	0	0	0	0	0	0	0	0	0	0
	FGFR3_TACC3	0	0	0	0	0	2	0	0	0	0	0	3	1	2	0	0	0	0	0	0	0	0	0	0	0	0	0	0	0	0	0	0
	FGGY_CDH17	0	0	0	0	0	0	0	0	0	0	0	0	0	0	0	0	0	0	0	0	0	0	0	0	0	0	0	0	0	0	0	0
	FHDC1_ARFIP1	0	0	0	0	0	0	0	0	0	0	0	0	0	0	0	0	0	0	0	0	0	0	0	0	0	0	0	0	0	0	0	0
	FHOD3_ELP2	0	0	0	0	0	0	0	0	0	0	0	0	0	0	0	0	0	0	0	0	0	0	0	0	0	0	0	0	0	0	0	0
	FHOD3_MOCOS	0	0	0	0	0	0	0	0	0	0	0	0	0	0	0	0	0	0	0	0	0	0	0	0	0	0	0	0	0	0	0	0
	FHOD3_MYOM1	0	0	0	0	0	0	0	0	0	0	0	0	0	0	0	0	0	0	0	0	0	0	0	0	0	0	0	0	0	0	0	0
	FIG4_WASF1	0	0	0	0	0	0	0	0	0	0	0	0	0	0	0	0	0	0	0	0	0	0	0	0	0	0	0	0	0	0	0	0
	FIP1L1_SLC38A8	0	0	0	0	0	0	0	0	0	0	0	0	0	0	0	0	0	0	0	0	0	0	0	0	0	0	0	0	0	0	0	0
	FIP1L1_SORCS1	0	0	0	0	0	0	0	0	0	0	0	0	0	0	0	0	0	0	0	0	0	0	0	0	0	0	0	0	0	0	0	0
	FKBP15_RET	0	0	0	0	0	0	0	0	0	0	0	0	0	0	0	0	0	0	0	0	0	0	0	0	0	0	0	0	0	0	0	0
	FLCN_EVPLL	0	0	0	0	0	0	0	0	0	1	0	0	0	0	0	0	0	0	0	0	0	0	0	0	0	0	0	0	0	0	0	0
	FLT3LG_ALDH16A1	0	0	0	0	0	0	0	0	0	0	0	0	0	0	0	0	0	0	0	0	0	0	0	0	0	0	0	0	0	0	0	0
	FMN1_SLC44A1	0	0	0	0	0	0	0	0	0	0	0	0	0	0	0	0	0	0	0	0	0	0	0	0	0	0	0	0	0	0	2	0
	FNBP4_INSL3	0	0	0	0	0	0	0	0	1	0	0	0	0	0	0	0	0	0	0	0	0	0	0	0	0	0	0	0	0	0	0	0
	FNBP4_PVRL1	0	0	0	0	0	1	0	0	0	0	0	0	0	0	0	0	0	0	0	0	0	0	0	0	0	0	0	0	0	0	0	0
	FNDC3A_RB1	0	0	0	0	0	0	0	0	0	0	0	0	0	0	0	0	0	0	0	0	0	0	0	0	0	0	0	0	0	0	0	0
	FOXJ3_CLIC6	0	0	0	0	0	0	0	0	0	0	0	0	0	0	0	0	0	0	0	0	0	0	0	0	0	0	0	0	0	0	0	0
	FOXJ3_TUFT1	0	0	0	0	0	0	0	0	0	0	0	0	0	0	0	0	0	0	0	0	0	0	0	0	0	0	0	0	0	0	0	0
	FOXK2_SKAP1	0	0	0	0	0	0	0	0	0	0	0	0	0	0	0	0	0	0	0	0	0	0	0	0	0	0	0	0	0	0	0	0
	FOXM1_SLC2A14	0	0	0	0	0	0	0	0	0	0	0	0	0	0	0	0	0	0	0	0	0	0	0	0	0	0	0	0	0	0	0	0
	FOXN2_SPTBN1	0	0	0	0	0	0	0	0	0	0	0	0	0	0	0	0	0	0	0	0	0	0	0	0	0	0	0	0	0	0	0	0
	FOXN3_SLC25A21	0	0	0	0	0	0	0	0	0	0	0	0	0	0	0	0	0	0	0	0	0	0	0	0	0	0	0	0	0	0	0	0
	FOXO1_ELF1	0	0	0	0	0	0	0	0	0	0	0	0	0	0	0	0	0	0	0	0	0	0	0	0	0	0	0	0	0	0	0	0
	FOXO3_PPP1R9A	0	0	0	0	0	0	0	0	0	0	0	0	0	0	0	0	0	0	0	0	0	0	0	0	0	0	0	0	0	0	0	0
	FRAS1_SHROOM3	0	0	0	0	0	0	0	0	0	0	0	0	0	0	0	0	0	0	0	0	0	0	0	0	0	0	0	0	0	0	0	0
	FRG1_PPP1R1B	0	0	0	0	0	0	0	0	0	0	0	0	0	0	0	0	0	0	0	0	0	0	0	0	0	0	0	0	0	0	0	0
	FRMD4A_APBB1IP	0	0	0	0	0	0	0	0	0	0	0	0	0	0	0	0	0	0	0	0	0	0	0	0	0	0	0	0	0	0	0	0
	FRMD4B_PPP2R3A	0	0	0	0	0	0	0	0	0	0	0	0	0	0	0	0	0	0	0	0	0	0	0	0	0	0	0	0	0	0	0	0
	FRS2_PIP4K2C	0	0	0	0	0	0	0	0	0	0	0	0	0	0	0	0	0	0	0	0	0	0	0	0	0	0	0	0	0	0	0	0
	FRYL_DTD1	0	0	0	0	0	0	0	0	0	0	0	0	0	0	0	0	0	0	0	0	0	0	0	0	0	0	0	0	0	0	0	0
	FSTL4_SLIT3	0	0	0	0	0	0	0	0	0	0	0	0	0	0	0	0	0	0	0	0	0	0	0	0	0	0	0	0	0	0	0	0
	FTO_RBL2	0	0	0	0	0	0	0	0	0	0	0	0	0	0	0	0	0	0	0	0	0	0	0	0	0	0	0	0	0	0	0	0
	FUNDC2_ITPR2	0	0	0	0	0	0	0	0	0	0	0	0	0	0	0	0	0	0	0	0	0	0	0	0	0	0	0	0	0	0	0	0
	FUS_ERG	0	0	0	0	0	0	0	0	0	0	0	0	0	0	0	0	0	0	0	0	0	0	0	0	0	0	0	0	0	0	0	1
	FUS_FEV	0	0	0	0	0	0	0	0	0	0	0	0	0	0	0	0	0	0	0	0	1	0	0	0	0	0	0	0	0	0	0	0
	FUS_FLI1	0	0	0	0	0	0	0	0	0	0	0	0	0	0	0	0	0	0	0	0	1	0	0	0	0	0	0	0	0	0	0	0
	FUS_PRSS36	0	0	0	0	0	0	0	0	0	0	0	0	0	0	0	0	0	0	0	0	0	0	0	0	0	0	0	0	0	0	0	0
	FUT10_GAB2	0	0	0	0	0	0	0	0	0	0	0	0	0	0	0	0	0	0	0	0	0	0	0	0	0	0	0	0	0	0	0	0
	FUT10_PPP3CC	0	0	0	0	0	0	0	0	0	0	0	0	0	0	0	0	0	0	0	0	0	0	0	0	0	0	0	1	0	0	0	0
	FXR1_MCCC1	0	0	0	0	0	0	0	0	0	0	0	0	0	0	0	0	0	0	0	0	0	0	0	0	0	0	0	0	0	0	0	0
	FXR2_TARBP1	0	0	0	0	0	0	0	0	0	0	0	0	0	0	0	0	0	0	0	0	0	0	0	0	0	0	0	0	0	0	0	0
	FXYD3_TARM1	0	0	0	0	0	0	0	0	0	0	0	0	0	1	0	0	0	0	0	0	0	0	0	0	0	0	0	0	0	0	0	0
	FYCO1_ATG7	0	0	0	0	0	0	0	0	0	0	0	0	0	0	0	0	0	0	0	0	0	0	0	0	0	0	0	0	0	0	0	0
	FYCO1_RAF1	0	0	0	0	0	0	0	0	0	0	0	1	0	0	0	0	0	0	0	0	0	0	0	0	0	0	0	0	0	0	0	0
	FYN_FNDC1	0	0	0	0	0	0	0	0	0	0	0	1	0	0	0	0	0	0	0	0	0	0	0	0	0	0	0	0	0	0	0	0
	FYTTD1_ALDH1A3	0	0	0	0	0	0	0	0	0	0	0	0	0	0	0	0	0	0	0	0	0	0	0	0	0	0	0	0	0	0	0	0
	FYTTD1_DNAJC7	0	0	0	0	0	0	0	0	0	0	0	0	0	0	0	0	0	0	0	0	0	0	0	0	0	0	0	0	0	0	0	0
	FZD4_LAMTOR1	0	0	0	0	0	0	0	0	0	0	0	0	0	0	0	0	0	0	0	0	0	0	0	0	0	0	0	0	0	0	0	0
	FZD6_BAALC	0	0	0	0	0	0	0	0	0	0	0	0	0	0	0	0	0	0	0	0	0	0	0	0	0	0	0	0	0	0	0	0
	FZR1_CNN1	0	0	0	0	0	0	0	0	0	0	0	0	0	0	0	0	0	0	0	0	0	0	0	0	0	0	0	0	0	0	0	0
	FZR1_NCLN	0	0	0	0	0	0	0	0	0	0	0	0	0	0	0	0	0	0	0	0	0	0	0	0	0	0	0	0	0	0	0	0
	G6PD_F8	0	0	0	0	0	0	0	0	0	0	0	0	0	0	0	0	0	0	0	0	0	0	0	0	0	0	0	0	0	0	0	0
	GAB2_CHKA	0	0	0	0	0	0	0	0	0	0	0	0	0	0	0	0	0	0	0	0	0	0	0	0	0	0	0	0	0	0	0	0
	GAB2_MYO7A	0	0	0	0	0	0	0	0	0	0	0	0	0	0	0	0	0	0	0	0	0	0	0	0	0	0	0	0	0	0	0	0
	GAK_MAGI1	0	0	0	0	0	0	0	0	0	0	0	0	0	0	0	0	0	0	0	0	0	0	0	0	0	0	0	0	0	0	0	0
	GALK2_C15orf43	0	0	0	0	0	0	0	0	0	0	0	0	0	0	0	0	0	0	0	0	0	0	0	0	0	0	0	0	0	0	0	0
	GALNT11_PRKAG2	0	0	0	0	0	0	0	0	0	0	0	0	0	0	0	0	0	0	0	0	0	0	0	0	0	0	0	0	0	0	0	0
	GALNT2_KIF26B	0	0	0	0	0	0	0	0	0	0	0	0	0	0	0	0	0	0	0	0	0	0	0	0	0	0	0	0	0	0	0	0
	GALNT7_CEP44	0	0	0	1	0	0	0	0	0	0	0	0	0	0	0	0	0	0	0	0	0	0	0	0	0	0	0	0	0	0	0	0
	GALNT7_SAP30	0	0	0	0	0	0	0	0	0	0	0	0	0	0	0	0	0	0	0	0	0	0	0	0	0	0	0	0	0	0	0	0
	GART_PCP4	0	0	0	0	0	0	0	0	0	0	0	0	0	0	0	0	0	0	0	0	0	0	0	0	0	0	0	0	0	0	0	0
	GAS8_SPIRE2	0	0	0	0	0	0	0	0	0	0	0	0	0	0	0	0	0	0	0	0	0	0	0	0	0	0	0	0	0	0	0	0
	GATA3_TAF3	0	0	1	0	0	0	0	0	0	0	0	0	0	0	0	0	0	0	0	0	0	0	0	0	0	0	0	0	0	0	0	0
	GATA5_PRPF6	0	0	1	0	0	0	0	0	0	0	0	0	0	0	0	0	0	0	0	0	0	0	0	0	0	0	0	0	0	0	0	0
	GBA2_ATP6V1C1	0	0	0	0	0	0	0	0	0	0	0	0	0	0	0	0	0	0	0	0	0	0	0	0	0	0	0	0	0	0	0	0
	GBAS_PSPH	0	0	0	0	0	1	0	0	0	0	0	0	0	0	0	0	0	0	0	0	0	0	0	0	0	0	0	0	0	0	0	0
	GBE1_ZNF385D	0	0	0	0	0	0	0	0	0	0	0	0	0	0	0	0	0	0	0	0	0	0	0	0	0	0	0	0	0	0	0	0
	GCN1L1_RPLP0	0	0	0	0	0	0	0	0	0	0	0	0	0	0	0	0	0	0	0	0	0	0	0	0	0	0	0	0	0	0	0	0
	GET4_HEATR2	0	0	0	0	0	0	0	0	0	0	0	0	0	0	0	0	0	0	0	0	0	0	0	0	0	0	0	0	0	0	0	0
	GFM1_MLF1	0	0	1	0	0	0	0	0	0	0	0	0	0	0	0	0	0	0	0	0	0	0	0	0	0	0	0	0	0	0	0	0
	GFOD1_BCAS1	0	0	0	0	0	0	0	0	0	0	0	0	0	0	0	0	0	0	0	0	0	0	0	0	0	0	0	0	0	0	0	0
	GFRA3_TTC8	0	0	0	0	0	0	0	0	0	0	0	0	0	0	0	0	0	0	0	1	0	0	0	0	0	0	0	0	0	0	0	0
	GGA2_PRKCB	0	0	0	0	0	0	0	0	0	0	0	0	0	0	0	0	0	0	0	0	0	0	0	0	0	0	0	0	0	0	0	0
	GIGYF2_CHRND	0	0	0	0	0	0	0	0	0	0	0	0	0	0	0	0	0	0	0	0	0	0	0	0	0	0	0	0	0	0	0	0
	GIGYF2_DIS3L2	0	0	0	0	0	0	0	0	0	0	0	0	0	0	0	0	0	0	0	0	0	0	0	0	0	0	0	0	0	0	0	0
	GIGYF2_EFHD1	0	0	0	0	0	0	0	0	0	0	0	0	0	0	0	0	0	0	0	0	0	0	0	0	0	0	0	0	0	0	0	0
	GIGYF2_EIF4E2	0	0	0	0	0	0	0	0	0	0	0	0	0	0	0	0	0	0	0	0	0	0	0	0	0	0	0	0	0	0	0	0
	GIGYF2_NGEF	0	0	0	0	0	0	0	0	0	0	0	0	0	0	0	0	0	0	0	0	0	0	0	0	0	0	0	0	0	0	0	0
	GIPR_PRR12	0	0	0	0	0	0	0	0	0	0	0	0	0	0	0	0	0	0	0	0	0	0	0	0	0	0	0	0	0	0	0	0
	GLB1_INSC	0	0	0	0	0	0	0	0	0	0	0	0	0	0	0	0	0	0	0	0	0	0	0	0	0	0	0	0	0	0	0	0
	GLG1_COG4	0	0	0	0	0	0	0	0	0	0	0	0	0	0	0	0	0	0	0	0	0	0	0	0	0	0	0	0	0	0	0	0
	GLIS3_PLGRKT	0	0	0	0	0	0	0	0	0	0	0	0	0	0	0	0	0	0	0	0	0	0	0	0	0	0	0	0	0	0	0	0
	GLIS3_RCL1	0	0	0	0	0	0	0	0	0	0	0	0	0	0	0	0	0	0	0	0	0	0	0	0	0	0	0	0	0	0	0	0
	GLOD4_NPLOC4	0	0	0	0	0	0	0	0	0	0	0	0	0	0	0	0	0	0	0	0	0	0	0	0	0	0	0	0	0	0	0	0
	GLRX3_C10orf11	0	0	0	0	0	0	0	0	0	0	0	0	0	0	0	0	0	0	0	0	0	0	0	0	0	0	0	0	0	0	0	0
	GLT8D1_OSBPL1A	0	0	0	0	0	0	0	0	0	0	0	0	0	0	0	0	0	0	0	0	0	0	0	0	1	0	0	0	0	0	0	0
	GLYCTK_ALAS1	0	0	0	0	0	0	0	0	0	0	0	0	0	0	0	0	0	0	0	0	0	0	0	0	0	0	0	0	0	0	0	0
	GMDS_CCND3	0	0	0	0	0	0	0	0	0	0	0	0	0	0	0	0	0	0	0	0	0	0	0	0	0	0	0	0	0	0	0	0
	GMDS_LAMA1	0	0	1	0	0	0	0	0	0	0	0	0	0	0	0	0	0	0	0	0	0	0	0	0	0	0	0	0	0	0	0	0
	GMDS_MRPS18B	0	0	0	0	0	0	0	0	0	0	0	0	0	0	0	0	0	0	0	0	0	0	0	0	0	0	0	0	0	0	0	0
	GNA11_TMCO3	0	0	0	0	0	0	0	0	0	0	0	0	0	0	0	0	0	0	0	0	0	0	0	0	0	0	0	0	0	0	0	0
	GNA12_ADSS	0	0	0	0	0	0	0	0	0	0	0	0	0	0	0	0	0	0	0	0	0	0	0	0	0	0	0	0	0	0	0	0
	GNA13_CEP112	0	0	0	0	0	0	0	0	0	0	0	0	0	0	0	0	0	0	0	0	0	0	0	0	0	0	0	0	0	0	0	0
	GNAI3_SARS	0	0	1	0	0	0	0	0	0	0	0	0	0	0	0	0	0	0	0	0	0	0	0	0	0	0	0	0	0	0	0	0
	GNAQ_C9orf64	0	0	0	0	0	0	0	0	0	0	0	0	0	0	0	0	0	0	0	0	0	0	0	0	0	0	0	0	0	0	0	0
	GNB5_EPHA2	0	0	0	0	0	0	0	0	0	0	0	0	0	0	0	0	0	0	0	0	0	0	0	0	1	0	0	0	0	0	0	0
	GNE_ERP27	0	0	1	0	0	0	0	0	0	0	0	0	0	0	0	0	0	0	0	0	0	0	0	0	0	0	0	0	0	0	0	0
	GNS_NUP107	0	0	0	0	0	0	0	0	0	1	0	0	0	0	0	0	0	0	0	0	0	0	0	0	0	0	0	0	0	0	0	0
	GNS_RASSF3	0	0	0	0	0	0	0	0	0	0	0	0	0	0	0	0	0	0	0	0	0	0	0	0	0	0	0	0	0	0	0	0
	GOLGA3_SLC35E3	0	0	0	0	0	0	0	0	0	0	0	0	0	0	0	0	0	0	0	0	0	0	0	0	1	0	0	0	0	0	0	0
	GOLGA4_HSPA8	0	0	0	0	0	0	0	0	0	0	0	0	0	0	0	0	0	0	0	0	0	0	0	0	0	0	0	0	0	0	0	0
	GOLGA4_MLH1	0	0	0	0	0	0	0	0	0	0	0	0	0	0	0	0	0	0	0	0	0	0	0	0	0	0	0	0	0	0	0	0
	GOLGB1_CCDC58	0	0	0	0	0	0	0	0	0	0	0	0	0	0	0	0	0	0	0	0	0	0	0	0	0	0	0	0	0	0	0	0
	GOLGB1_IQCB1	0	0	0	0	0	0	0	0	0	0	0	0	0	0	0	0	0	0	0	0	0	0	0	0	0	0	0	0	0	0	0	0
	GOLIM4_SLC40A1	0	0	0	0	0	0	0	0	0	0	0	0	0	0	0	0	0	0	0	0	0	0	0	0	0	0	0	0	0	0	0	0
	GOLIM4_ZBBX	0	0	0	0	0	0	0	0	0	0	0	0	0	0	0	0	0	0	0	0	0	0	0	0	0	0	0	0	0	0	0	0
	GOLPH3_LRTM1	0	0	0	0	0	0	0	0	0	0	0	0	0	0	0	0	0	0	0	0	0	0	0	0	0	0	0	0	0	0	0	0
	GOLPH3_SLC6A19	0	0	0	0	0	0	0	0	0	0	0	0	0	0	0	0	0	0	0	0	0	0	0	0	0	0	0	0	0	0	0	0
	GON4L_CCT3	0	0	0	0	0	0	0	0	1	0	0	0	0	0	0	0	0	0	0	0	0	0	0	0	0	0	0	0	0	0	0	0
	GON4L_IQGAP3	0	0	0	0	0	0	0	0	0	0	0	0	0	0	0	0	0	0	0	0	0	0	0	0	0	0	0	0	0	0	0	0
	GON4L_PIPOX	0	0	0	0	0	0	0	0	0	0	0	0	0	0	0	0	0	0	0	0	0	0	0	0	0	0	0	0	0	0	0	0
	GOPC_ABLIM1	0	0	0	0	0	0	0	0	0	0	0	0	0	0	0	0	0	0	0	0	0	0	0	0	0	0	0	0	0	0	0	0
	GOSR1_AP2B1	0	0	0	0	0	0	0	0	0	0	0	0	0	0	0	0	0	0	0	0	0	0	0	0	0	0	0	0	0	0	0	0
	GOSR1_JUP	0	0	0	0	0	0	0	0	0	0	0	0	0	0	0	0	0	0	0	0	0	0	0	0	0	0	0	0	0	0	0	0
	GPATCH8_NPLOC4	0	0	0	0	0	0	0	0	0	0	0	0	0	0	0	0	0	0	0	0	0	0	0	0	0	0	0	0	0	0	0	0
	GPATCH8_ZMYM4	0	0	0	0	0	0	0	0	0	0	0	0	0	0	0	0	0	0	0	0	0	0	0	0	0	0	0	0	0	0	0	0
	GPBP1_MTRR	0	0	0	0	0	0	0	0	0	0	0	0	0	0	0	0	0	0	0	0	0	0	0	0	0	0	0	0	0	0	0	0
	GPD1L_REEP1	0	0	0	0	0	0	0	0	0	0	0	0	0	0	0	0	0	0	0	0	0	0	0	0	1	0	0	0	0	0	0	0
	GPI_EYS	0	0	0	0	0	0	0	0	0	0	0	0	0	0	0	0	0	0	0	0	0	0	0	0	0	0	0	0	0	0	0	0
	GPLD1_TDP2	0	0	0	0	0	0	0	0	0	0	0	0	0	0	0	0	0	0	0	0	0	0	0	0	0	0	0	0	0	0	0	0
	GPNMB_NUPL2	0	0	0	0	0	0	0	0	0	0	0	0	0	0	0	0	0	0	0	0	0	0	0	0	0	0	0	0	0	0	0	0
	GPR116_MEP1A	0	0	0	0	0	0	0	0	0	0	0	0	0	0	0	0	0	0	0	0	0	0	0	0	0	0	0	0	0	0	0	0
	GPR158_MYO16	0	0	0	0	0	0	0	0	0	0	0	0	0	0	0	0	0	0	0	0	0	0	0	0	0	0	0	0	0	0	0	0
	GPR98_CLPTM1L	0	0	0	0	0	0	0	0	0	0	0	0	0	0	0	0	0	0	0	0	0	0	0	0	0	0	0	0	0	0	0	0
	GPRC5B_C16orf96	0	0	0	0	0	0	0	0	0	0	0	0	0	0	0	0	0	0	0	0	0	0	0	0	0	0	0	0	0	0	0	0
	GPSM1_NUP214	0	0	0	0	0	0	0	0	0	0	0	0	0	0	0	0	0	0	0	0	0	0	0	0	0	0	0	0	0	0	0	0
	GRB10_DDC	0	0	0	0	1	0	0	0	0	0	0	0	0	0	0	0	0	0	0	0	0	0	0	0	0	0	0	0	0	0	0	0
	GRB10_SLC2A13	0	0	0	0	0	0	0	0	0	0	0	0	0	0	0	0	0	0	0	0	0	0	0	0	0	0	0	0	0	0	0	0
	GRB2_ACOX1	0	0	0	0	0	0	0	0	0	0	0	0	0	0	0	0	0	0	0	0	0	0	0	0	0	0	0	0	0	0	0	0
	GRB7_PGAP3	0	0	1	0	0	0	0	0	0	0	0	0	0	0	0	0	0	0	0	0	0	0	0	0	0	0	0	0	0	0	0	0
	GRB7_PLXDC1	0	0	0	0	0	0	0	0	0	0	0	0	0	0	0	0	0	0	0	0	0	0	0	0	0	0	0	0	0	0	0	0
	GRHL2_PAGE3	0	0	0	0	0	0	0	0	0	0	0	0	0	0	0	0	0	0	0	0	0	0	0	0	0	0	0	0	0	0	0	0
	GRIA4_NAALAD2	0	0	0	0	0	0	0	0	0	0	0	0	0	0	0	0	0	0	0	0	0	0	0	0	0	0	0	0	0	0	0	0
	GRID1_PGPEP1L	0	0	0	0	0	0	0	0	0	0	0	0	0	0	0	0	0	0	0	0	0	0	0	0	0	0	0	0	0	0	0	0
	GRIK2_RNF217	0	0	0	0	0	0	0	0	0	0	0	0	0	0	0	0	0	0	0	0	0	0	0	0	0	0	0	0	0	0	0	0
	GRIK4_BCL3	0	0	0	0	0	0	0	0	0	0	0	0	1	0	0	0	0	0	0	0	0	0	0	0	0	0	0	0	0	0	0	0
	GRIK4_TMPRSS4	0	0	0	0	0	0	0	0	0	0	0	0	0	0	0	0	0	0	0	0	0	0	0	0	0	0	0	0	0	0	0	0
	GRIK5_HIF3A	0	0	0	0	0	0	0	0	0	0	0	0	0	0	0	0	0	0	0	0	0	0	0	0	0	0	1	0	0	0	0	0
	GRTP1_COL4A2	0	0	0	0	0	0	0	0	0	0	0	0	0	0	0	0	0	0	0	0	0	0	0	0	0	0	0	0	0	0	0	0
	GSK3A_ZNF564	0	0	0	0	0	0	0	0	0	0	0	0	0	0	0	0	0	0	0	0	0	0	0	0	0	0	0	0	0	0	0	0
	GSK3B_FSTL1	0	0	0	0	0	0	0	0	0	0	0	0	0	0	0	0	0	0	0	0	0	0	0	0	0	0	0	0	0	0	0	0
	GSN_NTRK1	0	0	0	0	0	0	0	0	0	0	0	0	0	0	0	0	0	0	0	0	0	0	0	0	0	0	0	0	0	0	1	0
	GSTA4_NADSYN1	0	0	0	0	0	0	0	0	0	0	0	0	0	0	0	0	0	0	0	0	0	0	0	0	0	0	0	0	0	0	0	0
	GTF2A1_KIAA0391	0	0	0	0	0	0	0	0	0	0	0	0	0	0	0	0	0	0	0	0	0	0	0	0	0	0	0	0	0	0	0	0
	GTF2E2_EIF4EBP1	0	0	0	0	0	0	0	0	0	0	0	0	0	0	0	0	0	0	0	0	0	0	0	0	0	0	0	0	0	0	0	0
	GTF2E2_RBPMS	0	0	0	0	0	0	0	0	0	0	0	0	0	0	0	0	0	0	0	0	0	0	0	0	0	0	0	0	0	0	0	0
	GTF2F2_CTIF	0	0	0	0	0	0	0	0	0	0	0	0	0	0	0	0	0	0	0	0	0	0	0	0	0	0	0	0	0	0	0	0
	GTF2F2_NBEA	0	0	0	0	0	0	0	0	0	0	0	0	0	0	0	0	0	0	0	0	0	0	0	0	0	0	0	0	0	0	0	0
	GTF2H3_PGC	0	0	0	0	0	0	0	0	0	0	0	0	0	0	0	0	0	0	0	0	0	0	0	0	0	0	0	0	0	0	0	0
	GTF2IRD1_ALK	0	0	0	0	0	0	0	0	0	0	0	0	0	0	0	0	0	0	0	0	0	0	0	0	0	0	0	0	0	0	0	0
	GTF3C2_BRE	0	0	0	0	0	0	0	0	1	0	0	0	0	0	0	0	0	0	0	0	0	0	0	0	0	0	0	0	0	0	0	0
	GTF3C2_WDR35	0	0	0	0	0	0	0	0	0	0	0	0	0	0	0	0	0	0	0	0	0	0	0	0	0	0	0	0	0	0	0	0
	GTF3C4_LMX1B	0	0	0	0	0	0	0	0	0	0	0	0	0	0	0	0	0	0	0	0	0	0	0	0	0	0	0	0	0	0	0	0
	GTF3C6_LACE1	0	0	0	0	0	0	0	0	0	0	0	0	0	0	0	0	0	0	0	0	0	0	0	0	0	0	0	0	0	0	0	0
	GTSE1_ATXN10	0	0	0	0	0	0	0	0	0	0	0	0	0	0	0	0	0	0	0	0	0	0	0	0	0	0	0	0	0	0	0	0
	GXYLT2_VAV1	0	0	0	0	0	0	0	0	0	0	0	0	0	0	0	0	0	0	0	0	0	0	0	0	0	0	0	0	0	0	0	0
	GYS1_EML2	0	0	1	0	0	0	0	0	0	0	0	0	0	0	0	0	0	0	0	0	0	0	0	0	0	0	0	0	0	0	0	0
	H2AFY_CNOT6	0	0	0	0	0	0	0	0	0	0	0	0	0	0	0	0	0	0	0	0	0	0	0	0	0	0	0	0	0	0	0	0
	HADH_HPGD	0	0	0	0	0	0	0	0	0	0	0	0	0	0	0	0	0	0	0	0	0	0	0	0	0	0	0	0	0	0	0	0
	HARBI1_TNS3	0	0	0	0	0	0	0	0	0	0	0	0	0	0	0	0	0	0	0	0	0	0	0	0	0	0	0	0	0	0	0	0
	HAT1_EXOC6B	0	0	0	0	0	0	0	0	0	0	0	0	0	0	0	0	0	0	0	0	0	0	0	0	0	0	0	0	0	0	0	0
	HAUS8_C19orf57	0	0	0	0	0	0	0	0	0	0	0	0	0	0	0	0	0	0	0	0	0	0	0	0	0	0	0	0	0	0	0	0
	HDAC1_KPNA6	0	0	0	0	0	0	0	0	0	0	0	0	0	0	0	0	0	0	0	0	0	0	0	0	0	0	0	0	0	0	0	0
	HDAC1_MARK1	0	0	1	0	0	0	0	0	0	0	0	0	0	0	0	0	0	0	0	0	0	0	0	0	0	0	0	0	0	0	0	0
	HDAC1_SERINC2	0	0	0	0	0	0	0	0	0	0	0	0	0	0	0	0	0	0	0	0	0	0	0	0	0	0	0	0	0	0	0	0
	HDAC2_TRDN	0	0	0	0	0	0	0	0	0	0	0	0	0	0	0	0	0	0	0	0	0	0	0	0	0	0	0	0	0	0	0	0
	HDAC7_SRGAP1	0	0	0	0	0	0	0	0	0	0	0	0	0	0	0	0	0	0	0	0	0	0	0	0	0	0	0	0	0	0	0	0
	HDDC2_TPD52L1	0	0	0	0	0	0	0	0	0	0	0	0	0	0	0	0	0	0	0	0	0	0	0	0	0	0	0	0	0	0	0	0
	HDLBP_NSRP1	0	0	0	0	0	0	0	0	0	0	0	0	0	0	0	0	0	0	0	0	0	0	0	0	0	0	0	0	0	0	0	0
	HEATR2_ZNRF3	0	0	0	0	0	0	0	0	0	0	0	0	0	0	0	0	0	0	0	0	0	0	0	0	0	0	0	0	0	0	0	0
	HEATR5A_CSMD1	0	0	0	0	0	0	0	0	0	0	0	0	0	0	0	0	0	0	0	0	0	0	0	0	1	0	0	0	0	0	0	0
	HEATR6_GALNT13	0	0	0	0	0	0	0	0	0	0	0	0	0	0	0	0	0	0	0	0	0	0	0	0	0	0	0	0	0	0	0	0
	HEBP1_CREBL2	0	0	0	0	0	0	0	0	0	0	0	0	0	0	0	0	0	0	0	0	0	0	0	0	0	0	0	0	0	0	0	0
	HELLS_TBC1D12	0	0	0	0	0	0	0	0	0	0	0	0	0	0	0	0	0	0	0	0	0	0	0	0	0	0	0	0	0	0	0	0
	HELZ_CACNG4	0	0	0	0	0	0	0	0	0	0	0	0	0	0	0	0	0	0	0	0	0	0	0	0	0	0	0	0	0	0	0	0
	HERC4_CDKAL1	0	0	0	0	0	0	0	0	0	0	0	0	0	0	0	0	0	0	0	0	0	0	0	0	0	0	0	0	0	0	0	0
	HERC4_RUFY2	0	0	0	0	0	0	0	0	0	0	0	0	0	0	0	0	0	0	0	0	0	0	0	0	0	0	0	0	0	0	0	0
	HERPUD1_PHACTR3	0	0	0	0	0	0	0	0	0	0	0	0	0	0	0	0	0	0	0	0	0	0	0	0	0	0	0	0	1	0	0	0
	HEXA_BBS4	0	0	0	0	0	1	0	0	0	0	0	0	0	0	0	0	0	0	0	0	0	0	0	0	0	0	0	0	0	0	0	0
	HEXA_LMAN1L	0	0	0	0	0	0	0	0	0	0	0	0	0	0	0	0	0	0	0	0	1	0	0	0	0	0	0	0	0	0	0	0
	HGSNAT_AGPAT6	0	0	0	0	0	0	0	0	0	0	0	0	0	0	0	0	0	0	0	0	0	0	0	0	0	0	0	0	0	0	0	0
	HHAT_KIF5B	0	0	0	0	0	0	0	0	0	0	0	0	0	0	0	0	0	0	0	0	0	0	0	0	0	0	0	0	0	0	0	0
	HHEX_DNAJB12	0	0	0	0	0	0	0	0	0	0	0	0	0	0	0	0	0	0	0	0	0	0	0	0	0	0	0	0	0	0	0	2
	HIBCH_CTNNA2	0	0	0	0	0	0	0	0	0	0	0	0	0	0	0	0	0	0	0	0	0	0	0	0	0	0	0	0	0	0	0	0
	HIF1A_PRKCH	0	0	0	0	1	0	0	0	0	0	0	0	0	0	0	0	0	0	0	0	0	0	0	0	0	0	0	0	0	0	0	0
	HINFP_FOXR1	0	0	0	0	0	0	0	0	0	0	0	0	0	0	0	0	0	0	0	0	0	0	0	0	0	0	0	0	0	0	0	1
	HIPK2_PARP12	0	0	0	0	0	0	0	0	2	0	0	0	0	0	0	0	0	0	0	0	0	0	0	0	0	0	0	0	0	0	0	0
	HIPK3_CAT	0	0	0	0	0	0	0	0	0	0	0	0	0	0	0	0	0	0	0	0	0	0	0	0	0	0	0	0	0	0	0	0
	HLCS_YBEY	0	0	0	0	0	0	0	0	0	0	0	0	0	0	0	0	0	0	0	0	0	0	0	0	0	0	0	0	0	0	0	0
	HM13_PAX5	0	0	0	0	0	0	0	0	0	0	0	0	0	0	0	0	0	0	0	0	0	0	0	0	1	0	0	0	0	0	0	0
	HMBOX1_JAK2	0	0	0	0	0	0	0	0	0	0	0	0	0	0	0	0	0	0	0	0	0	0	0	0	0	0	0	0	0	0	0	1
	HMGA2_DYRK2	0	0	0	0	0	0	0	0	0	0	0	0	0	0	0	0	0	0	0	0	0	0	0	0	1	0	0	0	0	0	0	0
	HMGA2_NUP107	0	0	0	0	0	0	0	0	0	0	0	0	0	0	0	0	0	0	0	0	0	0	0	0	0	0	0	0	0	0	0	0
	HN1_RECQL5	0	0	0	0	0	0	0	0	0	0	0	0	0	0	0	0	0	0	0	0	0	0	0	0	0	0	0	0	0	0	0	0
	HNRNPAB_SAMM50	0	0	0	0	0	0	0	0	0	0	0	0	0	0	0	0	0	0	0	0	0	0	0	0	0	0	0	0	0	0	0	0
	HNRNPC_NDRG2	0	0	0	0	0	0	0	0	0	0	0	0	0	0	0	0	0	0	0	0	0	0	0	0	0	0	0	0	0	0	0	0
	HNRNPH1_ERG	0	0	0	0	0	0	0	0	0	0	0	0	0	0	0	0	0	0	0	0	1	0	0	0	0	0	0	0	0	0	0	0
	HNRNPL_TPRX1	0	0	0	0	0	0	0	0	1	0	0	0	0	0	0	0	0	0	0	0	0	0	0	0	0	0	0	0	0	0	0	0
	HNRNPUL2_TTC9C	0	0	0	0	0	0	0	0	0	0	0	0	0	0	0	0	0	0	0	0	0	0	0	0	0	0	0	0	0	0	0	0
	HOMER2_HDGFRP3	0	0	0	0	0	0	0	0	0	0	0	0	0	0	0	0	0	0	0	0	0	0	0	0	0	0	0	0	0	0	0	0
	HOOK1_RAB6A	0	0	0	0	0	0	0	0	0	0	0	0	0	0	0	0	0	0	0	0	0	0	0	0	0	0	0	0	0	0	0	0
	HOOK3_IKBKB	0	0	0	0	0	0	0	0	0	0	0	0	0	0	0	0	0	0	0	0	0	0	0	0	0	0	0	0	0	0	0	0
	HOXC10_WIBG	0	0	0	0	0	0	0	0	0	0	0	0	0	0	0	0	0	0	0	0	0	0	0	0	0	0	0	0	0	0	0	0
	HPN_FBL	0	0	0	0	1	0	0	0	0	0	0	0	0	0	0	0	0	0	0	0	0	0	0	0	0	0	0	0	0	0	0	0
	HPRT1_CTPS2	0	0	1	0	0	0	0	0	0	0	0	0	0	0	0	0	0	0	0	0	0	0	0	0	0	0	0	0	0	0	0	0
	HPSE2_CWF19L1	0	0	0	0	0	0	0	0	0	0	0	0	0	0	0	0	0	0	0	0	0	0	0	0	0	0	0	0	0	0	0	0
	HSD11B1L_SAFB	0	0	0	0	0	0	0	0	0	0	0	0	0	0	0	0	0	0	0	0	0	0	0	0	0	0	0	0	0	0	0	0
	HSD17B14_PLEKHA4	1	0	0	0	0	0	0	0	0	0	0	0	0	0	0	0	0	0	0	0	0	0	0	0	0	0	0	0	0	0	0	0
	HSD17B7_NPHP1	0	0	0	0	0	0	0	0	0	0	0	0	0	0	0	0	0	0	0	0	0	0	0	0	0	0	0	0	0	0	0	0
	HSF1_SPATC1	0	0	0	0	0	0	0	0	0	0	0	0	0	0	0	0	0	0	0	0	0	0	0	0	0	0	0	0	1	0	0	0
	HSPB1_EGR1	0	0	1	0	0	0	0	0	0	0	0	0	0	0	0	0	0	0	0	0	0	0	0	0	0	0	0	0	0	0	0	0
	HSPG2_MATN2	0	0	0	0	0	0	0	0	0	0	0	0	0	0	0	0	0	0	0	0	0	0	0	0	0	0	0	0	0	0	0	0
	HTT_GRK4	0	0	0	0	0	0	0	0	0	0	0	0	0	0	0	0	0	0	0	0	0	0	0	0	0	0	0	0	0	0	0	0
	HTT_WDR19	0	0	0	0	0	0	0	0	0	0	0	0	0	0	0	0	0	0	0	0	0	0	0	0	0	0	0	0	0	0	0	0
	HUNK_MAMLD1	0	0	0	0	0	0	0	0	0	0	0	0	0	0	0	0	0	0	0	0	0	0	0	0	0	0	0	0	0	0	0	0
	HYI_NFIA	0	0	0	0	0	0	0	0	0	0	0	0	0	0	0	0	0	0	0	0	0	0	0	0	0	0	0	0	0	0	0	0
	IDE_CAMK1D	0	0	0	0	0	0	0	0	0	0	0	0	0	0	0	0	0	0	0	0	0	0	0	0	0	0	0	0	0	0	0	0
	IFFO2_UBR4	0	0	0	0	0	0	0	0	0	0	0	0	0	0	0	0	0	0	0	0	0	0	0	0	0	0	0	0	0	0	0	0
	IFT74_CACNA2D3	0	0	0	0	0	0	0	0	0	0	0	0	0	0	0	0	0	0	0	0	0	0	0	0	0	0	0	0	0	0	0	0
	IFT81_ACACB	0	0	0	0	0	0	0	0	0	0	0	0	0	0	0	0	0	0	0	0	0	0	0	0	0	0	0	0	0	0	0	0
	IGDCC3_GLDN	0	0	0	0	0	0	0	0	0	0	0	0	0	0	0	0	0	0	0	0	0	0	0	0	0	0	0	0	0	0	0	0
	IGF1R_PI4K2B	0	0	0	0	0	0	0	0	0	0	0	0	0	0	0	0	0	0	0	0	0	0	0	0	1	0	0	0	0	0	0	0
	IGF2BP3_ACSM1	0	0	0	0	0	0	0	0	0	0	0	0	0	0	0	0	0	0	0	0	0	0	0	0	0	0	0	0	0	0	0	0
	IGFL2_SLC1A5	0	0	0	0	0	0	0	0	0	0	0	0	0	0	0	0	0	0	0	0	0	0	0	0	1	0	0	0	0	0	0	0
	IGH_CRLF2	0	0	0	0	0	0	0	0	0	0	0	0	0	0	0	0	0	0	0	0	0	0	0	0	0	0	0	0	0	0	0	92
	IKBIP_ANKS1B	0	0	0	0	0	0	0	0	0	0	0	0	0	0	0	0	0	0	0	0	0	0	0	0	0	0	0	0	0	0	0	0
	IKBKB_ANK1	0	0	0	0	0	0	0	0	0	0	0	0	0	0	0	0	0	0	0	0	0	0	0	0	0	0	0	0	0	0	0	0
	IKBKE_ACSM1	0	0	0	0	0	0	0	0	0	0	0	0	0	0	0	0	0	0	0	0	0	0	0	0	0	0	0	0	0	0	0	0
	IKZF1_ETV6	0	0	0	0	0	0	0	0	0	0	0	0	0	0	0	0	0	0	0	0	0	0	0	0	0	0	0	0	0	0	0	2
	IKZF1_LRBA	0	0	0	0	0	0	0	0	0	0	0	0	0	0	0	0	0	0	0	0	0	0	0	0	0	0	0	0	0	0	0	0
	IKZF1_NUTM1	0	0	0	0	0	0	0	0	0	0	0	0	0	0	0	0	0	0	0	0	0	0	0	0	0	0	0	0	0	0	0	1
	IKZF1_SLC25A27	0	0	0	0	0	0	0	0	0	0	0	0	0	0	0	0	0	0	0	0	0	0	0	0	0	0	0	0	0	0	0	1
	IKZF1_ZEB2	0	0	0	0	0	0	0	0	0	0	0	0	0	0	0	0	0	0	0	0	0	0	0	0	0	0	0	0	0	0	0	2
	IKZF1_ZPBP	0	0	0	0	0	0	0	0	0	0	0	0	0	0	0	0	0	0	0	0	0	0	0	0	0	0	0	0	0	0	0	1
	IL12RB2_DAB1	0	0	1	0	0	0	0	0	0	0	0	0	0	0	0	0	0	0	0	0	0	0	0	0	0	0	0	0	0	0	0	0
	IL13RA1_DOCK11	0	0	0	0	0	0	0	0	0	0	0	0	0	0	0	0	0	0	0	0	0	0	0	0	0	0	0	0	0	0	0	0
	IL13RA1_WDR44	0	0	0	0	1	0	0	0	0	0	0	0	0	0	0	0	0	0	0	0	0	0	0	0	0	0	0	0	0	0	0	0
	IL17D_IFT88	0	0	0	0	0	0	0	0	0	0	0	0	0	0	0	0	0	0	0	0	0	0	0	0	0	0	0	0	0	0	0	0
	IL1R1_IL1R2	0	0	0	0	0	0	0	0	0	0	0	0	0	0	0	0	0	0	0	0	0	0	0	0	0	0	0	0	0	0	0	0
	IL1RAP_TMEM207	0	0	0	0	0	0	0	0	0	0	0	0	0	0	0	0	0	0	0	0	0	0	0	0	0	0	0	0	0	0	0	0
	ILKAP_PER2	0	0	0	0	0	0	0	0	0	0	0	0	0	0	0	0	0	0	0	0	0	0	0	0	0	0	0	0	0	0	0	0
	ILVBL_SYDE1	0	0	1	0	0	0	0	0	0	0	0	0	0	0	0	0	0	0	0	0	0	0	0	0	0	0	0	0	0	0	0	0
	IMMP2L_DYNC1I1	0	0	0	0	0	0	0	0	0	0	0	0	0	0	0	0	0	0	0	0	0	0	0	0	0	0	0	0	0	0	0	0
	IMPAD1_ZCCHC24	0	0	0	0	0	0	0	0	0	0	0	0	0	0	0	0	0	0	0	0	0	0	0	0	0	0	0	0	0	0	0	0
	INADL_CACHD1	0	0	0	0	0	0	0	0	0	0	0	0	0	0	0	0	0	0	0	0	0	0	0	0	0	0	0	0	0	0	0	0
	INO80_PRKCA	0	0	0	0	0	0	0	0	0	0	0	0	0	0	0	0	0	0	0	0	0	0	0	0	0	0	0	0	0	0	0	0
	INPP5A_CSTA	0	0	0	0	0	0	0	0	0	0	0	0	0	0	0	0	0	0	0	0	0	0	0	0	0	0	0	0	0	0	0	0
	INPP5A_DLG2	0	0	0	0	0	0	0	0	0	0	0	0	0	0	0	0	0	0	0	0	0	0	0	0	0	0	0	0	0	0	0	0
	INPP5A_FAM149B1	0	0	0	0	0	0	0	0	0	0	0	0	0	0	0	0	0	0	0	0	0	0	0	0	0	0	0	0	0	0	0	0
	INPP5B_SF3A3	0	0	0	0	0	0	0	0	0	0	0	0	0	0	0	0	0	0	0	0	0	0	0	0	0	0	0	0	0	0	0	0
	INSIG1_DPP6	0	0	0	0	0	0	0	0	0	0	0	0	0	0	0	0	0	0	0	0	0	0	0	0	0	0	0	0	0	0	0	0
	INTS3_CHTOP	0	0	0	0	0	0	0	0	0	0	0	0	0	0	0	0	0	0	0	0	0	0	0	0	0	0	0	0	0	0	0	0
	INTS4_GAB2	0	0	0	0	0	0	0	0	0	0	0	0	0	0	0	0	0	0	0	0	0	0	0	0	0	0	0	0	0	0	0	0
	INTS4_PPFIA1	0	0	0	0	0	0	0	0	0	0	0	0	0	0	0	0	0	0	0	0	0	0	0	0	0	0	0	0	0	0	0	0
	INTS7_DTL	0	0	0	0	0	0	0	0	0	0	0	0	0	0	0	0	0	0	0	0	0	0	0	0	0	0	0	0	0	0	0	0
	IPO11_TNFAIP8	0	0	0	0	0	0	0	0	0	0	0	0	0	0	0	0	0	0	0	0	0	0	0	0	0	0	0	0	0	0	0	0
	IPO7_AKIP1	0	0	0	0	0	0	0	0	0	0	0	0	0	0	0	0	0	0	0	0	0	0	0	0	0	0	0	0	0	0	0	0
	IPO7_KCNH1	0	0	0	0	0	0	0	0	0	0	1	0	0	0	0	0	0	0	0	0	0	0	0	0	0	0	0	0	0	0	0	0
	IPO7_WEE1	0	0	0	0	0	0	0	0	0	0	0	0	0	0	0	0	0	0	0	0	0	0	0	0	0	0	0	0	0	0	0	0
	IPO8_KRT86	0	0	0	0	0	0	0	0	0	0	0	0	0	0	0	0	0	0	0	0	0	0	0	0	0	0	0	0	0	0	0	0
	IPPK_CDC26	0	0	0	0	0	0	0	0	0	0	0	0	0	0	0	0	0	0	0	0	0	0	0	0	0	0	0	0	0	0	0	0
	IQGAP1_MESP2	0	0	0	0	0	0	0	0	0	0	0	0	0	0	0	0	0	0	0	0	0	0	0	0	0	0	0	0	0	0	0	0
	IQGAP2_ATRNL1	0	0	0	0	0	0	0	0	0	0	0	0	0	0	0	0	0	0	0	0	0	0	0	0	0	0	0	0	0	0	0	0
	IQGAP3_SH2D2A	0	0	0	0	0	0	0	0	0	0	0	0	0	0	0	0	0	0	0	0	0	0	0	0	0	0	0	0	0	0	0	0
	IRAK2_SRGAP3	0	0	0	0	0	0	0	0	0	0	0	0	0	0	0	0	0	0	0	0	0	0	0	0	0	0	0	0	0	0	0	0
	IRF2BP2_NTRK1	0	0	0	0	0	0	0	0	0	0	0	0	0	0	0	0	0	0	0	0	0	0	0	0	0	0	0	0	0	0	0	0
	ITCH_AHCY	0	0	0	0	0	0	0	0	0	0	0	0	0	0	0	0	0	0	0	0	0	0	0	0	0	0	0	0	0	0	0	0
	ITCH_MYL9	0	0	0	0	0	0	0	0	0	0	0	0	0	0	0	0	0	0	0	0	0	0	0	0	0	0	0	0	0	0	0	0
	ITFG1_PHKB	0	0	0	0	0	0	0	0	0	0	0	0	0	0	0	0	0	0	0	0	0	0	0	0	0	0	0	0	0	0	0	0
	ITFG1_ZFC3H1	0	0	0	0	0	0	0	0	0	0	0	0	0	0	0	0	0	0	0	0	0	0	0	0	0	0	0	0	0	0	0	0
	ITGA9_SEC13	0	0	0	0	1	0	0	0	0	0	0	0	0	0	0	0	0	0	0	0	0	0	0	0	0	0	0	0	0	0	0	0
	ITGAV_FARP2	0	0	0	0	0	0	0	0	0	0	0	0	0	0	0	0	0	0	0	0	0	0	0	0	0	0	0	0	0	0	0	0
	ITGAX_PHKG2	0	0	0	0	0	0	0	0	0	0	0	0	0	0	0	0	0	0	0	0	0	0	0	0	0	0	0	0	0	0	0	0
	ITGB4_SAP30BP	0	0	0	0	0	0	0	0	0	0	0	0	0	0	0	0	0	0	0	0	0	0	0	0	0	0	0	0	0	0	0	0
	ITGB4_SLC16A5	0	0	0	0	0	0	0	0	0	0	0	0	0	0	0	0	0	0	0	0	0	0	0	0	0	0	0	0	0	0	0	0
	ITGB6_RBMS1	0	0	1	0	0	0	0	0	0	0	0	0	0	0	0	0	0	0	0	0	0	0	0	0	0	0	0	0	0	0	0	0
	ITGB8_ATM	0	0	0	0	0	0	0	0	0	0	0	0	0	0	0	0	0	0	0	0	0	0	0	0	0	0	0	0	0	0	0	0
	ITM2B_RB1	0	0	0	0	0	1	0	0	0	1	0	0	0	0	0	0	0	0	0	0	0	0	0	0	0	0	0	0	0	0	0	0
	ITPK1_BTBD7	0	0	0	0	0	0	0	0	0	0	0	0	0	0	0	0	0	0	0	0	0	0	0	0	0	0	0	0	0	0	0	0
	ITPKB_ZC3HAV1	0	0	0	0	0	0	0	0	0	0	0	0	0	0	0	0	0	0	0	0	0	0	0	0	0	0	0	0	0	0	0	0
	ITPR1_RIT2	0	0	0	0	0	0	0	0	0	0	0	0	0	0	0	0	0	0	0	0	0	0	0	0	0	0	0	0	0	0	0	1
	ITPR1_SETMAR	0	0	0	0	0	0	0	0	0	0	0	0	0	0	0	0	0	0	0	0	0	0	0	0	0	0	0	0	0	0	0	0
	ITPR2_ANO2	0	0	0	0	0	0	0	0	0	0	0	0	0	0	0	0	0	0	0	0	0	0	0	0	0	0	0	0	0	0	0	0
	ITPRIPL1_IL36G	0	0	0	0	0	1	0	0	0	0	0	0	0	0	0	0	0	0	0	0	0	0	0	0	0	0	0	0	0	0	0	0
	ITSN1_HNRNPUL1	0	0	0	0	0	0	0	0	0	0	0	0	0	0	0	0	0	0	0	0	0	0	0	0	0	0	0	0	0	0	0	0
	ITSN2_ADCY3	0	0	0	0	0	0	0	0	0	0	0	0	0	0	0	0	0	0	0	0	0	0	0	0	0	0	1	0	0	0	0	0
	ITSN2_NMT1	0	0	0	0	0	0	0	0	0	0	0	0	0	0	0	0	0	0	0	0	0	0	0	0	0	0	0	0	0	0	0	0
	IVD_ECE1	0	0	0	0	0	0	0	0	0	0	0	0	0	0	0	0	0	0	0	0	0	0	0	0	0	0	0	0	0	0	0	0
	JAK2_EBF1	0	0	0	0	0	0	0	0	0	0	0	0	0	0	0	0	0	0	0	0	0	0	0	0	0	0	0	0	0	0	0	2
	JAK2_GLDC	0	0	0	0	0	0	0	0	0	0	0	0	0	0	0	0	0	0	0	0	0	0	0	0	0	0	0	0	0	0	0	0
	JAK2_HMBOX1	0	0	0	0	0	0	0	0	0	0	0	0	0	0	0	0	0	0	0	0	0	0	0	0	0	0	0	0	0	0	0	1
	JAK2_IKZF1	0	0	0	0	0	0	0	0	0	0	0	0	0	0	0	0	0	0	0	0	0	0	0	0	0	0	0	0	0	0	0	1
	JAK2_PPFIBP1	0	0	0	0	0	0	0	0	0	0	0	0	0	0	0	0	0	0	0	0	0	0	0	0	0	0	0	0	0	0	0	3
	JAK2_SMU1	0	0	0	0	0	0	0	0	0	0	0	0	0	0	0	0	0	0	0	0	0	0	0	0	0	0	0	0	0	0	0	1
	JAK2_SNX29	0	0	0	0	0	0	0	0	0	0	0	0	0	0	0	0	0	0	0	0	0	0	0	0	0	0	0	0	0	0	0	1
	JAK2_STRN3	0	0	0	0	0	0	0	0	0	0	0	0	0	0	0	0	0	0	0	0	0	0	0	0	0	0	0	0	0	0	0	1
	JAK2_TPR	0	0	0	0	0	0	0	0	0	0	0	0	0	0	0	0	0	0	0	0	0	0	0	0	0	0	0	0	0	0	0	2
	JAK2_ZNF430	0	0	0	0	0	0	0	0	0	0	0	0	0	0	0	0	0	0	0	0	0	0	0	0	0	0	0	0	0	0	0	1
	JARID2_ATM	0	0	0	0	0	0	0	0	0	0	0	0	0	0	0	0	0	0	0	0	0	0	0	0	0	0	0	0	0	0	0	0
	JAZF1_EVX1	0	0	0	0	0	0	0	0	0	0	0	0	0	0	0	0	0	0	0	0	0	0	0	0	0	0	0	0	0	0	0	0
	JMJD1C_NRBF2	0	0	0	0	0	0	0	0	0	0	0	0	0	0	0	0	0	0	0	0	0	0	0	0	0	0	0	0	0	0	0	0
	JMJD1C_TSN	0	0	0	0	0	0	0	0	0	0	0	0	0	0	0	0	0	0	0	0	0	0	0	0	0	0	0	0	0	0	0	2
	KANSL1_LAYN	0	0	0	0	0	0	0	0	0	0	0	0	0	0	0	0	0	0	0	0	0	0	0	0	0	0	0	0	0	0	0	0
	KAT6A_ADAM2	0	0	1	0	0	0	0	0	0	0	0	0	0	0	0	0	0	0	0	0	0	0	0	0	0	0	0	0	0	0	0	0
	KAT6A_IKBKB	0	0	0	0	0	0	0	0	0	0	0	0	0	0	0	0	0	0	0	0	0	0	0	0	0	0	0	0	0	0	0	0
	KAT6B_ADK	0	0	0	0	0	0	0	0	0	0	0	0	0	0	0	0	0	0	0	0	0	0	0	0	0	0	0	0	0	0	0	0
	KAT6B_RTKN2	0	0	0	0	0	0	0	0	0	0	0	0	0	0	0	0	0	0	0	0	0	0	0	0	0	0	0	0	0	0	0	0
	KATNA1_PPP2R1A	0	0	0	0	0	0	0	0	0	0	0	0	0	0	0	0	0	0	0	0	0	0	0	0	0	0	0	0	0	0	0	0
	KCMF1_PRKDC	0	0	0	0	0	0	0	0	0	0	0	0	0	0	0	0	0	0	0	0	0	0	0	0	0	0	0	0	0	0	0	0
	KCNH7_SLC38A11	0	0	0	0	0	0	0	0	0	0	0	0	0	0	0	0	0	0	0	0	0	0	0	0	0	0	0	0	0	0	0	0
	KCNJ3_GALNT13	0	0	0	0	0	0	0	0	0	0	0	0	0	0	0	0	0	0	0	0	0	0	0	0	0	0	0	0	0	0	0	0
	KCNK5_PDE4DIP	0	0	0	0	0	0	0	0	0	0	0	0	0	0	0	0	0	0	0	0	0	0	0	0	0	0	0	0	0	0	0	0
	KCNMA1_MSMB	0	0	0	0	0	0	0	0	0	0	0	0	0	0	0	0	0	0	0	0	0	0	0	0	0	0	0	0	0	0	0	0
	KCNMB4_ARHGAP9	0	0	0	0	0	0	0	0	0	0	0	0	0	0	0	0	0	0	0	0	0	0	0	0	0	0	0	0	0	0	0	0
	KCNN3_YEATS4	0	0	0	0	0	0	0	0	0	0	0	0	0	0	0	0	0	0	0	0	0	0	0	0	0	0	0	0	0	0	0	0
	KCNQ1_TSPAN32	0	0	0	0	0	0	0	0	0	0	0	0	0	0	0	0	0	0	0	0	0	0	0	0	0	0	0	0	0	0	0	0
	KCNQ5_ALK	0	0	0	0	0	0	0	0	0	0	0	0	0	0	0	0	0	0	0	0	0	0	0	0	0	0	0	0	0	0	0	0
	KCTD18_SNED1	0	0	0	0	0	0	0	0	0	0	0	0	0	0	0	0	0	0	0	0	0	0	0	0	0	0	0	0	0	0	0	0
	KDM2A_C11orf80	0	0	0	1	0	0	0	0	0	0	0	0	0	0	0	0	0	0	0	0	0	0	0	0	0	0	0	0	0	0	0	0
	KDM2A_RPS6KB2	0	0	1	0	0	0	0	0	0	0	0	0	0	0	0	0	0	0	0	0	0	0	0	0	0	0	0	0	0	0	0	0
	KDM2A_SYT12	0	0	0	0	0	0	0	0	0	0	0	0	0	0	0	0	0	0	0	0	0	0	0	0	0	0	0	0	0	0	0	0
	KDM3A_ANK3	0	0	1	0	0	0	0	0	0	0	0	0	0	0	0	0	0	0	0	0	0	0	0	0	0	0	0	0	0	0	0	0
	KDM4B_AKAP8L	0	0	0	0	1	0	0	0	0	0	0	0	0	0	0	0	0	0	0	0	0	0	0	0	0	0	0	0	0	0	0	0
	KDM4B_CHAF1A	0	0	0	0	0	0	0	0	0	0	0	0	0	0	0	0	0	0	0	0	0	0	0	0	0	0	0	0	0	0	0	0
	KDM4B_PCGF3	0	0	0	0	0	0	0	0	0	0	0	0	0	0	0	0	0	0	0	0	0	0	0	0	0	0	0	0	1	0	0	0
	KDM4C_KLK7	0	0	0	0	0	0	0	0	0	0	0	0	0	0	0	0	0	0	0	0	0	0	0	0	0	0	0	0	0	0	0	0
	KDM5A_ANO2	0	0	0	0	0	0	0	0	0	0	0	0	0	0	0	0	0	0	0	0	0	0	0	0	0	0	0	0	0	0	0	0
	KDM5A_NINJ2	0	0	0	0	0	0	0	0	0	0	0	0	0	0	0	0	0	0	0	0	0	0	0	0	0	0	0	0	0	0	0	0
	KDM5A_RAE1	0	0	0	0	0	0	0	0	0	0	0	0	0	0	0	0	0	0	0	0	0	0	0	0	0	0	0	0	0	0	0	0
	KDM5B_PPP1R12B	0	0	0	0	0	0	0	0	0	0	0	0	0	0	0	0	0	0	0	0	0	0	0	0	0	0	0	0	0	0	0	0
	KDM6A_ARHGAP6	0	0	0	0	0	0	0	0	0	0	0	0	0	0	0	0	0	0	0	0	0	0	0	0	0	0	0	0	0	0	0	0
	KHDC1_NLK	0	0	0	0	0	0	0	0	0	0	0	0	0	0	0	0	0	0	0	0	0	0	0	0	0	0	0	0	0	0	0	0
	KHDRBS2_LMBRD1	0	0	0	0	0	0	0	0	0	0	0	0	0	0	0	0	0	0	0	0	0	0	0	0	0	0	0	0	0	0	0	0
	KHDRBS3_ADI1	0	0	0	0	0	0	0	0	0	0	0	0	0	0	0	0	0	0	0	0	0	0	0	0	0	0	0	0	0	0	0	0
	KHDRBS3_DECR1	0	0	0	0	0	0	0	0	0	0	0	0	0	0	0	0	0	0	0	0	0	0	0	0	0	0	0	0	0	0	0	0
	KHSRP_CD70	0	0	0	0	0	0	0	0	0	0	0	0	0	0	0	0	0	0	0	0	0	0	0	0	0	0	0	0	0	0	0	0
	KIAA0100_ALKBH5	0	0	0	0	0	0	0	0	0	0	0	0	0	0	0	0	0	0	0	0	0	0	0	0	0	0	0	0	0	0	0	0
	KIAA0100_PITPNC1	0	0	0	0	0	0	0	1	0	0	0	0	0	0	0	0	0	0	0	0	0	0	0	0	0	0	0	0	0	0	0	0
	KIAA0100_SEZ6	0	0	0	0	0	0	0	0	0	0	0	0	0	0	0	0	0	0	0	0	0	0	0	0	0	0	0	0	0	0	0	0
	KIAA0101_TRIP4	0	0	0	0	0	0	0	0	0	0	0	0	0	0	0	0	0	0	0	0	0	0	0	0	0	0	0	0	0	0	0	0
	KIAA0319L_GOLGA1	0	0	0	0	0	0	0	0	0	0	0	0	0	0	0	0	0	0	0	0	0	0	0	0	0	0	0	0	0	0	0	0
	KIAA0391_AKAP6	0	0	0	0	0	0	0	0	0	0	0	0	0	0	0	0	0	0	0	0	0	0	0	0	0	0	0	0	0	0	0	0
	KIAA0391_FAM177A1	0	0	0	0	0	0	0	0	0	0	0	0	0	0	0	0	0	0	0	0	0	0	0	0	0	0	0	0	0	0	0	0
	KIAA0556_NECAB2	0	0	0	0	0	0	0	0	0	0	0	0	0	0	0	0	0	0	0	0	0	0	0	0	0	0	0	0	0	0	0	0
	KIAA0930_SMC1B	0	0	0	0	0	0	0	0	0	0	0	0	0	0	0	0	0	0	0	0	0	0	0	0	0	0	0	0	0	0	0	0
	KIAA1033_PCDH9	0	0	0	0	0	0	0	0	0	0	0	0	0	0	0	0	0	0	0	0	0	0	0	0	0	0	0	0	0	0	0	0
	KIAA1191_NOP16	0	0	0	0	0	1	0	0	0	0	0	0	0	0	0	0	0	0	0	0	0	0	0	0	0	0	0	0	0	0	0	0
	KIAA1217_SPAG6	0	0	0	0	0	0	0	0	0	0	0	0	0	0	0	0	0	0	0	0	0	0	0	0	0	0	0	0	0	0	0	0
	KIAA1324_TBX15	0	0	1	0	0	0	0	0	0	0	0	0	0	0	0	0	0	0	0	0	0	0	0	0	0	0	0	0	0	0	0	0
	KIAA1430_CCDC110	0	0	0	0	0	0	0	0	0	0	0	0	0	0	0	0	0	0	0	0	0	0	0	0	0	0	0	0	0	0	0	0
	KIAA1432_BNC2	0	0	0	0	0	0	0	0	0	0	0	0	0	0	0	0	0	0	0	0	0	0	0	0	0	0	0	0	0	0	0	0
	KIAA1549_BRAF	0	0	0	0	0	0	0	0	0	0	0	6	0	0	0	0	0	0	0	0	0	0	0	0	0	0	0	0	0	0	0	0
	KIAA2026_PLGRKT	0	0	0	0	0	0	0	0	0	0	0	0	0	0	0	0	0	0	0	0	0	0	0	0	0	0	0	0	0	0	0	0
	KIDINS220_EYS	0	0	0	0	0	0	0	0	0	0	0	0	0	0	0	0	0	0	0	0	0	0	0	0	0	0	0	0	0	0	0	0
	KIF13A_F13A1	0	0	0	0	0	1	0	0	0	0	0	0	0	0	0	0	0	0	0	0	0	0	0	0	0	0	0	0	0	0	0	0
	KIF13A_PTPRK	0	0	0	0	0	0	0	0	0	0	0	0	0	0	0	0	0	0	0	0	0	0	0	0	0	0	0	0	0	0	0	0
	KIF13A_TPMT	0	0	0	0	0	0	0	0	0	0	0	0	0	0	0	0	0	0	0	0	0	0	0	0	0	0	0	0	0	0	0	0
	KIF13B_CA10	0	0	0	1	0	0	0	0	0	0	0	0	0	0	0	0	0	0	0	0	0	0	0	0	0	0	0	0	0	0	0	0
	KIF13B_EYA2	0	0	0	0	0	0	0	0	0	0	0	0	0	0	0	0	0	0	0	0	0	0	0	0	0	0	0	0	0	0	0	0
	KIF13B_TMEM66	0	0	0	0	0	0	0	0	0	0	0	0	0	0	0	0	0	0	0	0	0	0	0	0	0	0	0	0	0	0	0	0
	KIF1A_C2orf54	0	0	0	0	0	0	0	0	0	0	0	0	0	0	0	0	0	0	0	0	0	0	0	0	0	0	0	0	0	0	0	0
	KIF1B_AGTRAP	0	0	0	0	0	0	0	0	0	0	0	0	0	0	0	0	0	0	0	0	0	0	0	0	0	0	0	0	0	0	0	0
	KIF21A_LMF1	0	0	0	0	0	0	0	0	0	0	0	0	0	0	0	0	0	0	0	0	0	0	0	0	0	0	0	0	0	0	0	0
	KIF24_ZCCHC7	0	0	0	0	0	0	0	0	0	0	0	0	0	0	0	0	0	0	0	0	0	0	0	0	0	0	0	0	0	0	0	0
	KIF2A_IPO11	0	0	0	0	0	0	0	0	0	0	0	0	0	0	0	0	0	0	0	0	0	0	0	0	0	0	0	0	0	0	0	0
	KIF3B_TOX2	0	0	0	0	0	0	0	0	0	0	0	0	0	0	0	0	0	0	0	0	0	0	0	0	0	0	0	0	0	0	0	0
	KIF4B_KIF4A	0	0	0	0	0	0	0	0	1	0	0	0	0	0	0	0	0	0	0	0	0	0	0	0	0	0	0	0	0	0	0	0
	KIF5B_FGFR1	0	0	0	0	0	0	0	0	0	0	0	0	0	0	0	0	0	0	0	0	0	0	0	0	0	0	0	0	0	0	0	1
	KIF5B_HHAT	0	0	0	0	0	0	0	0	0	0	0	0	0	0	0	0	0	0	0	0	0	0	0	0	0	0	0	0	0	0	0	0
	KIF5B_MET	0	0	0	0	0	0	0	0	0	0	0	0	0	0	0	0	0	0	0	0	0	0	0	0	0	0	0	0	0	0	0	0
	KIRREL_CD1A	0	0	0	0	0	0	0	0	0	0	0	0	0	0	0	0	0	0	0	0	0	0	0	0	0	0	0	0	0	0	0	0
	KLF7_PARD3B	0	0	0	0	0	0	0	0	0	0	0	0	0	0	0	0	0	0	0	0	0	0	0	0	0	0	0	0	0	0	0	0
	KLHDC3_PPP2R5D	0	0	0	0	0	0	0	0	0	0	0	0	0	0	0	0	0	0	0	0	0	0	0	0	0	0	0	0	0	0	0	0
	KLHL18_TEX264	0	0	0	0	0	0	0	0	0	0	0	0	0	0	0	0	0	0	0	0	0	0	0	0	0	0	0	0	0	0	0	0
	KLHL7_DNAH11	0	0	0	0	0	0	0	0	0	0	0	0	0	0	0	0	0	0	0	0	0	0	0	0	0	0	0	0	0	0	0	0
	KLK2_FGFR2	0	0	0	1	0	0	0	0	0	0	0	0	0	0	0	0	0	0	0	0	0	0	0	0	0	0	0	0	0	0	0	0
	KLK2_PVRL2	0	0	0	1	0	0	0	0	0	0	0	0	0	0	0	0	0	0	0	0	0	0	0	0	0	0	0	0	0	0	0	0
	KMT2A_AFDN	0	0	0	0	0	0	0	0	0	0	0	0	0	0	0	0	0	0	0	0	4	0	0	0	0	1	0	0	0	0	0	2
	KMT2A_AFF1	0	0	0	0	0	0	0	0	0	0	0	0	0	0	0	0	0	0	0	0	0	0	0	0	0	0	0	0	0	0	0	88
	KMT2A_ARHGAP32	0	0	0	0	0	0	0	0	0	0	0	0	0	0	0	0	0	0	0	0	0	0	0	0	0	0	0	0	0	0	0	1
	KMT2A_DCPS	0	0	0	0	0	0	0	0	0	0	0	0	0	0	0	0	0	0	0	0	0	0	0	0	0	0	0	0	0	0	0	1
	KMT2A_EPS15	0	0	0	0	0	0	0	0	0	0	0	0	0	0	0	0	0	0	0	0	0	0	0	0	0	0	0	0	0	0	0	4
	KMT2A_MATR3	0	0	0	0	0	0	0	0	0	0	0	0	0	0	0	0	0	0	0	0	0	0	0	0	0	0	0	0	0	0	0	2
	KMT2A_MLLT1	0	0	0	0	0	0	0	0	0	0	0	0	0	0	0	0	0	0	0	0	0	0	0	0	0	0	0	0	0	0	0	18
	KMT2A_MLLT10	0	0	0	0	0	0	0	0	0	0	0	0	0	0	0	0	0	0	0	0	0	0	0	0	0	0	0	0	0	0	0	7
	KMT2A_MLLT3	0	0	0	0	0	0	0	0	0	0	0	0	0	0	0	0	0	0	0	0	0	0	0	0	0	0	0	0	0	0	0	11
	KMT2A_SARNP	0	0	0	0	0	0	0	0	0	0	0	0	0	0	0	0	0	0	0	0	1	0	0	0	0	0	0	0	0	0	0	0
	KMT2A_SEPT6	0	0	0	0	0	0	0	0	0	0	0	0	0	0	0	0	0	0	0	0	1	0	0	0	0	0	0	0	0	0	0	0
	KMT2A_TNS3	0	0	0	0	0	0	0	0	0	0	0	0	0	0	0	0	0	0	0	0	0	0	0	0	0	0	0	0	0	0	0	1
	KMT2A_USP2	0	0	0	0	0	0	0	0	0	0	0	0	0	0	0	0	0	0	0	0	0	0	0	0	0	0	0	0	0	0	0	2
	KMT2A_USP9X	0	0	0	0	0	0	0	0	0	0	0	0	0	0	0	0	0	0	0	0	0	0	0	0	0	0	0	0	0	0	0	2
	KMT2D_SEC31A	0	0	0	0	0	0	0	0	0	0	0	0	0	0	0	0	0	0	0	0	0	0	0	0	0	0	0	0	0	0	0	1
	KNTC1_CCDC53	0	0	0	0	0	0	0	0	0	0	0	0	0	0	0	0	0	0	0	0	0	0	0	0	0	0	0	0	0	0	0	0
	KPNA1_GMPS	0	0	0	0	1	0	0	0	0	0	0	0	0	0	0	0	0	0	0	0	0	0	0	0	0	0	0	0	0	0	0	0
	KPNA1_GOLGB1	0	0	0	0	0	0	0	0	0	0	0	0	0	0	0	0	0	0	0	0	0	0	0	0	0	0	0	0	0	0	0	0
	KREMEN1_ENTHD1	0	0	0	0	0	0	0	0	0	0	0	0	0	0	0	0	0	0	0	0	0	0	0	0	0	0	0	0	0	0	0	0
	KRT15_KRT19	0	1	0	0	0	0	0	0	0	0	0	0	0	0	0	0	0	0	0	0	0	0	0	0	0	0	0	0	0	0	0	0
	KRT16_JUP	0	0	0	0	0	0	0	0	0	0	0	0	1	0	0	0	0	0	0	0	0	0	0	0	0	0	0	0	0	0	0	0
	KRT5_KRT4	0	0	0	0	0	0	0	0	0	0	0	0	1	0	0	0	0	0	0	0	0	0	0	0	0	0	0	0	0	0	0	0
	LACE1_ZUFSP	0	0	1	0	0	0	0	0	0	0	0	0	0	0	0	0	0	0	0	0	0	0	0	0	0	0	0	0	0	0	0	0
	LAMA3_ZNF521	0	0	0	0	1	0	0	0	0	0	0	0	0	0	0	0	0	0	0	0	0	0	0	0	0	0	0	0	0	0	0	0
	LAMA5_CABLES2	0	0	0	0	0	0	0	0	0	0	0	0	0	0	0	0	0	0	0	0	0	0	0	0	0	0	0	0	0	0	0	0
	LAMA5_UBN1	0	0	0	0	0	0	0	0	0	0	0	0	0	0	0	0	0	0	0	0	0	0	0	0	0	0	0	0	0	0	0	0
	LAMB1_PUS7	0	0	0	0	0	0	0	0	0	0	0	0	0	0	0	0	0	0	0	0	0	0	0	0	0	0	0	0	0	0	0	0
	LAMC2_CCDC53	0	0	0	0	0	0	0	0	0	0	0	0	0	0	0	0	0	0	0	0	0	0	0	0	0	0	0	0	0	0	0	0
	LANCL2_TFDP2	0	0	0	0	0	0	0	0	0	0	0	0	0	0	0	0	0	0	0	0	0	0	0	0	0	0	0	0	0	0	0	0
	LAP3_DDX1	0	0	0	0	0	0	0	0	0	0	0	0	0	0	0	0	0	0	0	0	0	0	0	0	0	0	0	0	0	0	0	0
	LAP3_TTC7B	0	0	0	0	0	0	0	0	0	0	0	0	0	0	0	0	0	0	0	0	0	0	0	0	1	0	0	0	0	0	0	0
	LAPTM4A_SDC1	0	0	1	0	0	0	0	0	0	0	0	0	0	0	0	0	0	0	0	0	0	0	0	0	0	0	0	0	0	0	0	0
	LARGE_SNW1	0	0	0	0	0	0	0	0	0	0	0	0	0	0	0	0	0	0	0	0	0	0	0	0	0	0	0	0	0	0	0	0
	LARP1_CNOT8	0	0	0	0	0	0	0	0	0	0	0	0	0	0	0	0	0	0	0	0	0	0	0	0	0	0	0	0	0	0	0	0
	LARP4_HPD	0	0	0	0	0	0	0	0	0	0	0	0	0	0	0	0	0	0	0	0	0	0	0	0	0	0	0	0	0	0	0	0
	LARP4B_PFKFB3	0	0	0	0	0	0	0	0	0	0	0	0	0	0	0	0	0	0	0	0	0	0	0	0	0	0	0	0	0	0	0	0
	LASP1_ARHGAP23	0	0	0	0	0	0	0	0	0	0	0	0	0	0	0	0	0	0	0	0	0	0	0	0	0	0	0	0	0	0	0	0
	LCLAT1_EPHA3	0	0	0	0	0	0	0	0	0	0	0	0	0	0	0	0	0	0	0	0	0	0	0	0	0	0	0	0	0	0	0	0
	LCLAT1_GREB1	0	0	0	0	0	0	0	0	0	0	0	0	0	0	0	0	0	0	0	0	0	0	0	0	0	0	1	0	0	0	0	0
	LDHB_CTNNA2	0	0	0	0	0	0	0	0	1	0	0	0	0	0	0	0	0	0	0	0	0	0	0	0	0	0	0	0	0	0	0	0
	LDLR_C19orf38	0	0	0	0	0	0	0	0	0	0	0	0	0	0	0	0	0	0	0	0	0	0	0	0	0	0	0	0	0	0	0	0
	LDLR_DNM2	0	0	0	0	0	0	0	0	0	0	0	0	0	0	0	0	0	0	0	0	0	0	0	0	0	0	0	0	0	0	0	0
	LDLR_MRPL4	0	0	0	0	0	0	0	0	1	0	0	0	0	0	0	0	0	0	0	0	0	0	0	0	0	0	0	0	0	0	0	0
	LDLRAD3_TM7SF3	0	0	0	0	0	0	0	0	0	0	0	0	0	0	0	0	0	0	0	0	0	0	0	0	0	0	0	0	0	0	0	0
	LEF1_TAF8	0	0	0	0	0	0	0	0	0	0	0	0	0	0	0	0	0	0	0	0	0	0	1	0	0	0	0	0	0	0	0	0
	LEMD3_LYZ	0	0	0	0	0	0	0	0	0	0	0	0	0	0	0	0	0	0	0	0	0	0	0	0	0	0	0	0	0	0	0	0
	LEMD3_XPOT	0	0	0	0	0	0	0	0	0	0	0	0	0	0	0	0	0	0	0	0	0	0	0	0	0	0	0	0	0	0	0	0
	LEO1_FBN1	0	0	0	0	0	0	0	0	0	0	0	0	0	0	0	0	0	0	0	0	0	0	0	0	0	0	0	0	0	0	0	0
	LEPREL1_TP63	0	0	0	0	0	0	0	0	0	0	0	0	0	0	0	0	0	0	0	0	0	0	0	0	0	0	0	0	0	0	0	0
	LIFR_SLC6A19	0	0	0	0	0	0	0	0	0	0	0	0	0	0	0	0	0	0	0	0	0	0	0	0	1	0	0	0	0	0	0	0
	LIG1_NUCB1	0	0	1	0	0	0	0	0	0	0	0	0	0	0	0	0	0	0	0	0	0	0	0	0	0	0	0	0	0	0	0	0
	LIG3_ZFAT	0	0	0	0	0	0	0	0	0	0	0	0	0	0	0	0	0	0	0	0	0	0	0	0	0	0	0	0	0	0	0	0
	LIMA1_TRAPPC9	0	0	0	0	0	0	0	0	0	0	0	0	0	0	0	0	0	0	0	0	0	0	0	0	0	0	0	0	0	0	0	0
	LIMD1_LARS2	0	0	0	0	0	0	0	0	0	0	0	0	0	0	0	0	0	0	0	0	0	0	0	0	0	0	0	0	0	0	0	0
	LIMK2_CDC45	0	0	0	0	0	0	0	0	0	0	0	0	0	0	0	0	0	0	0	0	0	0	0	0	0	0	0	0	0	0	0	0
	LIN52_SYNE2	0	0	0	0	0	0	0	0	0	0	0	0	0	0	0	0	0	0	0	0	0	0	0	0	0	0	0	0	0	0	0	0
	LIN54_SEC31A	0	0	0	0	0	0	0	0	0	0	0	0	0	0	0	0	0	0	0	0	0	0	0	0	0	0	0	0	0	0	0	0
	LLGL1_ALKBH5	0	0	0	0	0	0	0	0	0	0	0	0	0	0	0	0	0	0	0	0	0	0	0	0	0	0	0	0	0	0	0	0
	LMAN2_F12	0	0	0	0	0	0	0	0	0	0	0	0	0	0	0	0	0	0	0	0	0	0	0	0	0	0	0	0	0	0	0	0
	LMAN2L_FAM178B	0	0	0	0	0	0	0	0	0	0	0	0	0	0	0	0	0	0	0	0	0	0	0	0	0	0	0	0	0	0	0	0
	LMAN2L_SPNS3	0	0	0	0	0	0	0	0	0	0	0	0	0	0	0	0	0	0	0	0	0	0	0	0	1	0	0	0	0	0	0	0
	LMBR1_EPHA1	0	0	0	0	0	0	0	0	0	0	0	0	0	0	0	0	0	0	0	0	0	0	0	0	0	0	0	0	0	0	0	0
	LMBR1_PTPRN2	0	0	0	0	0	0	0	0	0	0	0	0	0	0	0	0	0	0	0	0	0	0	0	0	0	0	0	0	0	0	0	0
	LMBRD1_LGSN	0	0	0	0	0	0	0	0	0	0	0	0	0	0	0	0	0	0	0	0	0	0	0	0	0	0	0	0	0	0	0	0
	LMO7_ITGBL1	0	0	0	0	0	0	0	0	0	0	0	0	0	0	0	0	0	0	0	0	0	0	0	0	0	0	0	0	0	0	0	0
	LMX1B_GTF3C5	0	0	0	0	0	0	0	0	0	0	0	0	0	0	0	0	0	0	0	0	0	0	0	0	0	0	0	1	0	0	0	0
	LNX1_GABRB1	0	0	0	0	0	0	0	0	0	0	0	0	0	0	0	0	0	0	0	0	0	0	0	0	0	0	0	0	0	0	0	0
	LONP2_HIRA	0	0	0	0	0	0	0	0	0	0	0	0	0	0	0	0	0	0	0	0	0	0	0	0	0	0	0	0	0	0	0	0
	LONRF1_PSMB7	0	0	0	0	0	0	0	0	0	0	0	0	0	0	0	0	0	0	0	0	0	0	0	0	0	0	0	0	0	0	0	0
	LPCAT1_CLPTM1L	0	0	0	0	0	0	0	0	0	0	0	0	0	0	0	0	0	0	0	0	0	0	0	0	0	0	0	0	0	0	0	0
	LPCAT1_SDHA	0	0	0	0	0	0	0	0	0	0	0	0	0	0	0	0	0	0	0	0	0	0	0	0	0	0	0	0	0	0	0	0
	LPHN2_AK5	0	0	0	0	0	0	0	0	0	0	0	0	0	0	0	0	0	0	0	0	0	0	0	0	0	0	0	0	0	0	0	0
	LPHN3_PPP3CA	0	0	0	0	0	0	0	0	0	0	0	0	0	0	0	0	0	0	0	0	0	0	0	0	0	0	0	0	0	0	0	0
	LPP_LEPREL1	0	0	0	0	0	0	0	0	0	0	0	0	0	0	0	0	0	0	0	0	0	0	0	0	0	0	0	0	0	0	0	0
	LPP_SPATA16	0	0	0	0	0	0	0	0	0	0	0	0	0	0	0	0	0	0	0	0	0	0	0	0	0	0	0	0	0	0	0	0
	LRBA_PPARGC1A	0	0	0	0	0	0	0	0	0	0	0	0	0	0	0	0	0	0	0	0	0	0	0	0	0	0	0	0	0	0	0	0
	LRBA_SH3D19	0	0	0	0	0	0	0	0	0	0	0	0	0	0	0	0	0	0	0	0	0	0	0	0	0	0	0	0	0	0	0	0
	LRCH3_MED12L	0	0	0	0	0	0	0	0	0	0	0	0	0	0	0	0	0	0	0	0	0	0	0	0	0	0	0	0	0	0	0	0
	LRIG3_SLC16A7	0	0	0	0	0	0	0	0	0	0	0	0	0	0	0	0	0	0	0	0	0	0	0	0	0	0	0	0	0	0	0	0
	LRP1_OS9	0	0	0	1	0	0	0	0	0	0	0	0	0	0	0	0	0	0	0	0	0	0	0	0	0	0	0	0	0	0	0	0
	LRP1B_HECW2	0	0	0	0	0	0	0	0	0	0	0	0	0	0	0	0	0	0	0	0	0	0	0	0	0	0	0	0	0	0	0	0
	LRP3_LSM14A	0	0	0	0	0	0	0	0	0	0	0	0	0	0	0	0	0	0	0	0	0	0	0	0	0	0	0	0	0	0	0	0
	LRP3_THAP8	0	0	0	0	0	0	0	0	0	0	0	0	0	0	0	0	0	0	0	0	0	0	0	0	0	0	0	0	0	0	0	0
	LRP5_DLG2	0	0	0	0	0	0	0	0	0	0	0	0	0	0	0	0	0	0	0	0	0	0	0	0	0	0	0	0	0	0	0	0
	LRP5_MOGAT2	0	0	1	0	0	0	0	0	0	0	0	0	0	0	0	0	0	0	0	0	0	0	0	0	0	0	0	0	0	0	0	0
	LRP5_VPS26B	0	0	0	0	0	0	0	0	0	0	0	0	0	0	0	0	0	0	0	0	0	0	0	0	0	0	0	0	0	0	0	0
	LRP6_GLIPR1L1	0	0	0	0	0	0	0	0	0	0	0	0	0	0	0	0	0	0	0	0	0	0	0	0	0	0	1	0	0	0	0	0
	LRP6_NINJ2	0	0	0	0	0	0	0	0	0	0	0	1	0	0	0	0	0	0	0	0	0	0	0	0	0	0	0	0	0	0	0	0
	LRP8_HYDIN	0	0	0	0	0	0	0	0	0	0	0	0	0	0	0	0	0	0	0	0	0	0	0	0	0	0	0	0	0	0	0	0
	LRP8_PAX8	0	0	0	0	0	0	0	0	0	0	0	0	0	0	0	0	0	0	0	0	0	0	0	0	0	0	0	0	0	0	0	0
	LRP8_RAD51C	0	0	0	0	0	0	0	0	0	0	0	0	0	0	0	0	0	0	0	0	0	0	0	0	0	0	0	0	0	0	0	0
	LRRC20_NODAL	0	0	0	0	0	0	0	0	0	0	0	0	0	0	0	0	0	0	0	0	0	0	0	0	0	0	0	0	0	0	0	0
	LRRC41_PATJ	0	0	0	0	0	0	0	0	0	0	0	0	0	0	0	0	0	0	0	0	0	0	0	0	1	0	0	0	0	0	0	0
	LRRC41_YARS	0	0	0	0	0	0	0	0	0	0	0	0	0	0	0	0	0	0	0	0	0	0	0	0	1	0	0	0	0	0	0	0
	LRRC45_GNB1	0	0	0	0	0	0	0	0	0	0	0	0	0	0	0	0	0	0	0	0	0	0	0	0	0	0	0	0	0	0	0	0
	LRRC59_NUP107	0	0	1	0	0	0	0	0	0	0	0	0	0	0	0	0	0	0	0	0	0	0	0	0	0	0	0	0	0	0	0	0
	LRRC59_SPAG9	0	0	0	0	0	0	0	0	0	0	0	0	0	0	0	0	0	0	0	0	0	0	0	0	0	0	0	0	0	0	0	0
	LRRK1_ADAMTS17	0	0	0	0	0	0	0	0	0	0	0	0	0	0	0	0	0	0	0	0	0	0	0	0	0	0	0	0	0	0	0	0
	LRRN4_MCM8	0	0	0	0	0	0	0	0	0	0	0	0	0	0	0	0	0	0	0	0	0	0	0	0	0	0	0	0	0	0	0	0
	LSAMP_C3orf70	0	0	0	0	0	0	0	0	0	0	0	0	0	0	0	0	0	0	0	0	0	0	0	0	0	0	0	0	0	0	0	0
	LSM12_ITGA2B	0	0	0	0	0	0	0	0	0	0	0	0	0	0	0	1	0	0	0	0	0	0	0	0	0	0	0	0	0	0	0	0
	LSM14A_FXYD3	0	0	0	0	0	0	0	0	0	0	0	0	0	0	0	0	0	0	0	0	0	0	0	0	0	0	0	0	0	0	0	0
	LSM14A_TDRD12	0	0	0	0	0	0	0	0	0	0	0	0	0	0	0	0	0	0	0	0	0	0	0	0	0	0	0	0	0	0	0	0
	LTBP1_PLB1	0	0	0	0	0	0	0	0	0	0	0	0	0	0	0	0	0	0	0	0	0	0	0	0	0	0	0	0	0	0	0	0
	LTV1_ATG5	0	0	1	0	0	0	0	0	0	0	0	0	0	0	0	0	0	0	0	0	0	0	0	0	0	0	0	0	0	0	0	0
	LUC7L3_ABCC3	0	0	0	0	0	0	0	0	0	0	0	0	0	0	0	0	0	0	0	0	0	0	0	0	0	0	0	0	0	0	0	0
	LUZP1_NEDD4L	0	0	0	0	0	0	0	0	0	0	0	0	0	0	0	0	0	0	0	0	0	0	0	0	0	0	0	0	0	0	0	0
	LYN_NTRK3	0	0	0	0	0	0	0	0	0	0	0	0	0	0	0	0	0	0	0	0	0	0	0	0	0	0	0	0	0	0	0	0
	LYPD1_NCKAP5	0	0	0	0	0	0	0	0	0	0	0	0	0	0	0	0	0	0	0	0	0	0	0	0	0	0	0	0	0	0	0	0
	LYST_NID1	0	0	0	0	0	0	0	0	0	0	0	0	0	0	0	0	0	0	0	0	0	0	0	0	0	0	0	0	0	0	0	0
	MACF1_BRAF	0	0	0	0	0	0	0	0	0	0	0	1	0	0	0	0	0	0	0	0	0	0	0	0	0	0	0	0	0	0	0	0
	MACF1_FAF1	0	0	0	0	0	0	0	0	0	0	0	0	0	0	0	0	0	0	0	0	0	0	0	0	0	0	0	0	0	0	0	0
	MACROD1_NRXN2	0	0	0	0	0	0	0	0	0	0	0	0	0	0	0	0	0	0	0	0	0	0	0	0	0	0	0	0	0	0	0	0
	MACROD2_DCLK2	0	0	0	0	0	0	0	0	0	0	0	0	0	0	0	0	0	0	0	0	0	0	0	0	0	0	0	0	0	0	0	0
	MAGI2_PRKN	0	0	0	0	0	0	0	0	0	0	0	0	0	0	0	0	0	0	0	0	0	0	0	0	0	0	1	0	0	0	0	0
	MAGI3_NOTCH2	0	0	0	0	0	0	0	0	0	0	0	0	0	0	0	0	0	0	0	0	0	0	0	0	0	0	0	0	0	0	0	0
	MAGI3_NOTCH2NL	0	0	0	0	0	0	0	0	0	0	0	0	0	0	0	0	0	0	0	0	0	0	0	0	0	0	0	0	0	0	0	0
	MAK16_ANGPT2	0	0	0	0	0	0	0	0	0	0	0	0	0	0	0	0	0	0	0	0	0	0	0	0	0	0	0	0	0	0	0	0
	MAL2_ARFGEF1	0	0	0	0	0	0	0	0	0	0	0	0	0	0	0	0	0	0	0	0	0	0	0	0	0	0	0	0	0	0	0	0
	MAN1A1_ARHGAP18	0	0	0	0	0	0	0	0	0	0	0	0	0	0	0	0	0	0	0	0	0	0	0	0	0	0	0	0	0	0	0	0
	MAN1A1_PDSS2	0	0	0	0	0	0	0	0	0	0	0	0	0	0	0	0	0	0	0	0	0	0	0	0	0	0	0	0	0	0	0	0
	MAN1A2_TTF2	0	0	0	0	0	0	0	0	0	0	0	0	0	0	0	0	0	0	0	0	0	0	0	0	0	0	0	0	0	0	0	0
	MAN1A2_VANGL1	0	0	0	0	0	0	0	0	0	0	0	0	0	0	0	0	0	0	0	0	0	0	0	0	0	0	0	0	0	0	0	0
	MANF_SETD2	0	0	0	0	0	0	0	0	0	0	0	0	0	0	0	0	0	0	0	0	0	0	0	0	0	0	0	0	0	0	0	0
	MAP1B_SLC27A2	0	0	0	0	0	0	0	0	0	0	0	0	0	0	0	0	0	0	0	0	0	0	0	0	0	0	0	0	0	0	0	0
	MAP2K4_DNAH9	0	0	0	0	0	0	0	0	0	0	0	0	0	0	0	0	0	0	0	0	0	0	0	0	0	0	0	0	0	0	0	0
	MAP2K5_ADAMTSL3	0	0	0	0	0	0	0	0	0	0	0	0	0	0	0	0	0	0	0	0	0	0	0	0	0	0	0	0	0	0	0	0
	MAP2K5_IQCH	0	0	0	0	0	0	0	0	0	0	0	0	0	0	0	0	0	0	0	0	0	0	0	0	0	0	0	0	0	0	0	0
	MAP2K7_SH3GL1	0	0	0	0	0	0	0	0	0	0	0	0	0	0	0	0	0	0	0	0	0	0	0	0	0	0	0	0	0	0	0	0
	MAP3K1_PARN	0	0	0	0	0	0	0	0	0	0	0	0	0	0	0	0	0	0	0	0	0	0	0	0	0	0	0	0	0	0	0	0
	MAP3K2_IWS1	0	0	0	0	0	0	0	0	0	0	0	0	0	0	0	0	0	0	0	0	0	0	0	0	0	0	0	0	0	0	0	0
	MAP3K5_ARFIP1	0	0	0	0	0	0	0	0	0	0	0	0	0	0	0	0	0	0	0	0	0	0	0	0	0	0	0	0	0	0	0	0
	MAP3K5_CLVS2	0	0	0	0	0	0	0	0	0	0	0	0	0	0	0	0	0	0	0	0	0	0	0	0	0	0	0	0	0	0	0	0
	MAP3K5_NKAIN2	0	0	0	0	0	0	0	0	0	0	0	0	0	0	0	0	0	0	0	0	0	0	0	0	0	0	0	0	0	0	0	0
	MAP3K5_PERP	0	0	0	0	0	0	0	0	0	0	0	0	0	0	0	0	0	0	0	0	0	0	0	0	0	0	0	0	0	0	0	0
	MAP7_CNKSR3	0	0	0	0	0	0	0	0	0	0	0	0	0	0	0	0	0	0	0	0	0	0	0	0	0	0	0	0	0	0	0	0
	MAP7_MAP3K5	0	0	0	0	0	0	0	0	0	0	0	0	0	0	0	0	0	0	0	0	0	0	0	0	0	0	0	0	0	0	0	0
	MAPK1_SSU72	0	0	0	0	0	0	0	0	0	0	0	0	0	0	0	0	0	0	0	0	0	0	0	0	0	0	0	0	0	0	0	0
	MAPK8IP3_TELO2	0	0	0	0	0	0	0	0	0	0	0	0	0	0	0	0	0	0	0	0	0	0	0	0	0	0	0	0	0	0	0	0
	MAPKAP1_VAV2	0	0	0	0	0	0	0	0	0	0	0	0	0	0	0	0	0	0	0	0	0	0	0	0	0	0	0	0	0	0	0	0
	MAPKAPK2_AXDND1	0	0	0	1	0	0	0	0	0	0	0	0	0	0	0	0	0	0	0	0	0	0	0	0	0	0	0	0	0	0	0	0
	MAPKAPK3_HEMK1	0	0	0	0	0	0	0	0	0	0	0	0	0	0	0	0	0	0	0	0	0	0	0	0	0	0	0	0	0	0	0	0
	MAPKAPK5_ALDH2	0	0	0	0	0	0	0	0	0	0	0	0	0	0	0	0	0	0	0	0	0	0	0	0	0	0	0	0	0	0	0	0
	MAPRE1_KDM4C	0	0	0	0	0	0	0	0	0	0	0	0	0	0	0	0	0	0	0	0	0	0	0	0	0	0	0	0	0	0	0	1
	MAPRE1_TM9SF4	0	0	0	0	0	0	0	0	0	0	0	0	0	0	0	0	0	0	0	0	0	0	0	0	0	0	0	0	0	0	0	0
	MARK2_BUB1B	0	0	0	0	0	0	0	0	0	0	0	0	0	0	0	0	0	0	0	0	0	0	0	0	0	0	0	0	0	0	0	0
	MARK3_TDRD9	0	0	0	0	0	0	0	0	0	0	0	0	0	0	0	0	0	0	0	0	0	0	0	0	0	0	0	0	0	0	0	0
	MARS_NOP2	0	0	0	0	0	0	0	0	0	0	0	0	0	0	0	0	0	0	0	0	0	0	0	0	0	0	0	0	0	0	0	0
	MAST2_NASP	0	0	0	0	0	0	0	0	0	0	0	0	0	0	0	0	0	0	0	0	0	0	0	0	0	0	0	0	0	0	0	0
	MAST4_NLN	0	0	0	0	0	0	0	0	0	0	0	0	0	0	0	0	0	0	0	0	0	0	0	0	0	0	0	0	0	0	0	0
	MATR3_KMT2A	0	0	0	0	0	0	0	0	0	0	0	0	0	0	0	0	0	0	0	0	0	0	0	0	0	0	0	0	0	0	0	2
	MAU2_MAP1S	0	0	0	0	0	0	0	0	0	0	0	0	0	0	0	0	0	0	0	0	0	0	0	0	0	0	0	0	0	0	0	0
	MBD2_DOCK2	0	0	1	0	0	0	0	0	0	0	0	0	0	0	0	0	0	0	0	0	0	0	0	0	0	0	0	0	0	0	0	0
	MBD3_GAK	0	0	0	1	0	0	0	0	0	0	0	0	0	0	0	0	0	0	0	0	0	0	0	0	0	0	0	0	0	0	0	0
	MBNL1_ABL1	0	0	0	0	0	0	0	0	0	0	0	0	0	0	0	0	0	0	0	0	0	0	1	0	0	0	0	0	0	0	0	0
	MBNL1_DCUN1D1	0	0	0	0	0	0	0	0	0	0	0	0	0	0	0	0	0	0	0	0	0	0	0	0	0	0	0	0	0	0	0	0
	MBNL1_DZIP1L	0	0	0	0	0	0	0	0	0	0	0	0	0	0	0	0	0	0	0	0	0	0	0	0	0	0	0	0	0	0	0	0
	MBNL1_MEIS2	0	0	0	0	0	0	0	0	0	0	0	0	0	0	0	0	0	0	0	0	0	0	0	0	0	0	0	0	0	0	0	2
	MBOAT1_CDKAL1	0	0	0	0	0	1	1	0	0	0	0	0	0	0	0	0	0	0	0	0	0	0	0	0	0	0	0	0	0	0	0	0
	MBOAT2_ADI1	0	0	0	0	0	0	0	0	0	0	0	0	0	0	0	0	0	0	0	0	0	0	0	0	0	0	0	0	0	0	0	0
	MBOAT2_ARHGAP25	0	0	0	0	0	0	0	0	0	0	0	0	0	0	0	0	0	0	0	0	0	0	0	0	0	0	0	0	0	0	0	0
	MBTD1_MYO7A	0	0	0	0	0	0	0	0	0	0	0	0	0	0	0	0	0	0	0	0	0	0	0	0	0	0	0	0	0	0	0	0
	MBTD1_SYBU	0	0	0	0	0	0	0	0	0	0	0	0	0	0	0	0	0	0	0	0	0	0	0	0	0	0	0	0	0	0	0	0
	MBTPS2_EDEM2	0	0	0	0	0	0	0	0	0	0	0	0	0	0	0	0	0	0	0	0	0	0	0	0	0	0	0	0	0	0	0	0
	MCFD2_SRBD1	0	0	0	0	0	0	0	0	0	0	0	0	0	0	0	0	0	0	0	0	0	0	0	0	0	0	0	0	0	0	0	0
	MCM5_RALGAPB	0	0	0	0	0	0	0	0	0	0	0	0	0	0	0	0	0	0	0	0	0	0	0	0	0	0	0	0	0	0	0	0
	MCM5_TOM1	0	0	0	0	0	0	0	0	0	0	0	0	0	0	0	0	0	0	0	0	0	0	0	0	0	0	0	0	0	0	0	0
	MCM6_DARS	0	0	1	0	0	0	0	0	0	0	0	0	0	0	0	0	0	0	0	0	0	0	0	0	0	0	0	0	0	0	0	0
	MCPH1_CSMD1	0	0	0	0	0	0	0	0	0	0	0	0	0	0	0	0	0	0	0	0	0	0	0	0	0	0	0	0	0	0	0	0
	MCTP1_TNC	0	0	0	0	0	0	0	0	0	0	0	0	0	0	0	0	0	0	0	0	0	0	0	0	0	0	0	0	0	0	0	0
	MCU_NFIX	0	0	0	0	0	0	0	0	0	0	0	0	0	0	0	0	0	0	0	0	0	0	0	0	0	0	0	0	0	0	0	0
	MDGA1_PTK7	0	0	0	0	0	0	0	0	0	0	0	0	0	0	0	0	0	0	0	0	0	0	0	0	0	0	0	0	0	0	0	0
	MDH1_COMMD1	0	0	1	0	0	0	0	0	0	0	0	0	0	0	0	0	0	0	0	0	0	0	0	0	0	0	0	0	0	0	0	0
	MDM2_TSPAN31	0	0	0	0	0	0	0	0	0	0	0	0	0	0	0	0	0	0	0	0	0	0	0	0	0	0	0	0	0	0	0	0
	MDM2_XPOT	0	0	0	0	0	0	0	0	0	0	0	0	0	0	0	0	0	0	0	0	0	0	0	0	0	0	0	0	0	0	0	0
	MDN1_CYB5R4	0	0	0	0	0	0	0	0	0	0	0	0	0	0	0	0	0	0	0	0	0	0	0	0	0	0	0	0	0	0	0	0
	MED1_ABCC3	0	0	1	0	0	0	0	0	0	0	0	0	0	0	0	0	0	0	0	0	0	0	0	0	0	0	0	0	0	0	0	0
	MED1_ANKFN1	0	0	0	0	0	0	0	0	0	0	0	0	0	0	0	0	0	0	0	0	0	0	0	0	0	0	0	0	0	0	0	0
	MED1_ARHGAP23	0	0	0	0	0	0	0	0	0	0	0	0	0	0	0	0	0	0	0	0	0	0	0	0	0	0	0	0	0	0	0	0
	MED1_GDPD1	0	0	0	0	0	0	0	0	0	0	0	0	0	0	0	0	0	0	0	0	0	0	0	0	0	0	0	0	0	0	0	0
	MED1_GSDMB	0	0	0	0	0	0	0	0	1	0	0	0	0	0	0	0	0	0	0	0	0	0	0	0	0	0	0	0	0	0	0	0
	MED1_KRT222	0	0	0	0	0	0	0	0	0	0	0	0	0	0	0	0	0	0	0	0	0	0	0	0	0	0	0	0	0	0	0	0
	MED1_RHBDL3	0	0	0	0	0	0	0	0	0	0	0	0	0	0	0	0	0	0	0	0	0	0	0	0	0	0	0	0	0	0	0	0
	MED12_HOXA9	0	0	0	0	0	0	0	0	0	0	0	0	0	0	0	0	0	0	0	0	0	0	0	0	0	0	0	0	0	0	0	1
	MED13L_COL23A1	0	0	0	0	0	0	0	0	0	0	0	0	0	0	0	0	0	0	0	0	0	0	0	0	0	0	0	0	0	0	0	0
	MED13L_MYBPC1	0	0	0	0	0	0	0	0	0	0	0	0	0	0	0	0	0	0	0	0	0	0	0	0	0	0	0	0	0	0	0	0
	MED20_TLL2	0	0	0	0	0	0	0	0	0	0	0	0	0	0	0	0	0	0	0	0	0	0	0	0	0	0	0	0	0	0	0	0
	MED23_KLHL32	0	0	0	0	0	0	0	0	0	0	0	0	0	0	0	0	0	0	0	0	0	0	0	0	0	0	0	0	0	0	0	0
	MED24_KRT40	0	0	0	0	0	0	0	0	0	0	0	0	0	0	0	0	0	0	0	0	0	0	0	0	0	0	0	0	0	0	0	0
	MED25_CCDC155	0	0	0	0	0	0	0	0	0	0	0	0	0	0	0	0	0	0	0	0	0	0	0	0	0	0	0	0	0	0	0	0
	MED25_MAPK15	0	0	0	0	0	0	0	0	0	0	0	0	0	0	0	0	0	0	0	0	0	0	0	0	0	0	0	0	0	0	0	0
	MED26_SLC35E1	0	0	0	0	0	0	0	0	0	0	0	0	0	0	0	0	0	0	0	0	0	0	0	0	0	0	0	0	0	0	0	0
	MED26_ZNF99	0	0	0	0	0	0	0	0	0	0	0	0	0	0	0	0	0	0	0	0	0	0	0	0	0	0	0	0	0	0	0	0
	MED4_HTR2A	0	0	0	0	0	0	0	0	0	0	0	0	0	0	0	0	0	0	0	0	0	0	0	0	0	0	0	0	0	0	0	0
	MEF2D_BCL9	0	0	0	0	0	0	0	0	0	0	0	0	0	0	0	0	0	0	0	0	0	0	0	0	0	0	0	0	0	0	0	31
	MEF2D_CSF1R	0	0	0	0	0	0	0	0	0	0	0	0	0	0	0	0	0	0	0	0	0	0	0	0	0	0	0	0	0	0	0	1
	MEF2D_DAZAP1	0	0	0	0	0	0	0	0	0	0	0	0	0	0	0	0	0	0	0	0	0	0	0	0	0	0	0	0	0	0	0	2
	MEF2D_FOXJ2	0	0	0	0	0	0	0	0	0	0	0	0	0	0	0	0	0	0	0	0	0	0	0	0	0	0	0	0	0	0	0	1
	MEF2D_HNRNPM	0	0	0	0	0	0	0	0	0	0	0	0	0	0	0	0	0	0	0	0	0	0	0	0	0	0	0	0	0	0	0	1
	MEF2D_HNRNPUL1	0	0	0	0	0	0	0	0	0	0	0	0	0	0	0	0	0	0	0	0	0	0	0	0	0	0	0	0	0	0	0	6
	MEF2D_SS18	0	0	0	0	0	0	0	0	0	0	0	0	0	0	0	0	0	0	0	0	0	0	0	0	0	0	0	0	0	0	0	2
	MEF2D_ZDHHC5	0	0	0	0	0	0	0	0	0	0	0	0	0	0	0	0	0	0	0	0	0	0	0	0	0	0	0	0	0	0	0	0
	MEGF10_NUP210	0	0	0	0	0	0	0	0	0	0	0	0	0	0	0	0	0	0	0	0	0	0	0	1	0	0	0	0	0	0	0	0
	MEIS2_MYO5A	0	0	0	0	0	0	0	0	0	0	0	0	0	0	0	0	0	0	0	0	0	0	0	0	0	0	0	0	0	0	0	0
	MEIS2_ZNF143	0	0	0	0	0	0	0	0	0	0	0	0	0	0	0	0	0	0	0	0	0	0	0	0	0	0	0	0	0	0	0	0
	MELK_RMC1	0	0	0	0	0	0	0	0	0	0	0	0	0	0	0	0	0	0	0	0	0	0	0	0	1	0	0	0	0	0	0	0
	MET_TFG	0	0	0	0	0	0	0	0	0	0	0	0	0	0	0	0	0	0	0	0	0	0	0	0	0	0	0	0	0	0	0	0
	METTL13_EIF4G3	0	0	0	0	0	0	0	0	0	0	0	0	0	0	0	0	0	0	0	0	0	0	0	0	0	0	0	0	0	0	0	0
	METTL21B_GLI1	0	0	0	0	0	0	0	0	0	0	0	1	0	0	0	0	0	0	0	0	0	0	0	0	0	0	0	0	0	0	0	0
	MEX3D_DCTN6	0	0	1	0	0	0	0	0	0	0	0	0	0	0	0	0	0	0	0	0	0	0	0	0	0	0	0	0	0	0	0	0
	MFF_ERBB4	0	0	0	0	0	0	0	0	0	0	0	0	0	0	0	0	0	0	0	0	0	0	0	0	0	0	1	0	0	0	0	0
	MFI2_IGSF11	0	0	0	0	0	0	0	0	0	0	0	0	0	0	0	0	0	0	0	0	0	0	0	0	0	0	0	0	0	0	0	0
	MFSD1_GFM1	0	0	0	0	0	0	0	0	0	0	0	0	0	0	0	0	0	0	0	0	0	0	0	0	0	0	0	0	0	0	0	0
	MFSD2A_LAPTM5	0	0	0	0	0	0	0	0	0	0	0	1	0	0	0	0	0	0	0	0	0	0	0	0	0	0	0	0	0	0	0	0
	MFSD6_CALCRL	0	0	0	0	0	0	0	0	0	0	0	0	0	0	0	0	0	0	0	0	0	0	0	0	0	0	0	0	0	0	0	0
	MGA_ANKLE1	0	0	0	0	0	0	0	0	0	0	0	0	0	0	0	0	0	0	0	0	0	0	0	0	0	0	0	0	0	0	0	0
	MGMT_LGI4	0	0	0	0	0	0	0	0	0	0	0	0	0	0	0	0	0	0	0	0	0	0	0	0	0	0	0	0	0	0	0	0
	MGRN1_SNX29	0	0	0	0	0	0	0	0	0	0	0	0	0	0	0	0	0	0	0	0	0	0	0	0	0	0	0	0	0	0	0	0
	MICALCL_HS2ST1	0	0	0	0	0	0	0	0	0	0	0	0	0	0	0	0	0	0	0	0	0	0	0	0	0	0	0	0	0	0	0	0
	MICU1_TSPAN3	0	0	0	0	0	0	0	0	0	0	0	0	0	0	0	0	0	0	0	0	0	0	0	0	0	0	0	0	0	0	0	0
	MIER1_LEPR	0	0	0	0	0	0	0	0	0	0	0	0	0	0	0	0	0	0	0	0	0	0	0	0	0	0	0	0	0	0	0	0
	MIER2_CDK5RAP1	0	0	0	0	0	0	0	0	0	0	0	0	0	0	0	0	0	0	0	0	0	0	0	0	0	0	0	0	0	0	0	0
	MINK1_ALOX12	0	0	0	0	0	0	0	0	0	0	0	0	0	0	0	0	0	0	0	0	0	0	0	0	0	0	0	0	0	0	0	0
	MIOS_ADAP1	0	0	0	0	0	0	0	0	0	0	0	0	0	0	0	0	0	0	0	0	0	0	0	0	0	0	0	0	0	0	0	0
	MKL2_FRMD4A	0	0	0	0	0	0	0	0	0	0	0	0	0	0	0	0	0	0	0	0	0	0	0	0	0	0	0	0	0	0	0	0
	MKRN1_BRAF	0	0	0	0	0	0	0	0	0	0	0	0	0	0	0	0	0	0	0	0	0	0	0	0	0	0	0	0	0	0	0	0
	MLF2_PTMS	0	0	0	0	0	0	0	0	0	0	0	0	0	0	0	0	0	0	0	0	0	0	0	0	0	0	0	0	0	0	0	0
	MLLT10_DNAJC1	0	0	0	0	0	0	0	0	0	0	0	0	0	0	0	0	0	0	0	0	1	0	0	0	0	1	0	0	0	0	0	0
	MLLT10_PICALM	0	0	0	0	0	0	0	0	0	0	0	0	0	0	0	0	0	0	0	0	0	0	0	0	0	0	0	0	0	0	0	0
	MLLT10_SNTG1	0	0	0	0	0	0	0	0	0	0	0	0	0	0	0	0	0	0	0	0	0	0	0	0	0	0	0	0	0	0	0	0
	MLLT3_IZUMO3	0	0	0	0	0	0	0	0	0	0	0	0	0	0	0	0	0	0	0	0	0	0	0	0	0	0	0	0	0	0	0	0
	MLLT3_SLC28A3	0	0	0	0	0	0	0	0	0	0	0	0	0	0	0	0	0	0	0	0	0	0	0	0	0	0	0	0	0	0	0	0
	MLLT4_EXOC6B	0	0	0	0	0	0	0	0	0	0	0	0	0	0	0	0	0	0	0	0	0	0	0	0	0	0	0	0	0	0	0	0
	MLLT4_SASH1	0	0	0	0	0	0	0	0	0	0	0	0	0	0	0	0	0	0	0	0	0	0	0	0	0	0	0	0	0	0	0	0
	MLLT6_KMT2A	0	0	0	0	0	0	0	0	0	0	0	0	0	0	0	0	0	0	0	0	0	0	0	0	0	1	0	0	0	0	0	0
	MLYCD_CDH13	0	0	0	0	0	0	0	0	0	0	0	0	0	0	0	0	0	0	0	0	0	0	0	0	0	0	0	0	1	0	0	0
	MLYCD_MGRN1	0	0	0	0	0	0	0	0	0	0	0	0	0	0	0	0	0	0	0	0	0	0	0	0	0	0	0	0	0	0	0	0
	MN1_PATZ1	0	0	0	0	0	0	0	0	0	0	0	0	0	0	0	0	0	0	0	0	0	0	0	0	0	0	0	0	0	1	0	0
	MNAT1_SIX1	0	0	0	0	0	0	0	0	0	0	0	0	0	0	0	0	0	0	0	0	0	0	0	0	0	0	0	0	0	0	0	0
	MND1_KIAA0922	0	0	0	0	0	0	0	0	0	0	0	0	0	0	0	0	0	0	0	0	0	0	0	0	0	0	0	0	0	0	0	0
	MON2_PIP4K2C	0	0	0	0	0	0	0	0	0	0	0	0	0	0	0	0	0	0	0	0	0	0	0	0	0	0	0	0	0	0	0	0
	MON2_USP15	0	0	0	0	0	0	0	0	0	0	0	0	0	0	0	0	0	0	0	0	0	0	0	0	0	0	0	0	0	0	0	0
	MON2_WBSCR16	0	0	0	0	0	0	0	0	0	0	0	0	0	0	0	0	0	0	0	0	0	0	0	0	0	0	0	0	0	0	0	0
	MORC3_DOPEY2	0	0	0	0	0	0	0	0	0	0	0	0	0	0	0	0	0	0	0	0	0	0	0	0	0	0	0	0	0	0	0	0
	MORN1_CMPK1	0	0	0	0	0	0	0	0	0	0	0	0	0	0	0	0	0	0	0	0	0	0	0	0	0	0	0	0	0	0	0	0
	MOV10L1_NAV2	0	0	0	0	0	0	0	0	0	0	0	0	0	0	0	0	0	0	0	0	0	0	0	0	0	0	0	0	0	0	0	0
	MPDZ_LURAP1L	0	0	0	0	0	0	0	0	0	0	0	0	0	0	0	0	0	0	0	0	0	0	0	0	0	0	0	0	0	0	0	0
	MPP2_PPY	0	0	0	0	0	0	0	0	0	0	0	0	0	0	0	0	0	0	0	0	0	0	0	0	0	0	0	0	0	0	0	0
	MPP6_ATAD1	0	0	0	0	0	0	0	0	0	0	0	0	0	0	0	0	0	0	0	0	1	0	0	0	0	0	0	0	0	0	0	0
	MPPED2_AMOTL1	0	0	0	0	0	0	0	0	0	0	0	0	0	0	0	0	0	0	0	0	0	0	0	0	0	0	0	0	0	0	0	0
	MRC2_VMP1	0	0	0	0	0	1	0	0	0	0	0	0	0	0	0	0	0	0	0	0	0	0	0	0	0	0	0	0	0	0	0	0
	MRPL11_ST8SIA1	0	0	0	0	0	0	0	0	0	0	0	0	0	0	0	0	0	0	0	0	0	0	0	0	0	0	0	0	0	0	0	0
	MRPL21_FAM168A	0	0	0	0	0	0	0	0	0	0	0	0	0	0	0	0	0	0	0	0	0	0	0	0	0	0	0	0	0	0	0	0
	MRPL21_SSH3	0	0	1	0	0	0	0	0	0	0	0	0	0	0	0	0	0	0	0	0	0	0	0	0	0	0	0	0	0	0	0	0
	MRPL35_CTNNA2	0	0	0	0	0	0	0	0	0	0	0	0	0	0	0	0	0	0	0	0	0	0	0	0	0	0	0	0	0	0	0	0
	MRPL39_SLC35G6	0	0	0	0	0	0	0	0	0	0	0	0	0	0	0	0	0	0	0	0	0	0	0	0	0	0	0	0	0	0	0	0
	MRPL42_FGD6	0	0	0	0	0	0	0	0	0	0	0	0	0	0	0	0	0	0	0	0	0	0	0	0	0	0	0	0	0	0	0	0
	MRPL48_DTX4	0	0	0	0	0	0	0	0	0	0	0	0	0	0	0	0	0	0	0	0	0	0	0	0	0	0	0	0	0	0	0	0
	MRPS22_SLC9A9	0	0	0	0	0	0	0	0	0	0	0	0	0	0	0	0	0	0	0	0	0	0	0	0	0	0	0	0	0	0	0	0
	MRPS35_PPFIBP1	0	0	0	0	0	0	0	0	0	0	0	0	0	0	0	0	0	0	0	0	0	0	0	0	0	0	0	0	0	0	0	0
	MS4A7_ATG2A	0	0	0	0	0	0	0	0	0	0	0	0	0	0	0	0	0	0	0	0	0	0	0	0	0	0	0	0	0	0	0	0
	MSH2_CYP4Z1	0	0	0	0	0	0	0	0	0	0	0	0	0	0	0	0	0	0	0	0	0	0	0	0	0	0	1	0	0	0	0	0
	MSH2_SLC3A1	0	0	0	0	0	0	0	0	0	0	0	0	0	0	0	0	0	0	0	0	0	0	0	0	0	0	0	0	0	0	0	0
	MSH2_TTC7A	0	0	0	0	0	0	0	0	0	0	0	0	0	0	0	0	0	0	0	0	0	0	0	0	0	0	0	0	0	0	0	0
	MSH6_FBXO11	0	0	0	0	0	0	0	5	1	0	1	0	0	0	0	0	0	0	0	0	0	0	0	0	0	0	0	0	0	0	0	0
	MSI2_CISD3	0	0	0	0	0	0	0	0	0	0	0	0	0	0	0	0	0	0	0	0	0	0	0	0	0	0	0	0	0	0	0	0
	MSI2_EFCAB5	0	0	0	0	0	0	0	0	0	0	0	0	0	0	0	0	0	0	0	0	0	0	0	0	0	0	0	0	0	0	0	0
	MSI2_ICAM2	0	0	0	0	0	0	0	0	0	0	0	0	0	0	0	0	0	0	0	0	0	0	0	0	0	0	0	0	0	0	0	0
	MSI2_NPEPPS	0	0	0	0	0	0	0	0	0	0	0	0	0	0	0	0	0	0	0	0	0	0	0	0	0	0	0	0	0	0	0	0
	MSI2_PCTP	0	0	1	0	0	0	0	0	0	0	0	0	0	0	0	0	0	0	0	0	0	0	0	0	0	0	0	0	0	0	0	0
	MSI2_SLC39A11	0	0	0	0	0	0	0	0	0	0	0	0	0	0	0	0	0	0	0	0	0	0	0	0	0	0	0	0	0	0	0	0
	MSMP_RGP1	0	0	0	0	0	0	0	5	0	0	0	0	0	0	0	0	0	0	0	0	0	0	0	0	0	0	0	0	0	0	0	0
	MSRA_CSGALNACT1	0	0	0	0	0	0	0	0	0	0	0	0	0	0	0	0	0	0	0	0	0	0	0	0	0	0	0	0	0	0	0	0
	MTAP_EXOC6B	0	0	0	0	0	0	0	0	0	0	0	0	0	0	0	0	0	0	0	0	0	0	0	0	0	0	0	0	0	0	0	0
	MTCH2_FNBP4	0	0	0	0	0	0	0	0	0	0	0	0	0	0	0	0	0	0	0	0	0	0	0	0	0	0	0	0	0	0	0	0
	MTDH_SNX31	0	0	0	0	0	0	0	0	0	0	0	0	0	0	0	0	0	0	0	0	0	0	0	0	0	0	0	0	0	0	0	0
	MTF1_SF3A3	0	0	0	0	0	0	0	0	0	0	0	0	0	0	0	0	0	0	0	0	0	0	0	0	0	0	0	0	0	0	0	0
	MTG1_ZNF511	0	0	1	0	0	0	0	0	0	0	0	0	0	0	0	0	0	0	0	0	0	0	0	0	0	0	0	0	0	0	0	0
	MTHFD1L_RNF216	0	0	0	0	0	0	0	0	0	0	0	0	0	0	0	0	0	0	0	0	0	0	0	0	0	0	0	0	0	0	0	0
	MTHFD1L_THEMIS	0	0	0	0	0	0	0	0	0	0	0	0	0	0	0	0	0	0	0	0	0	0	0	0	0	0	0	0	0	0	0	0
	MTL5_PPFIA1	0	0	0	0	0	0	0	0	0	0	0	0	0	0	0	0	0	0	0	0	0	0	0	0	0	0	0	0	0	0	0	0
	MTM1_VBP1	0	0	0	0	0	0	0	0	0	0	0	0	0	0	0	0	0	0	0	0	0	0	0	0	0	0	0	0	0	0	0	0
	MTMR1_HS1BP3	0	0	0	0	0	0	0	0	0	0	0	0	0	0	0	0	0	0	0	0	0	0	0	0	0	0	0	0	0	0	0	0
	MTMR12_C5orf42	0	0	0	0	0	0	0	0	0	0	0	0	0	0	0	0	0	0	0	0	0	0	0	0	0	0	0	0	0	0	0	0
	MTMR12_ZFR	0	0	0	0	0	0	0	0	0	0	0	0	0	0	0	0	0	0	0	0	0	0	0	0	0	0	0	0	0	0	0	0
	MTMR2_MAML2	0	0	0	0	0	0	0	0	0	0	0	0	0	0	0	0	0	0	0	0	0	0	0	0	0	0	0	0	0	0	0	0
	MTMR4_MYO1D	0	0	1	0	0	0	0	0	0	0	0	0	0	0	0	0	0	0	0	0	0	0	0	0	0	0	0	0	0	0	0	0
	MTOR_CAMTA1	0	0	0	0	0	0	0	0	0	0	0	0	0	0	0	0	0	0	0	0	0	0	0	0	0	0	0	0	0	0	0	0
	MTR_IFI16	0	0	0	0	0	0	0	0	0	0	0	0	0	0	0	0	0	0	0	0	0	0	0	0	0	0	0	0	0	0	0	0
	MTRR_NMD3	0	0	0	0	0	0	0	0	0	0	0	0	0	0	0	0	0	0	0	0	0	0	0	0	0	0	0	0	0	0	0	0
	MTSS1_ST3GAL1	0	0	0	0	0	0	0	0	0	0	0	0	0	0	0	0	0	0	0	0	0	0	0	0	0	0	0	0	0	0	0	0
	MTUS1_FGL1	0	0	0	0	1	0	0	0	0	0	0	0	0	0	0	0	0	0	0	0	0	0	0	0	0	0	0	0	0	0	0	0
	MUC1_PKLR	0	0	0	0	0	0	0	0	0	0	0	0	0	0	0	0	0	0	0	0	0	0	0	0	0	0	0	0	0	0	0	0
	MUC7_PCBD2	0	1	0	0	0	0	0	0	0	0	0	0	0	0	0	0	0	0	0	0	0	0	0	0	0	0	0	0	0	0	0	0
	MVP_KIF22	0	0	1	0	0	0	0	0	0	0	0	0	0	0	0	0	0	0	0	0	0	0	0	0	0	0	0	0	0	0	0	0
	MYB_NFIB	0	0	1	0	0	0	0	0	0	0	0	0	0	0	0	0	0	0	0	0	0	0	0	0	0	0	0	0	0	0	0	0
	MYBPC1_PXN	0	0	0	0	0	0	0	0	0	0	0	0	0	0	0	0	0	0	0	0	0	0	0	0	0	0	0	0	0	0	0	0
	MYC_MYC	0	0	0	1	0	0	0	0	0	0	0	0	0	0	0	0	0	0	0	0	1	0	1	0	0	0	0	0	0	0	0	1
	MYDGF_DNM2	0	0	0	0	0	0	0	0	0	0	0	0	0	0	0	0	0	0	0	0	0	0	0	0	0	0	0	0	0	0	0	1
	MYH10_CDKN2A	0	0	0	0	0	0	0	0	0	0	0	0	0	0	0	0	0	0	0	0	0	0	0	0	0	0	0	0	0	0	0	0
	MYH10_TEKT3	0	0	0	0	0	0	0	0	0	0	0	0	0	0	0	0	0	0	0	0	0	0	0	0	0	0	0	0	0	0	0	0
	MYH3_CYP3A5	0	0	0	0	0	0	0	0	0	0	0	0	0	0	0	0	0	0	0	0	0	0	0	0	0	0	0	0	0	0	0	0
	MYH9_FOXRED2	0	0	2	0	0	0	0	0	0	0	0	0	0	0	0	0	0	0	0	0	0	0	0	0	0	0	0	0	0	0	0	0
	MYO10_DNAH5	0	0	0	0	0	0	0	0	0	0	0	0	0	0	0	0	0	0	0	0	0	0	0	0	0	0	0	0	0	0	0	0
	MYO18A_LRRC37B	0	0	0	0	0	0	0	0	0	0	0	0	0	0	0	0	0	0	0	0	0	0	0	0	0	0	0	0	0	0	0	0
	MYO18A_SERGEF	0	0	0	0	0	0	0	0	0	0	0	0	0	0	0	0	0	0	0	0	0	0	0	0	0	0	0	0	0	0	0	0
	MYO18B_ABL1	0	0	0	0	0	0	0	0	0	0	0	0	0	0	0	0	0	0	0	0	0	0	0	0	0	0	0	0	0	0	0	1
	MYO18B_KIAA1671	0	0	0	0	0	0	0	0	0	0	0	0	0	0	0	0	0	0	0	0	0	0	0	0	0	0	0	0	0	0	0	2
	MYO1D_FAIM3	0	0	0	0	0	0	0	0	0	0	0	0	0	0	0	0	0	0	0	0	0	0	0	0	0	0	0	0	0	0	0	0
	MYO5A_OIP5	0	0	0	0	0	0	0	0	0	0	0	0	0	0	0	0	0	0	0	0	0	0	0	0	0	0	0	0	0	0	0	0
	MYO5B_CCDC11	0	0	0	0	0	0	0	0	0	0	0	0	0	0	0	0	0	0	0	0	0	0	0	0	0	0	0	0	0	0	0	0
	MYO5B_DYM	0	0	0	0	0	0	0	0	0	0	0	0	0	0	0	0	0	0	0	0	0	0	0	0	0	0	0	0	0	0	0	0
	MYO6_NEGR1	0	0	0	0	0	0	0	0	0	0	0	0	0	0	0	0	0	0	0	0	0	0	0	0	0	0	0	0	0	0	0	0
	MYO7A_GAB2	0	0	0	0	0	0	0	0	0	0	0	0	0	0	0	0	0	0	0	0	0	0	0	0	0	0	0	0	0	0	0	0
	MYO9A_CRAMP1L	0	0	0	0	0	0	0	0	0	0	0	0	0	0	0	0	0	0	0	0	0	0	0	0	0	0	0	0	0	0	0	0
	MYO9A_TMEM59	0	0	1	0	0	0	0	0	0	0	0	0	0	0	0	0	0	0	0	0	0	0	0	0	0	0	0	0	0	0	0	0
	MYO9B_DDA1	0	0	0	0	0	0	0	0	0	0	0	0	0	0	0	0	0	0	0	0	0	0	0	0	0	0	0	0	0	0	0	0
	MYSM1_APOM	0	0	0	0	0	0	0	0	0	0	0	0	0	0	0	0	0	0	0	0	0	0	0	0	0	0	0	0	0	0	0	0
	MZT2B_SOD2	0	0	0	0	0	0	0	0	0	0	0	0	0	0	0	0	0	0	0	0	0	0	0	0	0	0	0	0	0	0	0	0
	NAA25_SLC25A21	0	1	0	0	0	0	0	0	0	0	0	0	0	0	0	0	0	0	0	0	0	0	0	0	0	0	0	0	0	0	0	0
	NAA35_LAMC3	0	0	0	0	0	0	0	0	0	0	0	0	0	0	0	0	0	0	0	0	0	0	0	0	0	0	0	0	0	0	0	0
	NAALADL2_ABCC5	0	0	0	0	0	1	0	0	0	0	0	0	0	0	0	0	0	0	0	0	0	0	0	0	0	0	0	0	0	0	0	0
	NAALADL2_FBXO45	0	0	0	0	0	0	0	0	0	0	0	0	0	0	0	0	0	0	0	0	0	0	0	0	0	0	0	0	0	0	0	0
	NAALADL2_NCKAP5	0	0	0	0	0	0	0	0	0	0	0	0	0	0	0	0	0	0	0	0	0	0	0	0	0	0	0	0	0	0	0	0
	NAALADL2_PEX5L	0	0	0	0	0	0	0	0	0	0	0	0	0	0	0	0	0	0	0	0	0	0	0	0	0	0	0	0	0	0	0	0
	NADK_GNB1	0	0	0	0	0	0	0	0	0	0	0	0	0	0	0	0	0	0	0	0	0	0	0	0	0	0	0	0	0	0	0	0
	NADSYN1_TRIM9	0	0	0	0	0	0	0	0	0	0	0	0	0	0	0	0	0	0	0	0	0	0	0	0	0	0	0	0	0	0	0	0
	NALCN_STAG1	0	0	0	0	0	0	0	0	0	0	0	0	0	0	0	0	0	0	0	0	0	0	0	0	0	0	0	0	0	1	0	0
	NAP1L1_MLLT10	0	0	0	0	0	0	0	0	0	0	0	0	0	0	0	0	0	0	0	0	0	0	0	0	0	1	0	0	0	0	0	0
	NAP1L4_ATP11B	0	0	0	0	0	0	0	0	0	0	0	0	0	0	0	0	0	0	0	0	0	0	0	0	0	0	0	0	0	0	0	0
	NAPG_GREB1L	0	0	0	0	0	0	0	0	0	0	0	0	0	0	0	0	0	0	0	0	0	0	0	0	0	0	0	0	0	0	0	0
	NARS2_ME3	0	0	0	0	0	0	0	0	0	0	0	0	0	0	0	0	0	0	0	0	0	0	0	0	0	0	0	0	0	0	0	0
	NAT8L_DBNDD1	0	0	0	0	0	0	0	0	0	0	0	0	0	0	0	0	0	0	0	0	0	0	0	0	0	0	0	0	0	0	0	0
	NAV1_LGR6	0	0	0	0	0	0	0	0	0	0	0	0	0	0	0	0	0	0	0	0	0	0	0	0	0	0	0	0	0	0	0	1
	NAV1_NTRK2	0	0	0	0	0	0	0	0	0	0	0	1	0	0	0	0	0	0	0	0	0	0	0	0	0	0	0	0	0	0	0	0
	NAV1_TIMM17A	0	0	0	0	0	0	0	0	0	0	0	0	0	0	0	0	0	0	0	0	0	0	0	0	0	0	0	0	0	0	0	0
	NAV2_CNTN5	0	0	0	0	0	0	0	0	0	0	0	0	0	0	0	0	0	0	0	0	0	0	0	0	0	0	0	0	0	0	0	0
	NBAS_DDX1	0	0	0	0	0	0	0	0	0	0	0	0	0	0	0	0	0	0	0	0	0	0	0	0	0	0	0	0	0	0	0	0
	NBEA_NDFIP2	0	0	0	0	0	0	0	0	0	0	0	0	0	0	0	0	0	0	0	0	0	0	0	0	0	0	0	0	0	0	0	0
	NBEAL1_TANK	0	0	0	0	0	0	0	0	0	0	0	0	0	0	0	0	0	0	0	0	0	0	0	0	0	0	0	0	0	0	0	0
	NBEAL2_TMC2	0	0	0	0	0	0	0	0	0	0	0	0	0	0	0	0	0	0	0	0	0	0	0	0	0	0	0	0	0	0	0	0
	NCAPD2_ETV6	0	0	0	0	0	0	0	0	0	0	0	0	0	0	0	0	0	0	0	0	0	0	0	0	0	0	0	0	0	0	0	1
	NCAPH_KCNIP3	0	0	0	0	0	0	0	0	0	0	0	0	0	0	0	0	0	0	0	0	0	0	0	0	0	0	0	0	0	0	0	0
	NCEH1_SPATA16	0	0	0	0	0	0	0	0	0	0	0	0	0	0	0	0	0	0	0	0	0	0	0	0	0	0	0	0	0	0	0	0
	NCK2_SFXN5	0	0	0	0	0	0	0	0	0	0	0	0	0	0	0	0	0	0	0	0	0	0	0	0	0	0	0	0	0	0	0	0
	NCKAP1_PARD3	0	0	0	0	0	0	0	0	0	0	0	0	0	0	0	0	0	0	0	0	0	0	0	0	0	0	0	0	0	0	0	0
	NCKAP5_DYNC2H1	0	0	0	0	0	0	0	0	0	0	0	0	0	0	0	0	0	0	0	0	0	0	0	0	0	0	0	0	0	0	0	0
	NCLN_ACSBG2	0	0	0	0	0	0	0	0	0	0	0	0	0	0	0	0	0	0	0	0	0	0	0	0	0	0	0	0	0	0	0	0
	NCOA1_GOLGB1	0	0	0	0	0	0	0	0	0	0	0	0	0	0	0	0	0	0	0	0	0	0	0	0	0	0	0	0	0	0	0	0
	NCOA4_RET	0	0	0	0	0	0	0	0	0	0	0	0	0	0	0	0	0	0	0	0	0	0	0	0	0	0	0	0	0	0	0	0
	NCOA6_PRDM14	0	0	0	0	0	0	0	0	0	0	0	0	0	0	0	0	0	0	0	0	0	0	0	0	0	0	0	0	0	0	0	1
	NCOA6_RALGAPA2	0	0	0	0	0	0	0	0	0	0	0	0	0	0	0	0	0	0	0	0	0	0	0	0	0	0	0	0	0	0	0	0
	NCOA6_ZNF831	0	0	1	0	0	0	0	0	0	0	0	0	0	0	0	0	0	0	0	0	0	0	0	0	0	0	0	0	0	0	0	0
	NCOR1_ACER3	0	0	0	0	0	0	0	0	0	0	0	0	0	0	0	0	0	0	0	0	0	0	0	0	0	0	0	0	0	0	0	0
	NCOR1_DPM1	0	0	0	0	0	0	0	0	0	0	0	0	0	0	0	0	0	0	0	0	0	0	0	0	0	0	0	0	0	0	0	0
	NCOR1_FBXO3	0	0	0	0	0	0	0	0	0	0	0	0	0	0	0	0	0	0	0	0	0	0	0	0	0	0	0	0	0	0	0	0
	NCOR1_NFIA	0	0	0	0	0	0	0	0	0	0	0	0	0	0	0	0	0	0	0	0	0	0	0	0	0	0	0	0	0	0	0	1
	NCOR2_DHX37	0	0	0	0	0	0	0	0	0	0	0	0	0	0	0	0	0	0	0	0	0	0	0	0	0	0	0	0	0	0	0	0
	NCOR2_FMR1NB	0	0	0	0	0	0	0	0	0	0	0	0	0	0	0	0	0	0	0	0	0	0	0	0	0	0	0	0	0	0	0	0
	NCOR2_GATA4	0	0	0	0	0	0	0	0	0	0	0	1	0	0	0	0	0	0	0	0	0	0	0	0	0	0	0	0	0	0	0	0
	NCOR2_SCARB1	1	0	0	0	0	0	0	0	0	0	0	0	0	0	0	0	0	0	0	0	0	0	0	0	0	0	0	0	0	0	0	0
	NCSTN_ATP1A4	0	0	0	0	0	0	0	0	0	0	0	0	0	0	0	0	0	0	0	0	0	0	0	0	0	0	0	0	0	0	0	0
	NCSTN_CCT3	0	0	0	0	0	0	0	0	0	0	0	0	0	0	0	0	0	0	0	0	0	0	0	0	0	0	0	0	0	0	0	0
	NDE1_SMG1	0	0	1	0	0	0	0	0	0	0	0	0	0	0	0	0	0	0	0	0	0	0	0	0	0	0	0	0	0	0	0	0
	NDRG1_ERG	0	0	0	3	0	0	0	0	0	0	0	0	0	0	0	0	0	0	0	0	0	0	0	0	0	0	0	0	0	0	0	0
	NDRG1_MYC	0	0	0	1	0	0	0	0	0	0	0	0	0	0	0	0	0	0	0	0	0	0	0	0	0	0	0	0	0	0	0	0
	NDST1_STK10	0	0	0	0	0	0	0	0	0	0	0	0	0	0	0	0	0	0	0	0	0	0	0	0	1	0	0	0	0	0	0	0
	NDST1_TCOF1	0	0	0	0	0	0	0	0	0	0	0	0	0	0	0	0	0	0	0	0	0	0	0	0	0	0	0	0	0	0	0	0
	NDUFA10_SGPP2	0	0	0	0	0	0	0	0	0	0	0	0	0	0	0	0	0	0	0	0	0	0	0	0	0	0	0	0	0	0	0	0
	NDUFS7_STK11	0	0	0	0	0	0	0	0	0	0	0	0	0	0	0	0	0	0	0	0	0	0	0	0	0	0	0	0	0	0	0	0
	NEBL_DNAJC1	0	0	0	0	0	0	0	0	0	0	0	0	0	0	0	0	0	0	0	0	0	0	0	0	0	0	0	0	0	0	0	0
	NEDD4L_IMMP2L	0	0	0	0	0	0	0	0	0	0	0	0	0	0	0	0	0	0	0	0	0	0	0	0	0	0	0	0	0	0	0	0
	NEDD4L_MORC3	0	0	0	0	0	0	0	0	0	0	0	0	0	0	0	0	0	0	0	0	0	0	0	0	0	0	0	0	0	0	0	0
	NEDD4L_TLN2	0	0	0	0	0	0	0	0	0	0	0	0	0	0	0	0	0	0	0	0	0	0	0	0	0	0	0	0	0	0	0	0
	NEGR1_C1orf173	0	0	0	0	0	0	0	0	0	0	0	0	0	0	0	0	0	0	0	0	0	0	0	0	0	0	0	0	0	0	0	0
	NEGR1_ZRANB2	0	0	0	0	0	0	0	0	0	0	0	0	0	0	0	0	0	0	0	0	0	0	0	0	0	0	0	0	0	0	0	0
	NEK11_BDH1	0	0	0	0	0	0	0	0	0	0	0	0	0	0	0	0	0	0	0	0	0	0	0	0	0	0	0	0	0	0	0	0
	NEK4_SETD2	0	0	0	0	0	0	0	0	0	0	0	0	0	0	0	0	0	0	0	0	0	0	0	0	0	0	0	0	0	0	0	0
	NEK7_INTS7	0	0	0	0	0	0	0	0	0	0	0	0	0	0	0	0	0	0	0	0	0	0	0	0	0	0	0	0	0	0	0	0
	NELFB_TMEM245	0	0	0	0	0	0	0	0	0	0	0	0	0	0	0	0	0	0	0	0	0	0	0	0	0	0	0	1	0	0	0	0
	NEMF_CDKL1	0	0	0	0	0	0	0	0	0	0	0	0	0	0	0	0	0	0	0	0	0	0	0	0	0	0	0	0	0	0	0	0
	NEMF_SOS2	0	0	0	0	0	0	0	0	0	0	0	0	0	0	0	0	0	0	0	0	0	0	0	0	0	0	0	0	0	0	0	0
	NET1_ACSM3	0	0	0	0	0	0	0	0	0	0	0	0	0	0	0	0	0	0	0	0	0	0	0	0	0	0	0	0	0	0	0	0
	NEXN_AK5	0	0	0	0	0	0	0	0	0	0	0	0	0	0	0	0	0	0	0	0	0	0	0	0	0	0	0	0	0	0	0	0
	NF1_ABCB5	0	0	0	0	0	0	0	0	0	0	0	0	0	0	0	0	0	0	0	0	0	0	0	0	0	0	0	0	0	0	0	0
	NF1_ACACA	0	0	0	0	0	0	0	0	0	0	0	0	0	0	0	0	0	0	0	0	0	0	0	0	0	0	0	0	0	0	0	0
	NF1_ATAD5	0	0	0	0	0	0	0	0	0	0	0	0	0	0	0	0	0	0	0	0	0	0	0	0	0	0	0	0	0	0	0	0
	NF1_KIF6	0	0	0	0	0	0	0	0	0	0	0	0	0	0	0	0	0	0	0	0	0	0	0	0	1	0	0	0	0	0	0	0
	NF1_MAP2K4	0	0	0	0	0	0	0	0	0	0	0	0	0	0	0	0	0	0	0	0	0	0	0	0	0	0	0	0	0	0	0	0
	NF1_PSMD11	0	0	0	0	0	0	0	0	0	0	0	0	0	0	0	0	0	0	0	0	0	0	0	0	0	0	0	0	0	0	0	0
	NF1_RAB11FIP4	0	0	0	0	0	0	0	0	0	0	0	0	0	0	0	0	0	0	0	0	0	0	0	0	0	0	0	0	0	0	0	0
	NF1_RPTOR	0	0	0	0	0	0	0	0	0	0	0	0	0	0	0	0	0	0	0	0	0	0	0	0	0	0	0	0	0	0	0	0
	NF1_TRMT61B	0	0	0	0	0	0	0	0	0	0	0	0	0	0	0	0	0	0	0	0	0	0	0	0	0	0	0	0	0	0	0	0
	NF2_EIF3D	0	0	0	0	0	0	0	0	0	0	0	0	0	0	0	0	0	0	0	0	0	0	0	0	0	0	0	0	0	0	0	0
	NF2_GRAP2	0	0	0	0	0	0	0	0	0	0	0	0	0	0	0	0	0	0	0	0	0	0	0	0	0	0	0	0	0	0	0	0
	NFASC_NTRK1	0	0	0	0	0	0	0	0	0	0	0	0	0	0	0	0	0	0	0	0	0	0	0	0	0	0	0	0	0	0	0	0
	NFE2L1_SLC39A11	0	0	0	0	0	0	0	0	0	0	0	0	0	0	0	0	0	0	0	0	0	0	0	0	0	0	0	0	0	0	0	0
	NFE2L2_PDE11A	0	0	0	0	0	0	0	0	0	0	0	0	0	0	0	0	0	0	0	0	0	0	0	0	0	0	0	0	0	0	0	0
	NFE2L2_RFTN2	0	0	0	0	0	0	0	0	0	0	0	0	0	0	0	0	0	0	0	0	0	0	0	0	0	0	0	0	0	0	0	0
	NFE2L3_CBX3	0	0	0	0	0	0	0	0	0	0	0	0	0	0	0	0	0	0	0	0	0	0	0	0	0	0	0	0	0	0	0	0
	NFIA_CDK2AP1	0	0	0	0	0	0	0	0	0	0	0	0	0	0	0	0	0	1	0	0	0	0	0	0	0	0	0	0	0	0	0	0
	NFIA_CYP2J2	0	0	0	0	0	0	0	0	0	0	0	0	0	0	0	0	0	0	0	0	0	0	0	0	0	0	0	0	0	0	0	0
	NFIB_STRN	0	0	0	0	0	0	0	0	0	0	0	0	0	0	0	0	0	0	0	0	0	0	0	0	0	0	0	0	0	0	0	0
	NFIB_ZDHHC21	0	0	0	0	0	0	0	0	0	0	0	0	0	0	0	0	0	0	0	0	0	0	0	0	0	0	0	0	0	0	0	0
	NFIC_CELF5	0	0	0	0	0	0	0	0	0	0	0	0	0	0	0	0	0	0	0	0	0	0	0	0	0	0	0	0	0	0	0	0
	NFIX_CAPN12	0	0	0	1	0	0	0	0	0	0	0	0	0	0	0	0	0	0	0	0	0	0	0	0	0	0	0	0	0	0	0	0
	NFIX_GATAD2A	0	0	0	0	0	0	0	0	0	0	0	0	0	0	0	0	0	0	0	0	0	0	0	0	0	0	0	0	0	0	0	0
	NFIX_GCDH	0	0	0	0	0	0	0	0	0	0	0	0	0	0	0	0	0	0	0	0	0	0	0	0	0	0	0	0	0	0	0	0
	NFIX_MAST1	0	0	0	0	0	0	0	0	0	0	0	0	0	0	0	0	0	0	0	0	0	0	0	0	0	0	0	0	0	0	0	0
	NFIX_RALGPS1	0	0	0	0	0	0	0	0	0	0	0	0	0	0	0	0	0	0	0	0	0	0	0	0	0	0	0	0	0	0	0	0
	NFKBIB_LGALS7B	0	0	0	0	0	0	0	0	0	0	0	0	0	0	0	0	0	0	0	0	0	0	0	0	0	0	0	0	0	0	0	0
	NFX1_ACO1	0	0	0	0	0	0	0	0	0	0	0	0	0	0	0	0	0	0	0	0	0	0	0	0	0	0	0	0	0	0	0	0
	NFX1_C9orf24	0	0	0	0	0	0	0	0	0	0	0	0	0	0	0	0	0	0	0	0	0	0	0	0	0	0	0	0	0	0	0	0
	NFX1_DNAJA1	0	0	0	0	0	0	0	0	0	0	0	0	0	0	0	0	0	0	0	0	0	0	0	0	0	0	0	0	0	0	0	0
	NHSL1_KIAA1244	0	0	0	0	0	0	0	0	0	0	0	0	0	0	0	0	0	0	0	0	0	0	0	0	0	0	0	0	0	0	0	0
	NIN_UNC79	0	0	0	0	0	0	0	0	0	0	0	0	0	0	0	0	0	0	0	0	0	0	0	0	0	1	0	0	0	0	0	0
	NIPBL_ANKRD17	0	0	0	0	0	0	0	0	0	0	0	0	0	0	0	0	0	0	0	0	0	0	0	0	0	0	0	0	0	0	0	0
	NIPBL_FGF10	0	0	0	0	0	0	0	0	0	0	0	0	0	0	0	0	0	0	0	0	0	0	0	0	0	0	0	0	0	0	0	0
	NIPBL_MYO10	0	0	0	0	0	0	0	0	0	0	0	0	0	0	0	0	0	0	0	0	0	0	0	0	0	0	0	0	0	0	0	0
	NIPBL_ZNF384	0	0	0	0	0	0	0	0	0	0	0	0	0	0	0	0	0	0	0	0	0	0	0	0	0	0	0	0	0	0	0	1
	NISCH_PBRM1	0	0	0	0	0	0	0	0	0	0	0	0	0	0	0	0	0	0	0	0	0	0	0	0	0	0	0	0	0	0	0	0
	NKRF_UBE2A	0	0	0	0	0	0	0	0	0	0	0	0	0	0	0	0	0	0	0	0	0	0	0	0	0	0	0	0	0	0	0	0
	NLE1_BAIAP2	0	0	0	0	0	0	0	0	0	0	0	0	0	0	0	0	0	0	0	0	0	0	0	0	0	0	0	0	0	0	0	0
	NLK_BCAS3	0	0	0	0	0	0	0	0	0	0	0	0	0	0	0	0	0	0	0	0	0	0	0	0	0	0	0	0	0	0	0	0
	NLRC5_PSMA4	0	0	0	0	0	0	0	0	0	0	0	0	0	0	0	0	0	0	0	0	0	0	0	0	0	0	0	0	0	0	0	1
	NMNAT2_ATF6	0	0	0	0	0	0	0	0	0	0	0	0	0	0	0	0	0	0	0	0	0	0	0	0	0	0	0	0	0	0	0	0
	NOC4L_STAB2	0	0	0	0	0	0	0	0	0	0	0	0	0	0	0	0	0	0	0	0	0	0	0	0	0	0	0	0	0	0	0	0
	NOL11_CARD11	0	0	0	0	0	0	0	0	0	0	0	0	0	0	0	0	0	0	0	0	0	0	0	0	0	0	0	0	0	0	0	0
	NOL9_DNAJC11	0	0	0	0	0	0	0	0	0	0	0	0	0	0	0	0	0	0	0	0	0	0	0	0	0	0	0	0	0	0	0	0
	NOMO3_TFAP4	0	0	1	0	0	0	0	0	0	0	0	0	0	0	0	0	0	0	0	0	0	0	0	0	0	0	0	0	0	0	0	0
	NOTCH2_SPAG17	0	0	0	0	0	0	0	0	0	0	0	0	0	0	0	0	0	0	0	0	0	0	0	0	0	0	0	0	0	0	0	0
	NPAS2_GNLY	0	0	0	0	0	0	0	0	0	0	0	0	0	0	0	0	0	0	0	0	0	0	0	0	0	0	0	0	0	0	0	0
	NPAT_JAML	0	0	0	0	0	0	0	0	0	0	0	0	0	0	0	0	0	0	0	0	0	0	0	0	1	0	0	0	0	0	0	0
	NPC1_FGD4	0	0	0	0	0	0	0	0	0	0	0	0	0	0	0	0	0	0	0	0	0	0	0	0	0	0	0	0	0	0	0	0
	NPC2_RAD51B	0	0	0	0	0	0	0	0	0	0	0	0	0	0	0	0	0	0	0	0	0	0	0	0	0	0	0	0	0	0	0	0
	NPEPPS_CREB3L1	0	0	0	0	0	0	0	0	0	0	0	0	0	0	0	0	0	0	0	0	0	0	0	0	0	0	0	0	0	0	0	0
	NPEPPS_FAM117A	0	0	0	0	0	0	0	0	0	0	0	0	0	0	0	0	0	0	0	0	0	0	0	0	0	0	0	0	0	0	0	0
	NPEPPS_RSF1	0	0	0	0	0	0	0	0	0	0	0	0	0	0	0	0	0	0	0	0	0	0	0	0	0	0	0	0	0	0	0	0
	NPLOC4_P4HB	0	0	0	0	0	0	0	0	0	0	0	0	0	0	0	0	0	0	0	0	0	0	0	0	0	0	0	0	0	0	0	0
	NPM1_RAB4A	0	0	0	0	0	0	0	0	0	0	0	0	0	0	0	0	0	0	0	0	0	0	0	0	0	0	0	0	0	0	0	0
	NPRL3_KIFC2	0	0	0	0	0	0	0	0	0	0	0	0	0	0	0	0	0	0	0	0	0	0	0	0	0	0	0	0	0	0	0	0
	NPTN_CLUAP1	0	0	1	0	0	0	0	0	0	0	0	0	0	0	0	0	0	0	0	0	0	0	0	0	0	0	0	0	0	0	0	0
	NR4A1_IL20RB	0	0	0	0	0	0	0	0	0	0	0	0	0	0	0	0	0	0	0	0	0	0	0	0	0	0	0	0	0	0	0	0
	NRAP_VWA2	0	0	0	1	0	0	0	0	0	0	0	0	0	0	0	0	0	0	0	0	0	0	0	0	0	0	0	0	0	0	0	0
	NRD1_VPS53	0	0	0	0	0	0	0	0	0	0	0	0	0	0	0	0	0	0	0	0	0	0	0	0	0	0	0	0	0	0	0	0
	NRG2_CYSTM1	0	0	0	0	0	0	0	0	0	0	0	0	0	0	0	0	0	0	0	0	0	0	0	0	0	0	0	0	0	0	0	0
	NRP1_LYSMD4	0	0	0	0	0	0	0	0	0	0	0	0	0	0	0	0	0	0	0	0	0	0	0	0	1	0	0	0	0	0	0	0
	NSA2_HEXB	0	0	0	0	0	0	0	0	0	0	0	0	0	0	0	0	0	0	0	0	0	0	0	0	0	0	0	0	0	0	0	0
	NSD1_C11orf58	0	0	0	0	0	0	0	0	0	0	0	0	0	0	0	0	0	0	0	0	0	0	0	0	0	0	0	0	0	0	0	0
	NSD1_FAT2	0	0	0	0	0	0	0	0	0	0	0	0	0	0	0	0	0	0	0	0	0	0	0	0	0	0	0	0	0	0	0	0
	NSD1_ZNF346	0	0	0	0	0	0	0	0	0	0	0	0	0	0	0	0	0	0	0	0	0	0	0	1	0	0	0	0	0	0	0	0
	NSL1_TMEM206	0	0	0	0	0	0	0	0	0	0	0	0	0	0	0	0	0	0	0	0	0	0	0	0	0	0	0	0	0	0	0	0
	NSMAF_DEPTOR	0	0	0	0	0	0	0	0	0	0	0	0	0	0	0	0	0	0	0	0	0	0	0	0	0	0	0	0	0	0	0	0
	NSMCE1_IL4R	0	0	0	0	0	0	0	0	0	0	0	0	0	0	0	0	0	0	0	0	0	0	0	0	0	0	0	0	0	0	0	0
	NSMCE2_COL22A1	0	0	0	0	0	0	0	0	0	0	0	0	0	0	0	0	0	0	0	0	0	0	0	0	0	0	0	0	0	0	0	0
	NSMCE2_SNTB1	0	0	0	0	0	0	0	0	0	0	0	0	0	0	0	0	0	0	0	0	0	0	0	0	0	0	0	0	0	0	0	0
	NSRP1_ANKRD13B	0	0	0	0	0	0	0	0	0	0	0	0	0	0	0	0	0	0	0	0	0	0	0	0	0	0	0	0	0	0	0	0
	NT5C2_C10orf120	0	0	0	0	0	0	0	0	0	0	0	0	0	0	0	0	0	0	0	0	0	0	0	0	0	0	0	0	0	0	0	0
	NT5DC1_SEC63	0	0	0	0	0	0	0	0	0	0	0	0	0	0	0	0	0	0	0	0	0	0	0	0	0	0	0	0	0	0	0	0
	NTM_CDC42	0	0	0	0	0	0	0	0	0	0	0	0	0	0	0	0	0	0	0	0	0	0	0	0	1	0	0	0	0	0	0	0
	NTN4_RAP1B	0	0	0	0	0	0	0	0	0	0	0	0	0	0	0	0	0	0	0	0	0	0	0	0	0	0	0	0	0	0	0	0
	NTRK3_RBPMS	0	0	0	0	0	0	0	0	0	0	0	0	0	0	0	0	0	0	0	0	0	0	0	0	0	0	0	0	0	0	0	0
	NUAK2_CYB5R1	0	0	0	0	0	0	0	0	0	0	0	0	0	0	0	0	0	0	0	0	0	0	0	0	0	0	0	0	0	0	0	0
	NUB1_ABCB8	0	0	0	0	0	1	0	0	0	0	0	0	0	0	0	0	0	0	0	0	0	0	0	0	0	0	0	0	0	0	0	0
	NUBP1_UMODL1	0	0	0	0	0	0	0	0	0	0	0	0	0	0	0	0	0	0	0	0	0	0	0	0	0	0	0	0	0	0	0	0
	NUBPL_SCFD1	0	0	0	0	0	0	0	0	0	0	0	0	0	0	0	0	0	0	0	0	0	0	0	0	0	0	0	0	0	0	0	0
	NUCB1_BAX	0	0	0	0	0	0	0	0	0	0	0	0	0	0	0	0	0	0	0	0	0	0	0	0	0	0	0	0	0	0	0	0
	NUCKS1_PM20D1	0	0	0	0	0	0	0	0	0	0	0	0	0	0	0	0	0	0	0	0	0	0	0	0	0	0	0	0	0	0	0	0
	NUCKS1_SDCCAG8	0	0	0	0	0	0	0	0	0	0	0	0	0	0	0	0	0	0	0	0	0	0	0	0	0	0	0	0	0	0	0	0
	NUDCD1_TMEM184C	0	0	0	0	0	0	0	0	0	0	0	0	0	0	0	0	0	0	0	0	0	0	0	0	0	0	0	0	0	0	0	0
	NUDT16L1_FAHD1	0	0	0	0	0	0	0	0	0	0	0	0	0	0	0	0	0	0	0	0	0	0	0	0	0	0	0	0	0	0	0	0
	NUDT2_GLIPR2	0	0	0	0	0	0	0	0	0	0	0	0	0	0	0	0	0	0	0	0	0	0	0	0	0	0	0	0	0	0	0	0
	NUDT3_TCP11	0	0	0	0	0	0	0	0	0	0	0	0	0	0	0	0	0	0	0	0	0	0	0	0	0	0	0	0	0	0	0	0
	NUF2_PHEX	0	0	0	0	0	0	0	0	0	0	0	0	0	0	0	0	0	0	0	0	0	0	0	0	0	0	0	0	0	0	0	0
	NUF2_TIMM17A	0	0	0	0	0	0	0	0	0	0	0	0	0	0	0	0	0	0	0	0	0	0	0	0	0	0	0	0	0	0	0	0
	NUP188_ASTN2	0	0	0	0	0	0	0	0	0	0	0	0	0	0	0	0	0	0	0	0	0	0	0	0	0	0	0	0	0	0	0	0
	NUP188_PHYHD1	0	0	0	0	0	0	0	0	0	0	0	0	0	0	0	0	0	0	0	0	0	0	0	0	0	0	0	0	0	0	0	0
	NUP188_TBC1D13	0	0	0	0	0	0	0	0	0	0	0	0	0	0	0	0	0	0	0	0	0	0	0	0	0	0	0	0	0	0	0	0
	NUP205_WDR91	0	0	0	0	0	0	0	0	0	0	0	0	0	0	0	0	0	0	0	0	0	0	0	0	0	0	0	0	0	0	0	0
	NUP214_ABL1	0	0	0	0	0	0	0	0	0	0	0	0	0	0	0	0	0	0	0	0	0	0	3	0	0	1	0	0	0	0	0	10
	NUP214_AIF1L	0	0	1	0	0	0	0	0	0	0	0	0	0	0	0	0	0	0	0	0	0	0	0	0	0	0	0	0	0	0	0	0
	NUP85_KCTD2	0	0	0	0	0	0	0	0	0	0	0	0	0	0	0	0	0	0	0	0	0	0	0	0	0	0	0	0	0	0	0	0
	NUP98_CCDC28A	0	0	0	0	0	0	0	0	0	0	0	0	0	0	0	0	0	0	0	0	0	0	0	0	0	1	0	0	0	0	0	0
	NUP98_KDM5A	0	0	0	0	0	0	0	0	0	0	0	0	0	0	0	0	0	0	0	0	5	0	0	0	0	0	0	0	0	0	0	0
	NUP98_LNP1	0	0	0	0	0	0	0	0	0	0	0	0	0	0	0	0	0	0	0	0	0	0	1	0	0	0	0	0	0	0	0	0
	NUP98_NSD1	0	0	0	0	0	0	0	0	0	0	0	0	0	0	0	0	0	0	0	0	3	0	0	0	0	0	0	0	0	0	0	0
	NUP98_PSIP1	0	0	0	0	0	0	0	0	0	0	0	0	0	0	0	0	0	0	0	0	0	0	0	0	0	1	0	0	0	0	0	0
	NUP98_RAP1GDS1	0	0	0	0	0	0	0	0	0	0	0	0	0	0	0	0	0	0	0	0	0	0	2	0	0	0	0	0	0	0	0	0
	NVL_NEK2	0	0	0	0	0	0	0	0	0	0	0	0	0	0	0	0	0	0	0	0	0	0	0	0	0	0	0	0	0	0	0	0
	NXN_ABR	0	0	0	0	0	0	0	0	0	0	0	0	0	0	0	0	0	0	0	0	0	0	0	0	0	0	0	0	0	0	0	0
	NXN_WRAP53	0	0	0	0	0	0	0	0	0	0	0	0	0	0	0	0	0	0	0	0	0	0	0	0	0	0	0	0	0	0	0	0
	OAF_SLC26A11	0	0	0	0	0	0	0	0	0	0	0	0	0	0	0	0	0	0	0	0	0	0	0	0	0	0	0	0	0	0	0	0
	OBSCN_CASZ1	0	0	0	0	0	0	0	0	0	0	0	0	0	0	0	0	0	0	0	0	0	0	0	0	0	0	0	0	0	0	0	0
	OBSCN_DISC1	0	0	0	0	0	0	0	0	0	0	0	0	0	0	0	0	0	0	0	0	0	0	0	0	0	0	0	0	0	0	0	0
	OBSCN_IGSF21	0	0	0	0	0	0	0	0	0	0	0	0	0	0	0	0	0	0	0	0	0	0	0	0	0	0	0	0	0	0	0	0
	OCIAD2_NFXL1	0	0	0	0	0	0	0	0	0	0	0	0	0	0	0	0	0	0	0	0	0	0	0	0	0	0	0	0	0	0	0	0
	OGFOD1_NUP93	0	0	0	0	0	0	0	0	0	0	0	0	0	0	0	0	0	0	0	0	0	0	0	0	0	0	0	0	0	0	0	0
	OGT_POLA1	0	0	0	0	0	0	0	0	0	0	0	0	0	0	0	0	0	0	0	0	0	0	0	0	0	0	0	0	0	0	0	0
	OLFM2_CEP112	0	0	0	0	0	0	0	0	0	0	0	0	0	0	0	0	0	0	0	0	0	0	0	0	0	0	0	0	0	0	0	0
	OLFM2_COL5A3	0	0	0	0	0	0	0	0	0	0	0	0	0	0	0	0	0	0	0	0	0	0	0	0	0	0	0	0	0	0	0	0
	OLFM2_TBC1D21	0	0	1	0	0	0	0	0	0	0	0	0	0	0	0	0	0	0	0	0	0	0	0	0	0	0	0	0	0	0	0	0
	OMA1_CDK4	0	0	0	0	0	0	0	0	0	0	0	0	0	0	0	0	0	0	0	0	0	0	0	0	0	0	0	0	0	0	0	0
	OPA1_ATP13A4	0	0	0	0	0	0	0	0	0	0	0	0	0	0	0	0	0	0	0	0	0	0	0	0	0	0	0	0	0	0	0	0
	OPA3_EML2	0	0	0	0	0	0	0	0	0	0	0	0	0	0	0	0	0	0	0	0	0	0	0	0	0	0	0	0	0	0	0	0
	OPCML_NTM	0	0	2	0	4	13	0	0	0	0	0	0	0	0	0	0	0	0	0	0	0	0	0	0	0	0	0	0	0	0	0	0
	ORAOV1_NARS2	0	0	0	0	0	0	0	0	0	0	0	0	0	0	0	0	0	0	0	0	0	0	0	0	0	0	0	0	0	0	0	0
	ORC6_VPS35	0	0	0	0	0	0	0	0	0	0	0	0	0	0	0	0	0	0	0	0	0	0	0	0	0	0	0	0	0	0	0	0
	OS9_KIF5A	0	0	0	0	0	0	0	0	0	0	0	0	0	0	0	0	0	0	0	0	0	0	0	0	0	0	0	0	0	0	0	0
	OSBPL1A_RIOK3	0	0	0	0	0	0	0	0	0	0	0	0	0	0	0	0	0	0	0	0	0	0	0	0	0	0	0	0	0	0	0	0
	OSGIN2_RIPK2	0	0	0	0	0	0	0	0	0	0	0	0	0	0	0	0	0	0	0	0	0	0	0	0	0	0	0	0	0	0	0	0
	OSTM1_SNX3	0	0	0	0	0	0	0	0	0	0	0	0	0	0	0	0	0	0	0	0	0	0	0	0	0	0	0	0	0	0	0	0
	OTOGL_HMGA2	0	0	0	0	0	0	0	0	0	0	0	0	0	0	0	0	0	0	0	0	0	0	0	0	0	0	0	0	0	0	0	0
	OXSR1_CTDSPL	0	0	0	0	0	0	0	0	0	0	0	0	0	0	0	0	0	0	0	0	0	0	0	0	0	0	0	0	0	0	0	0
	PABPC1_ZFPM2	0	0	0	0	0	0	0	0	0	0	0	0	0	0	0	0	0	0	0	0	0	0	0	0	0	0	0	0	0	0	0	0
	PACS1_ZDHHC24	0	0	0	0	0	0	0	0	0	0	0	0	0	0	0	0	0	0	0	0	0	0	0	0	0	0	0	0	0	0	0	0
	PACSIN2_ZNF823	0	0	0	0	0	0	0	0	0	0	0	0	0	0	0	0	0	0	0	0	0	0	0	0	0	0	0	0	0	0	0	0
	PAG1_ABL2	0	0	0	0	0	0	0	0	0	0	0	0	0	0	0	0	0	0	0	0	0	0	0	0	0	0	0	0	0	0	0	2
	PAH_NINJ2	0	0	0	0	0	0	0	0	0	0	0	0	0	0	0	0	0	0	0	0	0	0	0	0	0	0	0	0	0	0	0	0
	PALLD_NAA15	0	0	1	0	0	0	0	0	0	0	0	0	0	0	0	0	0	0	0	0	0	0	0	0	0	0	0	0	0	0	0	0
	PAN3_ZCCHC7	0	0	0	0	0	0	0	0	0	0	0	0	0	0	0	0	0	0	0	0	0	0	0	0	0	0	0	0	0	0	0	1
	PANK1_PDK3	0	0	0	0	0	0	0	0	0	0	0	0	0	0	0	0	0	0	0	0	0	0	0	0	0	0	0	0	0	0	0	0
	PANX1_HEPHL1	0	0	0	0	0	0	0	0	0	0	0	0	0	0	0	0	0	0	0	0	0	0	0	0	0	0	0	0	0	0	0	0
	PAPOLA_AK7	0	0	0	0	1	0	0	0	0	0	0	0	0	0	0	0	0	0	0	0	0	0	0	0	0	0	0	0	0	0	0	0
	PAPOLA_PEPD	0	0	0	0	0	0	0	0	0	0	0	0	0	0	0	0	0	0	0	0	0	0	0	0	1	0	0	0	0	0	0	0
	PAPSS2_BID	0	0	0	0	0	0	0	0	0	0	0	0	0	0	0	0	0	0	0	0	0	0	0	0	0	0	0	0	0	0	0	0
	PARD3_LYAR	0	0	0	0	0	0	0	0	0	0	0	0	0	0	0	0	0	0	0	0	0	0	0	0	0	0	0	0	0	0	0	0
	PARD3B_VWC2L	0	0	0	0	0	0	0	0	0	0	0	0	0	0	0	0	0	0	0	0	0	0	0	0	0	0	0	0	0	0	0	0
	PARD6B_CD48	0	0	0	0	0	0	0	0	0	0	0	0	0	0	0	0	0	0	0	0	0	0	0	0	0	0	0	0	0	0	0	0
	PARD6G_RFTN2	0	0	0	0	0	0	0	0	0	0	0	0	0	0	0	0	0	0	0	0	0	0	0	0	0	0	0	0	0	0	0	0
	PARK2_STRADA	0	0	0	0	0	0	0	0	0	0	0	0	0	0	0	0	0	0	0	0	0	0	0	0	0	0	0	0	0	0	0	0
	PARN_RRN3	0	0	0	0	0	0	0	0	0	0	0	0	0	0	0	0	0	0	0	0	0	0	0	0	0	0	0	0	0	0	0	0
	PARVA_MICALCL	0	0	0	0	0	0	0	0	0	0	0	0	0	0	0	0	0	0	0	0	0	0	0	0	0	0	0	0	0	0	0	0
	PAWR_CLEC2A	0	0	0	0	0	0	0	0	0	0	0	0	0	0	0	0	0	0	0	0	0	0	0	0	0	0	0	0	0	0	0	0
	PAWR_PTPRR	0	0	0	0	0	0	0	0	0	0	0	0	0	0	0	0	0	0	0	0	0	0	0	0	0	0	0	0	0	0	0	0
	PAX5_AUTS2	0	0	0	0	0	0	0	0	0	0	0	0	0	0	0	0	0	0	0	0	0	0	0	0	0	0	0	0	0	0	0	9
	PAX5_BCOR	0	0	0	0	0	0	0	0	0	0	0	0	0	0	0	0	0	0	0	0	0	0	0	0	0	0	0	0	0	0	0	2
	PAX5_BZW1	0	0	0	0	0	0	0	0	0	0	0	0	0	0	0	0	0	0	0	0	0	0	0	0	0	0	0	0	0	0	0	2
	PAX5_CBFA2T2	0	0	0	0	0	0	0	0	0	0	0	0	0	0	0	0	0	0	0	0	0	0	0	0	0	0	0	0	0	0	0	1
	PAX5_CBFA2T3	0	0	0	0	0	0	0	0	0	0	0	0	0	0	0	0	0	0	0	0	0	0	0	0	0	0	0	0	0	0	0	6
	PAX5_DACH1	0	0	0	0	0	0	0	0	0	0	0	0	0	0	0	0	0	0	0	0	0	0	0	0	0	0	0	0	0	0	0	2
	PAX5_DACH2	0	0	0	0	0	0	0	0	0	0	0	0	0	0	0	0	0	0	0	0	0	0	0	0	0	0	0	0	0	0	0	1
	PAX5_DMRTA2	0	0	0	0	0	0	0	0	0	0	0	0	0	0	0	0	0	0	0	0	0	0	0	0	0	0	0	0	0	0	0	1
	PAX5_ELN	0	0	0	0	0	0	0	0	0	0	0	0	0	0	0	0	0	0	0	0	0	0	0	0	0	0	0	0	0	0	0	3
	PAX5_ESRRA	0	0	0	0	0	0	0	0	0	0	0	0	0	0	0	0	0	0	0	0	0	0	0	0	0	0	0	0	0	0	0	2
	PAX5_ETV6	0	0	0	0	0	0	0	0	0	0	0	0	0	0	0	0	0	0	0	0	0	0	0	0	0	0	0	0	0	0	0	21
	PAX5_FBRSL1	0	0	0	0	0	0	0	0	0	0	0	0	0	0	0	0	0	0	0	0	0	0	0	0	0	0	0	0	0	0	0	2
	PAX5_FKBP15	0	0	0	0	0	0	0	0	0	0	0	0	0	0	0	0	0	0	0	0	0	0	0	0	0	0	0	0	0	0	0	1
	PAX5_FOXP1	0	0	0	0	0	0	0	0	0	0	0	0	0	0	0	0	0	0	0	0	0	0	0	0	0	0	0	0	0	0	0	3
	PAX5_GREB1L	0	0	0	0	0	0	0	0	0	0	0	0	0	0	0	0	0	0	0	0	0	0	0	0	0	0	0	0	0	0	0	1
	PAX5_JAK2	0	0	0	0	0	0	0	0	0	0	0	0	0	0	0	0	0	0	0	0	0	0	0	0	0	0	0	0	0	0	0	23
	PAX5_KANK1	0	0	0	0	0	0	0	0	0	0	0	0	0	0	0	0	0	0	0	0	0	0	0	0	0	0	0	0	0	0	0	2
	PAX5_MAPT	0	0	0	0	0	0	0	0	0	0	0	0	0	0	0	0	0	0	0	0	0	0	0	0	0	0	0	0	0	0	0	1
	PAX5_MLLT3	0	0	0	0	0	0	0	0	0	0	0	0	0	0	0	0	0	0	0	0	0	0	0	0	0	0	0	0	0	0	0	1
	PAX5_MPRIP	0	0	0	0	0	0	0	0	0	0	0	0	0	0	0	0	0	0	0	0	0	0	0	0	0	0	0	0	0	0	0	1
	PAX5_NCOA5	0	0	0	0	0	0	0	0	0	0	0	0	0	0	0	0	0	0	0	0	0	0	0	0	0	0	0	0	0	0	0	3
	PAX5_NOL4L	0	0	0	0	0	0	0	0	0	0	0	0	0	0	0	0	0	0	0	0	0	0	0	0	0	0	0	0	0	0	0	11
	PAX5_PAX5	0	0	0	0	0	0	0	0	0	0	0	0	0	0	0	0	0	0	0	0	0	0	0	0	0	1	0	0	0	0	0	5
	PAX5_RHOXF2B	0	0	0	0	0	0	0	0	0	0	0	0	0	0	0	0	0	0	0	0	0	0	0	0	0	0	0	0	0	0	0	1
	PAX5_SEC1P	0	0	0	0	0	0	0	0	0	0	0	0	0	0	0	0	0	0	0	0	0	0	0	0	0	0	0	0	0	0	0	1
	PAX5_ZCCHC7	0	0	0	1	0	0	0	0	0	0	0	0	0	0	0	0	0	0	0	0	0	0	0	0	0	0	0	0	0	0	0	29
	PAX5_ZNF276	0	0	0	0	0	0	0	0	0	0	0	0	0	0	0	0	0	0	0	0	0	0	0	0	0	0	0	0	0	0	0	2
	PAX5_ZNF318	0	0	0	0	0	0	0	0	0	0	0	0	0	0	0	0	0	0	0	0	0	0	0	0	0	0	0	0	0	0	0	1
	PAX5_ZNF521	0	0	0	0	0	0	0	0	0	0	0	0	0	0	0	0	0	0	0	0	0	0	0	0	0	0	0	0	0	0	0	5
	PAX7_FOXO1	0	0	0	0	0	0	0	0	0	0	0	0	0	0	0	0	0	0	0	0	0	0	0	4	0	0	0	0	0	0	0	0
	PAX8_IL36B	0	0	0	0	0	0	0	0	0	0	0	0	0	0	0	0	0	0	0	0	0	0	0	0	0	0	0	0	0	0	0	0
	PAX8_NFE2L2	0	0	0	0	0	0	0	0	0	0	0	0	0	0	0	0	0	0	0	0	0	0	0	0	0	0	0	0	0	0	0	0
	PBRM1_KYNU	0	0	0	0	0	0	0	0	0	0	0	0	0	0	0	0	0	0	0	0	0	0	0	0	0	0	0	0	0	0	0	0
	PBX1_ILDR2	0	0	0	0	0	0	0	0	0	0	0	0	0	0	0	0	0	0	0	0	0	0	0	0	0	0	0	0	0	0	0	0
	PBX1_LRRC52	0	0	0	0	0	0	0	0	0	0	0	0	0	0	0	0	0	0	0	0	0	0	0	0	0	0	0	0	0	0	0	0
	PBX1_SLAMF7	0	0	0	0	0	0	0	0	0	0	0	0	0	0	0	0	0	0	0	0	0	0	0	0	0	0	1	0	0	0	0	0
	PCBD2_KRT13	0	1	0	0	0	0	0	0	0	0	0	0	3	0	0	0	0	0	0	0	0	0	0	0	0	0	0	0	0	0	0	0
	PCBP2_SP1	0	0	0	0	0	0	0	0	0	0	0	0	0	0	0	0	0	0	0	0	0	0	0	0	0	0	0	0	0	0	0	0
	PCCA_DIAPH3	0	0	0	0	0	0	0	0	0	0	0	0	0	0	0	0	0	0	0	0	0	0	0	0	0	0	0	0	0	0	0	0
	PCCB_DLG1	0	0	0	0	0	0	0	0	0	0	0	0	0	0	0	0	0	0	0	0	0	0	0	0	0	0	0	0	0	0	0	0
	PCDHA4_PCDHA10	0	0	2	0	0	0	0	0	0	0	0	0	0	0	0	0	0	0	0	0	0	0	0	0	0	0	0	0	0	0	0	0
	PCDHGC3_QKI	0	0	0	0	0	0	0	0	0	0	0	0	0	0	0	0	0	0	0	0	0	0	0	0	0	0	0	0	0	0	0	0
	PCGF3_FANCI	0	0	0	0	0	1	0	0	0	0	0	0	0	0	0	0	0	0	0	0	0	0	0	0	0	0	0	0	0	0	0	0
	PCID2_ADPRHL1	0	0	0	0	1	0	0	0	0	0	0	0	0	0	0	0	0	0	0	0	0	0	0	0	0	0	0	0	0	0	0	0
	PCID2_GRK1	0	0	0	0	0	1	0	0	0	0	0	0	0	0	0	0	0	0	0	0	0	0	0	0	0	0	0	0	0	0	0	0
	PCM1_JAK2	0	0	0	0	0	0	0	0	0	0	0	0	0	0	0	0	0	0	0	0	0	0	1	0	0	0	0	0	0	0	0	2
	PCMTD2_SNX6	0	0	0	0	0	0	0	0	0	0	0	0	0	0	0	0	0	0	0	0	0	0	0	0	0	0	0	0	0	0	0	0
	PCNX_RAD51B	0	0	0	0	0	0	0	0	0	0	0	0	0	0	0	0	0	0	0	0	0	0	0	0	0	0	0	0	0	0	0	0
	PCNX_UBR1	0	0	0	0	0	0	0	0	0	0	0	0	0	0	0	0	0	0	0	0	0	0	0	0	0	0	0	0	0	0	0	1
	PCNXL2_TAOK3	0	0	0	0	0	0	0	0	0	0	0	0	0	0	0	0	0	0	0	0	0	0	0	0	0	0	0	0	0	0	0	0
	PCTP_CALCOCO2	0	0	0	0	0	0	0	0	0	0	0	0	0	0	0	0	0	0	0	0	0	0	0	0	0	0	0	0	0	0	0	0
	PDCD6_TERT	0	0	0	0	0	0	0	0	0	0	0	0	0	0	0	0	0	0	0	0	0	0	0	0	0	0	0	0	0	0	0	0
	PDE10A_POLB	0	0	1	0	0	0	0	0	0	0	0	0	0	0	0	0	0	0	0	0	0	0	0	0	0	0	0	0	0	0	0	0
	PDE10A_PSMB1	0	0	0	0	0	0	0	0	0	0	0	0	0	0	0	0	0	0	0	0	0	0	0	0	0	0	0	0	0	0	0	0
	PDE4D_CRABP1	0	0	0	0	1	0	0	0	0	0	0	0	0	0	0	0	0	0	0	0	0	0	0	0	0	0	0	0	0	0	0	0
	PDE4DIP_C1orf186	0	0	0	0	0	0	0	0	0	0	0	0	0	0	0	0	0	0	0	0	0	0	0	0	0	0	0	0	0	0	0	0
	PDE7A_NRG1	0	0	0	0	0	0	0	0	0	0	0	0	0	0	0	0	0	0	0	0	0	0	0	0	0	0	0	0	0	0	0	0
	PDE7A_PREX2	0	0	0	0	0	0	0	0	0	0	0	0	0	0	0	0	0	0	0	0	0	0	0	0	0	0	0	0	0	0	0	0
	PDE7A_TRIM55	0	0	0	0	0	0	0	0	0	0	0	0	0	0	0	0	0	0	0	0	0	0	0	0	0	0	0	0	0	0	0	0
	PDE8A_CIB1	0	0	0	0	0	0	0	0	0	0	0	0	0	0	0	0	0	0	0	0	0	0	0	0	0	0	0	0	0	0	0	0
	PDE9A_ABCG1	0	0	0	0	0	0	0	0	0	0	0	0	0	0	0	0	0	0	0	0	0	0	0	0	0	0	0	0	0	0	0	0
	PDGFA_MAD1L1	0	0	0	0	0	0	0	0	0	0	0	0	0	0	0	0	0	0	0	0	0	0	0	0	0	0	0	0	0	0	0	1
	PDGFB_DGCR2	0	0	0	0	0	0	0	0	0	0	0	1	0	0	0	0	0	0	0	0	0	0	0	0	0	0	0	0	0	0	0	0
	PDGFRA_FIP1L1	0	0	0	0	0	0	0	0	0	0	0	1	0	0	0	0	0	0	0	0	0	0	0	0	0	0	0	0	0	0	0	0
	PDGFRL_VPS37A	0	0	0	0	0	0	0	0	0	0	0	0	0	0	0	0	0	0	0	0	0	0	0	0	0	0	0	0	0	0	0	0
	PDHX_CAT	0	0	0	0	0	0	0	0	0	0	0	0	0	0	0	0	0	0	0	0	0	0	0	0	0	0	0	0	0	0	0	0
	PDK2_CDK12	0	0	0	0	0	0	0	0	0	0	0	0	0	0	0	0	0	0	0	0	0	0	0	0	0	0	0	0	0	0	0	0
	PDK3_NAV3	0	0	0	0	0	0	0	0	0	0	0	0	0	0	0	0	0	0	0	0	0	0	0	0	0	0	0	0	0	0	0	0
	PDXDC1_LMF1	0	0	0	0	0	0	0	0	0	0	0	0	0	0	0	0	0	0	0	0	0	0	0	0	0	0	0	0	0	0	0	0
	PEBP4_UNC5D	0	0	0	0	0	0	0	0	0	0	0	0	0	0	0	0	0	0	0	0	0	0	0	0	0	0	0	0	0	0	0	0
	PEMT_B4GALNT2	0	0	0	0	0	0	0	0	0	0	0	0	0	0	0	0	0	0	0	0	0	0	0	0	0	0	0	0	0	0	0	0
	PER3_CELA2A	0	0	0	0	0	0	0	0	0	0	0	0	0	0	0	0	0	0	0	0	0	0	0	0	0	0	0	0	0	0	0	0
	PEX1_NBEA	0	0	0	0	0	0	0	0	0	0	0	0	0	0	0	0	0	0	0	0	0	0	0	0	0	0	0	0	0	0	0	0
	PEX5_CLSTN3	0	0	0	0	0	0	0	0	0	0	0	0	0	0	0	0	0	0	0	0	0	0	0	0	0	0	0	0	0	0	0	0
	PFDN1_DNMT3L	0	0	0	0	0	0	0	0	0	0	0	0	0	0	0	0	0	0	0	0	0	0	0	0	0	0	0	0	0	0	0	0
	PFKP_PSG1	0	0	0	0	0	0	0	0	0	0	0	0	0	0	0	0	0	0	0	0	0	0	0	0	0	0	0	0	0	0	0	0
	PGAP1_VWC2L	0	0	0	0	0	0	0	0	0	0	0	0	0	0	0	0	0	0	0	0	0	0	0	0	0	0	0	0	0	0	0	0
	PGAP3_ERBB2	0	0	0	0	0	0	0	0	0	0	0	0	1	0	0	0	0	0	0	0	0	0	0	0	0	0	0	0	0	0	0	0
	PGAP3_STAC2	0	0	1	0	0	0	0	0	0	0	0	0	0	0	0	0	0	0	0	0	0	0	0	0	0	0	0	0	0	0	0	0
	PGAP3_STARD3	0	0	0	0	0	0	0	0	0	0	0	0	0	0	0	0	0	0	0	0	0	0	0	0	0	0	0	0	0	0	0	0
	PHB_LSM1	0	0	1	0	0	0	0	0	0	0	0	0	0	0	0	0	0	0	0	0	0	0	0	0	0	0	0	0	0	0	0	0
	PHC3_FNDC3B	0	0	0	0	0	0	0	0	0	0	0	0	0	0	0	0	0	0	0	0	0	0	0	0	0	0	0	0	0	0	0	0
	PHF10_CLIC2	0	0	0	1	0	0	0	0	0	0	0	0	0	0	0	0	0	0	0	0	0	0	0	0	0	0	0	0	0	0	0	0
	PHF12_KIAA0100	0	0	0	0	0	0	0	0	0	0	0	0	0	0	0	0	0	0	0	0	0	0	0	0	0	0	0	0	0	0	0	0
	PHF20_RPN2	0	0	0	0	0	0	0	0	0	0	0	0	0	0	0	0	0	0	0	0	0	0	0	0	0	0	0	0	0	0	0	0
	PHF21A_CAMK1D	0	0	0	0	0	0	0	0	0	0	0	0	0	0	0	0	0	0	0	0	0	0	0	0	0	0	0	0	0	0	0	0
	PHF23_ADCY4	0	0	0	0	0	0	0	0	0	0	0	0	0	0	0	0	0	0	0	0	0	0	0	0	1	0	0	0	0	0	0	0
	PHF3_EYS	0	0	0	0	0	0	0	0	0	0	0	0	0	0	0	0	0	0	0	0	0	0	0	0	0	0	0	0	0	0	0	0
	PHLPP2_KIF22	0	0	0	0	0	0	0	0	0	0	0	0	0	0	0	0	0	0	0	0	0	0	0	0	0	0	0	0	0	0	0	0
	PHTF2_RAB1A	0	0	0	0	0	0	0	0	0	0	0	0	0	0	0	0	0	0	0	0	0	0	0	0	0	0	0	0	0	0	0	0
	PHYHD1_LRRC8A	0	0	0	0	0	0	0	0	0	0	0	0	0	0	0	0	0	0	0	0	0	0	0	0	0	0	0	0	0	0	0	0
	PI4KA_FAM175A	0	0	0	0	0	0	0	0	0	0	0	0	0	0	0	0	0	0	0	0	0	0	0	0	0	0	0	0	0	0	0	0
	PI4KB_SELENBP1	0	0	1	0	0	0	0	0	0	0	0	0	0	0	0	0	0	0	0	0	0	0	0	0	0	0	0	0	0	0	0	0
	PIAS1_ZNF609	0	0	0	0	0	0	0	0	0	0	0	0	0	0	0	0	0	0	0	0	0	0	0	0	0	0	0	0	0	0	0	0
	PIAS4_ZFR2	0	0	0	0	0	0	0	0	0	0	0	0	0	0	0	0	0	0	0	0	0	0	0	0	0	0	0	0	0	0	0	0
	PICALM_MLLT10	0	0	0	0	0	0	0	0	0	0	0	0	0	0	0	0	0	0	0	0	0	0	0	0	0	0	0	0	0	0	0	1
	PICK1_EIF4ENIF1	0	0	0	0	0	0	0	0	0	0	0	0	0	0	0	0	0	0	0	0	0	0	0	0	0	0	0	0	0	0	0	0
	PICK1_POLR2F	0	0	0	0	0	0	0	0	0	0	0	0	0	0	0	0	0	0	0	0	0	0	0	0	0	0	0	0	0	0	0	0
	PID1_DNER	0	0	0	0	0	0	0	0	0	0	0	0	0	0	0	0	0	0	0	0	0	0	0	0	0	0	0	0	0	0	0	0
	PID1_MRPS6	0	0	0	0	0	0	0	0	0	0	0	0	0	0	0	0	0	0	0	0	0	0	0	0	0	0	0	0	0	0	0	0
	PIEZO1_CBFA2T3	0	0	0	0	0	0	0	0	0	0	0	0	0	0	0	0	0	0	0	0	0	0	0	0	0	0	1	0	0	0	0	2
	PIGU_PTPRT	0	0	0	0	0	0	0	0	0	0	0	0	0	0	0	0	0	0	0	0	0	0	0	0	0	0	0	0	0	0	0	0
	PIH1D1_ALDH16A1	0	0	1	0	0	0	0	0	0	0	0	0	0	0	0	0	0	0	0	0	0	0	0	0	0	0	0	0	0	0	0	0
	PIK3C2G_PPFIBP1	0	0	0	0	0	0	0	0	0	0	0	0	0	0	0	0	0	0	0	0	0	0	0	0	0	0	0	0	0	0	0	0
	PIK3CB_BFSP2	0	0	0	0	0	1	0	0	0	0	0	0	0	0	0	0	0	0	0	0	0	0	0	0	0	0	0	0	0	0	0	0
	PIK3CB_COPB2	0	0	0	0	0	0	0	0	0	0	0	0	0	0	0	0	0	0	0	0	0	0	0	0	0	0	0	0	0	0	0	0
	PIK3R1_NDUFB7	0	0	0	0	0	0	0	0	0	0	0	0	0	0	0	0	0	0	0	0	0	0	0	0	0	0	0	0	0	0	0	0
	PIK3R3_ZSWIM5	0	0	0	0	0	0	0	0	0	0	0	0	0	0	0	0	0	0	0	0	0	0	0	0	0	0	0	0	0	0	0	0
	PIM3_CRELD2	0	0	0	0	0	0	0	0	0	0	0	0	0	0	0	0	0	0	0	0	0	0	0	0	0	0	0	0	0	0	0	0
	PIP4K2B_MED24	0	0	1	0	0	0	0	0	0	0	0	0	0	0	0	0	0	0	0	0	0	0	0	0	0	0	0	0	0	0	0	0
	PIP5K1B_PGM5	0	0	0	0	0	0	0	0	0	0	0	0	0	0	0	0	0	0	0	0	0	0	0	0	0	0	0	0	0	0	0	0
	PIP5K1C_MATK	0	0	0	0	0	0	0	0	0	0	0	0	0	0	0	0	0	0	0	0	0	0	0	0	0	0	0	0	0	0	0	0
	PITPNA_PRPF8	0	0	0	0	0	1	0	0	0	0	0	0	0	0	0	0	0	0	0	0	0	0	0	0	0	0	0	0	0	0	0	1
	PITPNM1_CABP2	0	0	0	0	0	0	0	0	0	0	0	0	0	0	0	0	0	0	0	0	0	0	0	0	0	0	0	0	0	0	0	0
	PITPNM3_STX8	0	0	0	0	0	0	0	0	0	0	0	0	0	0	0	0	0	0	0	0	0	0	0	0	0	0	0	0	0	0	0	0
	PKP2_DNM1L	0	0	0	0	0	0	0	0	0	0	0	0	0	0	0	0	0	0	0	0	0	0	0	0	0	0	0	0	0	0	0	0
	PLA2R1_ITGB6	0	0	0	0	0	0	0	0	0	0	0	0	0	0	0	0	0	0	0	0	0	0	0	0	0	0	0	0	0	0	0	0
	PLAA_PTPLAD2	0	0	0	0	0	0	0	0	0	0	0	0	0	0	0	0	0	0	0	0	0	0	0	0	0	0	0	0	0	0	0	0
	PLAUR_ZNF576	0	0	0	0	0	0	0	0	0	0	0	0	0	0	0	0	0	0	0	0	0	0	0	0	0	0	0	0	0	0	0	0
	PLCB3_PGA3	0	0	0	0	0	0	0	0	0	0	0	0	0	0	0	0	0	0	0	0	0	0	0	0	0	0	0	0	0	0	0	0
	PLEKHA2_HTRA4	0	0	0	0	0	0	0	0	0	0	0	0	0	0	0	0	0	0	0	0	0	0	0	0	0	0	0	0	0	0	0	0
	PLEKHA2_KCNU1	0	0	0	0	0	0	0	0	0	0	0	0	0	0	0	0	0	0	0	0	0	0	0	0	0	0	0	0	0	0	0	0
	PLEKHA5_XRCC6BP1	0	0	0	0	0	0	0	0	0	1	0	0	0	0	0	0	0	0	0	0	0	0	0	0	0	0	0	0	0	0	0	0
	PLEKHA6_DCAF5	0	0	0	0	0	0	0	0	0	0	0	0	0	0	0	0	0	0	0	0	0	0	0	0	0	0	0	0	0	0	0	0
[truncated: 1,176 more rows]

## Sheet: Figure 1c
Figure 1c
	FO_Name	Patient_Count
	AAK1_KCMF1	1
	AARS_COG4	1
	AARS2_SPATS1	1
	AARSD1_CCR7	1
	AASS_DNM3	1
	ABCA2_TRIM14	1
	ABCA5_MBTD1	1
	ABCC1_PRKCB	1
	ABCC3_BCAN	1
	ABCC4_ABCB4	1
	ABCC4_COL4A2	1
	ABCC5_CYTL1	1
	ABCD3_AK5	1
	ABHD12_PPP2R2A	1
	ABL1_MYO18B	1
	ABL1_RANBP2	1
	ABL1_RCSD1	2
	ABL1_SLC9A3R1	1
	ABL1_SNX2	2
	ABR_DUXA	1
	ABR_MAN2B1	1
	ABR_YWHAE	1
	ABTB2_TYR	1
	ACACA_ERBB2	1
	ACACA_SRCIN1	1
	ACBD6_IVNS1ABP	1
	ACER2_C8orf37	1
	ACER3_PPME1	1
	ACER3_SDK1	1
	ACER3_UVRAG	1
	ACIN1_NUTM1	3
	ACLY_DNAJC7	1
	ACO2_ZC3H7B	1
	ACOT11_C8B	1
	ACOT7_FUCA1	1
	ACOX3_RB1	1
	ACPP_AXL	1
	ACPP_MYC	1
	ACPP_SAFB2	1
	ACPP_SKIL	1
	ACSF2_SPAG9	1
	ACSS1_PHACTR3	1
	ACSS3_KRT77	1
	ACSS3_STAU2	1
	ACTL6A_ALG3	1
	ACTN1_SCGN	1
	ACTN4_CAPZB	1
	ACTN4_FTO	1
	ACTN4_MAP4K1	1
	ACTN4_TIMM50	1
	ACTR10_GALC	1
	ACTR2_TSGA10	1
	ACTR5_RPRD1B	1
	ADAM17_YWHAQ	1
	ADAM9_ATP6V1H	1
	ADAM9_PROSC	1
	ADAM9_RNF170	1
	ADAMTS10_MLLT1	1
	ADAMTS16_ETV6	1
	ADAMTS17_LRRC28	1
	ADAMTS17_RTKN2	1
	ADAMTS9_ULK4	1
	ADAMTSL2_MAPKAP1	1
	ADC_PHIP	1
	ADCK2_DPP6	1
	ADCK4_AKAP8	1
	ADCY9_GLYR1	1
	ADCY9_PRKCB	1
	ADCY9_SRL	1
	ADGRL1_TMPRSS9	1
	ADI1_KHDRBS3	1
	ADIPOR1_RGS8	1
	ADIPOR2_FOXJ2	1
	ADK_C10orf11	1
	ADK_KCNMA1	1
	ADNP_SCCPDH	1
	ADNP_SYCP2	1
	ADRBK1_BAIAP2	1
	ADRBK1_IQGAP1	1
	ADRBK2_SF3A1	1
	AFAP1_ABLIM2	1
	AFAP1_NTRK2	1
	AFF1_PTPN13	1
	AFF1_RAD51B	1
	AFF3_ASZ1	1
	AFF3_NPAS2	1
	AFF3_TMEM182	1
	AFF4_SNTG2	1
	AFMID_TNRC6C	1
	AGAP1_ATG4B	1
	AGAP1_IGSF21	1
	AGAP1_RINT1	1
	AGAP1_WDR11	1
	AGAP2_TMEM67	1
	AGAP3_TG	1
	AGBL4_FAF1	1
	AGGF1_RAF1	6
	AGK_BRAF	3
	AGPAT2_CDC42SE1	1
	AGPAT6_ADAM32	1
	AGPAT6_FNTA	1
	AGPAT9_COPS4	1
	AGRN_BAD	1
	AGRN_NOC4L	1
	AHCYL1_DENND2D	1
	AHCYL2_SND1	1
	AHI1_C12orf50	1
	AHI1_CHEK2	1
	AHI1_MYB	1
	AHR_CDK14	1
	AIMP2_EIF2AK1	19
	AK3_DOCK8	1
	AK3_RCL1	1
	AKAP12_ASCC3	1
	AKAP12_CCND3	1
	AKAP13_NTRK3	1
	AKAP13_RET	1
	AKAP6_EGLN3	1
	AKAP8_VMP1	1
	AKIRIN1_MEAF6	1
	AKIRIN2_ANKRD55	1
	AKT3_SDCCAG8	1
	ALCAM_EIF2A	1
	ALCAM_SH3KBP1	1
	ALCAM_YIF1B	1
	ALDH3A2_PITPNM2	1
	ALDH5A1_MAP3K5	1
	ALDH9A1_NME7	1
	ALG1_SEC14L5	1
	ALG10B_IGFBP6	1
	ALG14_NRD1	1
	ALG5_WBSCR17	1
	ALG8_NARS2	1
	ALG9_DIXDC1	1
	ALX4_STK33	1
	AMACR_NDUFAF2	1
	AMDHD2_SRRM2	1
	AMFR_ITGAM	1
	AMOTL1_CCDC88B	1
	AMOTL1_SLCO2B1	1
	AMPD3_ANKH	1
	AMPH_ETV6	1
	ANK2_ARHGAP10	1
	ANK3_CHN2	1
	ANK3_WIPF2	1
	ANKHD1_TIAM2	1
	ANKLE2_NCOR2	1
	ANKLE2_NHP2L1	1
	ANKRD12_MTHFD2L	1
	ANKRD17_WDFY3	1
	ANKRD22_LRRTM3	1
	ANKRD22_MSMB	1
	ANKRD39_FAM178B	1
	ANKRD40_LRRC6	1
	ANLN_EEPD1	1
	ANLN_POU6F2	1
	ANO1_ABHD15	1
	ANO1_CYP2R1	1
	ANO1_UNC5D	1
	ANO6_HNRNPUL1	1
	ANXA2_RNF114	1
	ANXA2_RORA	1
	ANXA7_LGALS12	1
	ANXA9_MRPL9	1
	AP1M1_RAB8A	1
	AP2A2_EPS8L2	1
	AP2A2_PSMD13	1
	AP2A2_TALDO1	1
	AP2A2_TMEM80	2
	AP3B1_DCTN4	1
	AP3D1_KCTD19	1
	AP3D1_REXO1	1
	AP5S1_RNF24	1
	APBB1IP_DNAJC1	1
	APBB2_DMD	1
	APH1A_SLAMF1	1
	APOPT1_MARK3	1
	APP_RCAN1	1
	APPL2_CIT	1
	APTX_ARL5B	1
	ARAP1_FADD	1
	ARF3_CHFR	1
	ARFGAP2_FBRSL1	1
	ARFGEF1_CPA6	1
	ARFGEF2_CNIH2	1
	ARFGEF2_FAM19A5	1
	ARFGEF2_TSHZ2	1
	ARFIP1_FGB	1
	ARHGAP12_SORCS3	1
	ARHGAP15_KYNU	1
	ARHGAP21_ENKUR	1
	ARHGAP21_PDCD11	1
	ARHGAP23_ASIC2	1
	ARHGAP23_TEX14	1
	ARHGAP32_C20orf24	1
	ARHGAP32_CWF19L2	1
	ARHGAP42_PGR	1
	ARHGAP44_DNAH2	1
	ARHGAP44_RPL38	1
	ARHGAP5_NUBPL	1
	ARHGEF12_CNTN5	1
	ARHGEF17_EP300	1
	ARHGEF18_MAPKAP1	1
	ARHGEF2_PAQR6	1
	ARHGEF2_SSR2	1
	ARHGEF3_ACP6	1
	ARHGEF3_ANO10	1
	ARHGEF38_ZNF622	1
	ARHGEF7_SPATA7	1
	ARID1A_BEND5	1
	ARID1A_DHDDS	1
	ARID1A_RNF31	1
	ARID1A_SEC11A	1
	ARID1A_THBS3	1
	ARID1A_YTHDF2	1
	ARID1B_EZR	1
	ARID1B_PLEKHG1	1
	ARID1B_PREP	1
	ARID1B_QKI	1
	ARID1B_SNX9	1
	ARID1B_ZNF384	1
	ARID2_ZNF641	1
	ARID3A_MORC2	1
	ARID3A_PMEPA1	1
	ARID4B_PCNXL2	1
	ARID5B_ABLIM1	1
	ARIH2_CAMP	1
	ARIH2_DHX30	1
	ARL16_C16orf70	1
	ARMC1_PEX19	1
	ARMC1_UBE2W	1
	ARMC8_IFT57	1
	ARNTL_RIC8B	1
	ARRB1_GDPD5	2
	ARSB_DMGDH	1
	ART3_SLC25A13	1
	ASAH1_IKBKB	1
	ASAP1_CLVS1	1
	ASAP1_KCNH1	1
	ASCC3_GRIK2	3
	ASPSCR1_METRNL	3
	ASS1_NCS1	1
	ASTN2_ARHGDIG	1
	ASXL1_TM9SF4	2
	ATAD1_JMJD1C	1
	ATAD1_LIPF	1
	ATAD2_FAM178B	1
	ATAD2_PODXL	1
	ATAD2_WDYHV1	3
	ATAD2_ZFPM2	1
	ATAD3B_HADHB	1
	ATE1_ZRANB1	1
	ATF6_PCP4L1	1
	ATF6_SH2D1B	1
	ATF7_ATP5G2	1
	ATF7_SPATS2	1
	ATF7IP_JAK2	3
	ATF7IP_PDGFRB	1
	ATF7IP_RERG	1
	ATF7IP_TMPRSS2	1
	ATG2A_EFCAB6	1
	ATG5_QRSL1	1
	ATG7_BRAF	1
	ATP11A_CUL4A	1
	ATP11A_MCF2L	1
	ATP11A_TUBGCP3	1
	ATP11B_CARS	1
	ATP11B_MED10	1
	ATP11B_TFRC	1
	ATP1B1_RCSD1	1
	ATP1B3_RNF7	1
	ATP2A2_EP400	1
	ATP2A2_IFT81	1
	ATP2A2_RRP1	1
	ATP2A3_FGF3	1
	ATP2C1_ACPP	1
	ATP5B_VWA3B	4
	ATP6V0A1_MSI2	1
	ATP6V1B2_KHDRBS2	1
	ATP8A1_CORIN	1
	ATPAF1_OSBPL9	1
	ATR_DBR1	1
	ATRN_UQCRB	1
	ATXN10_APPL1	1
	ATXN2_GIT2	1
	AVIL_HIP1R	1
	AXIN2_LRRC37A3	1
	B3GALTL_MTUS2	1
	B4GALNT1_CTDSP2	1
	B4GALNT3_SLCO4A1	1
	B4GALT4_ACSL5	1
	B4GALT7_NSD1	1
	BACH1_DSCR3	1
	BAG4_FGFR1	1
	BAG4_NEDD8	1
	BAG6_TAF8	1
	BAI1_EXT1	1
	BAIAP2_TBCD	1
	BANK1_C4orf22	1
	BANK1_GSTCD	1
	BAX_DHDH	1
	BAZ1B_POMZP3	1
	BAZ1B_ZP3	1
	BAZ2A_PRIM1	1
	BBS4_CSNK1G1	1
	BCAR3_ABCA4	1
	BCAS3_ABCA8	1
	BCAS3_BRIP1	1
	BCAS3_CYTH1	1
	BCAS3_GIT1	1
	BCAS3_GRIK2	1
	BCAS3_RAD51C	1
	BCAS3_RNF169	1
	BCAS3_VMP1	1
	BCAS4_PTPN1	1
	BCL2L11_BRAF	1
	BCL2L13_DGCR14	1
	BCL2L14_ETV6	1
	BCL3_APOE	1
	BCL3_GRIK4	1
	BCL7A_KCNIP3	1
	BCL9L_CBL	1
	BCOR_L3MBTL2	2
	BCR_ABL1	122
	BCR_JAK2	3
	BCR_MOV10L1	1
	BCR_MRVI1	1
	BDH1_ZBBX	1
	BEND3_AIM1	1
	BFAR_SPNS1	1
	BICC1_DPYSL4	1
	BICD1_CCDC91	1
	BICD1_SOX5	1
	BICD2_JAK2	1
	BIRC6_MATN3	1
	BLNK_PIK3AP1	1
	BLNK_ZNF536	1
	BMPR1A_C10orf11	1
	BMPR1A_ENTPD1	1
	BMPR2_ATG4B	1
	BNC2_CNTLN	1
	BOC_SIDT1	1
	BPIFB1_SNAPC5	1
	BPTF_NSF	1
	BPTF_NUTM1	1
	BPTF_PITPNC1	1
	BPTF_RGS9	1
	BRAF_AGK	3
	BRAF_AP3B1	1
	BRAF_ATG7	1
	BRAF_FAM114A2	1
	BRAF_MACF1	1
	BRAF_SLC26A4	1
	BRAF_SND1	1
	BRCA1_NMT1	1
	BRD4_TYK2	1
	BRD9_CEP72	1
	BRD9_NUTM1	2
	BRD9_TPPP	1
	BRE_PRKCE	1
	BRSK1_HSPBP1	1
	BRWD1_ABCG1	1
	BRWD1_HEXA	1
	BRWD1_SMC1A	1
	BRWD3_FAM155A	1
	BSDC1_YARS	1
	BSN_ARL8B	1
	BSPRY_NPM1	1
	BTBD1_MRPL46	1
	BTBD2_KIAA1109	1
	BTBD2_OAS2	1
	BTBD9_FARS2	1
	BTF3L4_INADL	1
	BTF3L4_STMN1	1
	BTN3A3_BTN3A1	7
	BTRC_HIF1AN	1
	BYSL_ZFAND3	1
	BZW2_TSPAN13	1
	C10orf76_MGEA5	1
	C11orf30_UVRAG	1
	C11orf49_CD5	1
	C11orf49_NUP98	1
	C11orf80_BBS1	1
	C11orf80_INTS4	1
	C11orf95_MAML2	2
	C11orf95_RELA	35
	C11orf95_YAP1	1
	C12orf49_MDM2	1
	C12orf49_SLC35E3	1
	C12orf49_SRRM4	1
	C12orf5_PRR4	1
	C16orf52_OTOA	1
	C16orf87_ATXN2	1
	C19orf10_MAP2K3	1
	C19orf25_MED1	1
	C2CD3_RNF169	1
	C2orf43_RTN4	1
	C5orf42_NPR3	1
	C6orf106_LRRC1	1
	C6orf62_FAM65B	1
	C7orf50_MAD1L1	1
	C7orf73_BRAF	1
	C8orf76_ATAD2	1
	C9orf3_WDR53	1
	CA12_USP3	1
	CA3_MYBL1	1
	CABLES1_FTO	1
	CACHD1_CLIC4	1
	CACNA1C_CDC34	1
	CACNA1C_EEA1	1
	CACNA1D_PRKCD	1
	CACNA1I_TAB1	1
	CACNA2D1_NAALADL2	1
	CACNG4_VMP1	1
	CADM1_SORL1	1
	CADPS2_LMOD2	1
	CADPS2_XRCC6BP1	1
	CALN1_TBL2	1
	CAMK2B_CYTH2	1
	CAMK2D_ANK2	1
	CAMTA1_DHRS3	1
	CAPN13_GALNT14	1
	CAPN5_PELI3	1
	CAPRIN1_CAT	1
	CAPZA2_MET	1
	CAPZA2_PTPRN2	1
	CAPZB_SCEL	1
	CARM1_C19orf38	1
	CASC4_TGM5	1
	CASP7_SORCS1	1
	CASP8_ALS2CR12	1
	CAST_FAM172A	1
	CASZ1_PRKD2	1
	CATSPERB_FBLN5	1
	CATSPERG_RASSF1	1
	CBFA2T2_PAX5	1
	CBFA2T3_GLIS2	13
	CBFB_C16orf70	3
	CBFB_MYH11	39
	CBFB_NUTF2	1
	CBR4_GALNTL6	1
	CBWD1_PSD4	1
	CBWD2_PSD4	1
	CC2D1A_RLN3	1
	CCDC104_ACYP2	1
	CCDC127_TERT	1
	CCDC132_CDH1	1
	CCDC132_PPP6R3	1
	CCDC14_ADAM19	1
	CCDC6_RET	26
	CCDC6_UBE2D1	1
	CCDC90B_PLXDC1	1
	CCDC91_LYRM5	1
	CCDC91_NTSR1	1
	CCDC91_PDZRN4	1
	CCM2_PPIA	2
	CCM2_SNX8	1
	CCNF_NOL4	1
	CCNY_AKAP10	1
	CCNY_BRAF	1
	CCRN4L_MGST2	1
	CCT4_COMMD1	1
	CD151_EFCAB4A	1
	CD40_XPO5	1
	CD44_CAPRIN1	1
	CD44_PDHX	2
	CD55_C4BPA	1
	CD55_PLD5	1
	CD59_FBXO3	1
	CD74_ROS1	2
	CD83_LAMA2	1
	CD99L2_ARHGAP36	1
	CD99L2_CXorf66	1
	CDC14B_AUH	1
	CDC25A_SPINK8	1
	CDC25C_ANKHD1-EIF4EBP3	1
	CDC27_USP32	1
	CDC37_ELL	1
	CDC37_PDE4A	1
	CDC42BPA_EPRS	1
	CDC42BPA_PRKG1	1
	CDC42BPB_RGS6	1
	CDC42BPB_ZFYVE1	1
	CDC5L_PITPNC1	1
	CDC5L_SPATS1	1
	CDH1_CCDC132	1
	CDH1_CIRH1A	1
	CDH1_NPFFR2	1
	CDH1_TRHDE	1
	CDK12_FBXL20	1
	CDK5RAP2_ENG	1
	CDK5RAP2_GRIN1	1
	CDK6_HEPACAM2	1
	CDK6_PHIP	1
	CDK6_SFTA3	1
	CDK7_CCNB1	1
	CDKAL1_ASH1L	1
	CDKAL1_TBC1D1	1
	CDKL2_G3BP2	1
	CDKN2A_MGA	1
	CELSR1_CERK	1
	CELSR1_SEZ6L	1
	CENPC_ABL1	1
	CENPV_FERMT1	1
	CEP112_OTOA	1
	CEP170_RGS7	1
	CEP350_HP	1
	CEP350_NVL	1
	CEP70_GYG1	1
	CEP70_STAG1	1
	CEP85L_REV3L	1
	CERK_SCUBE1	1
	CES2_GPATCH2	1
	CHAF1A_CCDC94	1
	CHD1_SLCO6A1	1
	CHD2_HOMER2	1
	CHD3_RAD51C	1
	CHD4_DTX1	1
	CHD4_VWF	1
	CHD6_EFCAB11	1
	CHD7_PLAG1	1
	CHD7_TCF7L2	1
	CHD7_TOX	3
	CHD8_TOX4	1
	CHD9_RAD51B	1
	CHID1_IGF1R	1
	CHKA_GDPD5	1
	CHKA_HNF1B	1
	CHKA_PC	1
	CHM_KLHL4	1
	CHMP5_VMP1	1
	CHST11_HCFC2	1
	CHST11_RFX4	1
	CHSY3_RBM22	1
	CISD1_GABRA1	1
	CKAP5_TMEM135	1
	CKAP5_VMP1	1
	CKS2_PCSK5	1
	CLCN3_SMAD1	1
	CLDN10_TTC12	1
	CLIC4_GRHL3	1
	CLIC6_ITSN1	1
	CLIP1_KNTC1	2
	CLIP2_NCF1	1
	CLK1_PPIL3	1
	CLK2_ASH1L	1
	CLNS1A_AQP11	1
	CLOCK_PHF21A	1
	CLOCK_SRD5A3	1
	CLPB_ARMC4	1
	CLPB_C2CD3	1
	CLPB_MTUS2	1
	CLPTM1_AP1M1	1
	CLPTM1L_CDHR2	1
	CLPX_IGDCC4	1
	CLSTN1_CTNNBIP1	1
	CLTA_UBE2R2	1
	CLTC_ETV4	1
	CLTC_PTRH2	1
	CLTC_ROS1	1
	CMIP_CDYL2	1
	CNKSR1_MAN1C1	1
	CNN3_ALG14	2
	CNOT2_GLT1D1	1
	CNOT2_SLC45A4	1
	CNST_RGS7	1
	CNTRL_DENND1A	1
	COG5_DPP6	1
	COL22A1_RAD54B	1
	COL3A1_CLU	3
	COL3A1_GULP1	1
	COL4A1_ATP11A	1
	COL5A1_PTGES2	1
	COLEC12_AMACR	1
	COMMD10_DGKI	1
	COPE_TMEM59L	1
	COQ10A_USP5	1
	COQ6_ACOT4	1
	CORO1C_RBFOX1	1
	CORO7_CLEC16A	1
	CPD_AATF	1
	CPD_SKAP1	1
	CPD_TBX2	1
	CPEB4_STK32A	1
	CPED1_SND1	1
	CPM_GOLT1B	2
	CPM_KCNMA1	1
	CPQ_AZIN1	1
	CPSF6_RAB3IP	1
	CPSF6_TSPAN31	1
	CPT1A_ADAM2	1
	CPT2_SCP2	1
	CREB3_TLN1	1
	CREB3L2_CPA2	1
	CREBBP_ATG10	1
	CREBBP_DNAJA3	1
	CREBBP_KAT6A	2
	CREBBP_NUBP1	1
	CREBBP_PRSS33	1
	CREBBP_UTRN	1
	CREBBP_ZNF500	1
	CRLS1_NFX1	1
	CRTC1_LYPD4	1
	CRTC2_KIAA0907	1
	CRYBG3_IL20RB	1
	CSE1L_ARFGEF2	1
	CSF2RA_CRLF2	4
	CSGALNACT2_SLC16A9	1
	CSMD1_DOCK5	1
	CSMD3_RIMS2	1
	CSTF3_LMO2	1
	CTDSP2_LSM14A	1
	CTDSP2_METTL1	1
	CTDSPL_TMCC1	1
	CTIF_GRM4	1
	CTNNA1_CYSTM1	1
	CTNNA3_C14orf166B	1
	CTNNA3_LOH12CR1	1
	CTNNA3_MGMT	1
	CTNNB1_ULK4	3
	CTNND2_NRBP1	1
	CTPS2_RBBP7	1
	CTSB_DOCK5	1
	CTSH_RASGRF1	1
	CTTN_ANO1	1
	CTTN_DSG1	1
	CTTN_INPPL1	1
	CTTN_SHANK2	1
	CUL5_ATM	1
	CUX1_AHCYL2	1
	CUX1_EHBP1L1	1
	CUX1_NUTM1	3
	CUX1_THSD7A	1
	CWC25_B4GALNT2	1
	CXADR_APP	1
	CXCL16_TEKT1	1
	CYFIP1_ACACA	1
	CYTH3_MAD1L1	1
	DAB1_CREG1	1
	DACT3_PRKD2	1
	DAP_SNX9	1
	DAP_SPTBN2	1
	DAPK1_AGTPBP1	1
	DCAF15_ZNF333	1
	DCAF7_VMP1	1
	DCBLD2_ABI3BP	1
	DCDC2_TNNC1	1
	DCK_GRSF1	1
	DCP2_REEP5	1
	DCTN2_DDX23	1
	DCUN1D1_CCDC50	1
	DDX3X_MLLT10	2
	DDX42_BRIP1	1
	DDX42_RPS6KB1	1
	DDX5_ART1	1
	DDX5_ZNF511	3
	DDX52_PSMD3	1
	DDX52_TMIGD1	1
	DDX54_IQCD	1
	DDX60_SPOCK3	1
	DEF8_FBXO31	1
	DEGS2_WARS	1
	DEK_NUP214	2
	DENND1A_CADPS2	1
	DENND1A_NDUFA8	1
	DENND1B_RRP15	1
	DENND4C_RHOBTB2	1
	DENND5A_SBF2	1
	DENND5B_EPS8	1
	DEPDC5_BID	1
	DEPTOR_ENPP2	1
	DGKD_UGT1A4	1
	DGKE_KRT222	1
	DGUOK_ACTG2	2
	DHCR24_PCNXL2	1
	DHRS1_METTL3	1
	DHRS4_SCFD1	1
	DHRS4L2_DHRS2	1
	DHX35_DNTTIP1	1
	DHX40_TUBD1	1
	DHX57_SOS1	1
	DHX8_GPATCH8	1
	DHX9_PRELID1	1
	DIAPH2_F8	1
	DIAPH3_TDRD3	1
	DIP2A_PRR4	1
	DIP2B_TAF8	1
	DIP2C_PDGFRA	1
	DIRC2_DDT	1
	DIS3L2_DNM1	1
	DIS3L2_SPHKAP	1
	DIS3L2_UBE2E3	1
	DIXDC1_GAB2	1
	DLG1_BDH1	1
	DLG1_CRYBG3	1
	DLG3_UNC5D	1
	DLG5_PCDH15	1
	DLGAP1_RAB31	1
	DLGAP2_WDFY2	1
	DMC1_DNAL4	1
	DMD_LIX1L	1
	DMGDH_NMNAT2	1
	DMTF1_SEMA3D	1
	DMWD_KDM4C	1
	DMXL1_NANS	1
	DNAJB12_HHEX	1
	DNAJB12_SLC25A16	1
	DNAJC17_CIB2	1
	DNAJC17_PPP1R14D	2
	DNAJC19_ADK	1
	DNAJC24_ELP4	1
	DNAJC3_FARP1	1
	DNAJC9_TTC18	2
	DNER_TRIP12	1
	DNM1_LCN2	1
	DNM2_PDE4A	1
	DNM2_SLC44A2	1
	DNMT3B_COMMD7	1
	DNTT_BLNK	1
	DOC2B_USP43	1
	DOCK1_PPAPDC1A	1
	DOCK10_BARD1	1
	DOCK5_KIF13B	1
	DOCK7_NMT2	1
	DOCK8_OSBP	1
	DOLPP1_SPTAN1	1
	DOPEY2_TRPM2	1
	DOT1L_TECR	1
	DPF2_POLA2	1
	DPM1_EZR	1
	DPP3_FKBP2	1
	DPP3_PACS1	1
	DPP6_ACTR3B	1
	DPY19L1_CDKAL1	1
	DPY19L1_SDK1	1
	DPY19L3_TDRD12	1
	DPYD_STAB2	1
	DRG1_MYO18B	1
	DSCAML1_MPZL2	1
	DSCR3_NIPBL	1
	DSP_RCAN2	1
	DTD1_KIF16B	1
	DTD1_RALGAPA2	1
	DTL_AGBL4	1
	DTL_INTS7	1
	DTNA_ZNF521	1
	DTNB_CNOT4	1
	DTX4_CCDC102B	1
	DUSP12_NAV1	1
	DUSP22_PTK7	1
	DUSP7_PBRM1	1
	DYM_SLC14A2	1
	DYNC1LI1_GADL1	1
	DYNC1LI1_MRPS11	1
	DYNLT3_U2AF2	1
	DYX1C1_RFX7	1
	E2F5_CA3	1
	EAPP_USP13	1
	EARS2_VMP1	1
	EBF1_JAK2	1
	EBF1_PDGFRB	11
	EBPL_MIPEP	1
	ECE1_WNT4	1
	ECHDC1_FYN	1
	ECT2_KALRN	1
	EDEM1_GPD1L	1
	EEA1_PAH	1
	EEA1_TMCC3	1
	EEA1_UBE2N	1
	EED_TMEM126B	1
	EEF1A2_DKKL1	1
	EEF1G_ROS1	1
	EEF2_SMARCA4	2
	EFCAB11_ASB2	1
	EFCAB2_SDCCAG8	1
	EFHD1_EIF4E2	2
	EFNA4_C20orf96	1
	EFR3A_ASAP1	1
	EFR3A_ZFAT	1
	EFTUD1_CDADC1	1
	EFTUD1_KHDRBS2	1
	EFTUD2_C1QL1	1
	EFTUD2_KRT24	1
	EGFR_ACADM	1
	EGFR_ERP44	1
	EGLN2_PLD3	1
	EHBP1_COMMD1	1
	EHD1_ADRBK2	1
	EHD4_FSIP1	1
	EHHADH_ABCC5	1
	EHMT1_GRIN1	1
	EIF1_MED28	1
	EIF2AK4_BUB1B	1
	EIF2B3_HYI	1
	EIF2S1_GPHN	1
	EIF3M_UEVLD	1
	EIF4A1_PHOSPHO1	1
	EIF4A2_FAM149B1	1
	EIF4G3_RAP1GAP	1
	EIF4H_ELN	1
	ELAC2_COX10	1
	ELF5_CAT	1
	ELL2_SPATA9	1
	ELMO1_SCIN	1
	ELMO2_STAP1	1
	ELMO2_TTLL9	1
	ELMOD3_TTC27	1
	ELN_METTL2A	1
	ELP2_MAPRE2	1
	ELP2_MOCOS	1
	ELP4_CFTR	1
	EML1_CDC27	1
	EML4_ALK	8
	EML4_BRAF	1
	EML4_CASK	1
	ENDOV_IKZF3	1
	ENPP1_RIPPLY2	1
	ENTPD7_IDE	1
	EP300_BCOR	2
	EP300_MCHR1	1
	EP300_TNRC6B	1
	EP300_ZNF384	8
	EP400_SFSWAP	1
	EPB41_ITPR1	1
	EPB41L2_LAMA2	1
	EPB41L3_LAMA1	1
	EPC1_ARHGAP12	1
	EPC1_PTGR2	1
	EPC2_THSD7B	1
	EPHA2_LSM14B	1
	EPHA4_ANKZF1	1
	EPHA5_RUFY3	1
	EPHB2_NTRK1	1
	EPHX2_PTK2B	1
	EPN1_U2AF2	1
	EPS15L1_CPAMD8	1
	EPS15L1_MED26	1
	EPSTI1_TSC22D1	1
	ERAL1_DIDO1	1
	ERBB2_CDK12	1
	ERBB2_PGAP3	1
	ERBB2_PPP1R1B	1
	ERBB2_STARD3	1
	ERBB2IP_ASXL1	1
	ERBB3_COX4I2	1
	ERC1_PIK3C2G	1
	ERC1_RET	1
	ERC1_VWF	1
	ERC2_ARHGEF3	1
	ERCC3_MAP3K2	1
	ERG_DYRK1A	1
	ERGIC1_RANBP17	2
	ERGIC3_MAP1LC3A	1
	ERI3_EIF2B3	1
	ERICH1_IYD	1
	ERO1LB_HEATR1	1
	ERP44_CHRDL2	1
	ESCO1_LAMA3	1
	ESR1_MTHFD1L	1
	ESRP2_SLC7A6	1
	ESRRG_ACBD3	1
	ESYT1_MED14	1
	ETHE1_BMP5	1
	ETHE1_CADM4	1
	ETNK1_GLT1D1	1
	ETNK1_RCAN2	1
	ETV4_CCL16	1
	ETV6_ABL1	5
	ETV6_C7ORF72	1
	ETV6_CD163	2
	ETV6_CDK2AP1	1
	ETV6_CTNNB1	1
	ETV6_ELMO1	2
	ETV6_FAM169B	2
	ETV6_IKZF1	2
	ETV6_INO80D	1
	ETV6_JAK2	4
	ETV6_NTRK3	21
	ETV6_PDGFRB	1
	ETV6_PLEKHG6	1
	ETV6_RUNX1	185
	ETV6_SRRM1	1
	EVI5L_VAV1	1
	EVL_EML1	1
	EWSR1_ABR	1
	EXOC4_SLC25A13	1
	EXOC6B_SFXN5	1
	EXOSC1_RRP12	1
	EXT1_RSF1	1
	EXT1_WDYHV1	1
	EYA3_POP4	1
	EZR_ROS1	2
	F11R_COPA	1
	F11R_NOS1AP	1
	FAAH_RAD54L	1
	FAF1_DCAF6	1
	FAF1_HOOK1	1
	FAF1_LRRC7	1
	FAF1_PTRH2	1
	FAM102A_PTGES2	1
	FAM102B_SLC25A24	1
	FAM102B_TRAPPC8	1
	FAM104A_SLC39A11	1
	FAM111B_MS4A5	1
	FAM114A1_EEPD1	1
	FAM114A1_IQCE	1
	FAM114A2_BRAF	1
	FAM117B_ATIC	1
	FAM134C_CNTNAP1	1
	FAM13C_FAM149B1	1
	FAM13C_S100P	2
	FAM160A1_IL15	1
	FAM168B_ANKRD42	1
	FAM169A_ANKRD31	1
	FAM172A_FHIT	1
	FAM177A1_IQSEC3	1
	FAM177A1_KIAA0391	1
	FAM211A_PEMT	1
	FAM21A_LURAP1L	1
	FAM3C_SUSD2	1
	FAM53B_KCNN1	1
	FAM53B_SGK2	1
	FAM76A_WDTC1	1
	FAM83D_SPECC1L	1
	FAM83F_BAIAP2L2	1
	FAM83G_GRAP	1
	FAM98B_RASGRP1	1
	FANCD2_MTMR14	1
	FANCI_HADHB	1
	FARP1_NME1	1
	FARP1_NME1-NME2	1
	FAS_CTNND2	1
	FAT1_KIAA1430	1
	FAT3_DPP3	1
	FAU_SRRM1	1
	FBN1_IL1RAPL2	1
	FBRSL1_PAX5	1
	FBXL20_GDPD5	1
	FBXL20_MSL1	2
	FBXL5_RAB28	1
	FBXL7_MRPL51	1
	FBXO22_SNX33	1
	FCHSD2_ATP6V1H	1
	FCHSD2_CFAP57	1
	FCHSD2_CPT1A	1
	FCHSD2_GLOD4	1
	FCHSD2_NBPF6	1
	FDFT1_GATA4	1
	FDPS_IPO9	1
	FERMT1_MCM8	1
	FGD6_TBC1D30	1
	FGF12_SYN3	1
	FGF2_FREM3	1
	FGFR1_TACC1	6
	FGFR1OP_ABCC4	1
	FGFR2_BICC1	2
	FGFR2_CCDC6	1
	FGFR2_ENPP2	1
	FGFR2_KIAA1598	2
	FGFR2_OFD1	1
	FGFR3_AES	1
	FGFR3_ELAVL3	1
	FGFR3_FBXO28	1
	FGFR3_TACC3	60
	FGGY_CDH17	1
	FHDC1_ARFIP1	1
	FHOD3_ELP2	1
	FHOD3_MOCOS	2
	FHOD3_MYOM1	1
	FIG4_WASF1	1
	FIP1L1_SLC38A8	1
	FIP1L1_SORCS1	1
	FKBP15_RET	1
	FLCN_EVPLL	1
	FLT3LG_ALDH16A1	1
	FMN1_SLC44A1	2
	FNBP4_INSL3	1
	FNBP4_PVRL1	1
	FNDC3A_RB1	1
	FOXJ3_CLIC6	1
	FOXJ3_TUFT1	1
	FOXK2_SKAP1	1
	FOXM1_SLC2A14	1
	FOXN2_SPTBN1	1
	FOXN3_SLC25A21	1
	FOXO1_ELF1	1
	FOXO3_PPP1R9A	1
	FRAS1_SHROOM3	1
	FRG1_PPP1R1B	1
	FRMD4A_APBB1IP	1
	FRMD4B_PPP2R3A	1
	FRS2_PIP4K2C	1
	FRYL_DTD1	1
	FSTL4_SLIT3	1
	FTO_RBL2	2
	FUNDC2_ITPR2	1
	FUS_ERG	2
	FUS_FEV	1
	FUS_FLI1	1
	FUS_PRSS36	1
	FUT10_GAB2	1
	FUT10_PPP3CC	1
	FXR1_MCCC1	1
	FXR2_TARBP1	1
	FXYD3_TARM1	1
	FYCO1_ATG7	1
	FYCO1_RAF1	1
	FYN_FNDC1	1
	FYTTD1_ALDH1A3	1
	FYTTD1_DNAJC7	1
	FZD4_LAMTOR1	1
	FZD6_BAALC	1
	FZR1_CNN1	1
	FZR1_NCLN	1
	G6PD_F8	1
	GAB2_CHKA	1
	GAB2_MYO7A	1
	GAK_MAGI1	1
	GALK2_C15orf43	1
	GALNT11_PRKAG2	1
	GALNT2_KIF26B	1
	GALNT7_CEP44	1
	GALNT7_SAP30	1
	GART_PCP4	1
	GAS8_SPIRE2	1
	GATA3_TAF3	1
	GATA5_PRPF6	1
	GBA2_ATP6V1C1	1
	GBAS_PSPH	2
	GBE1_ZNF385D	1
	GCN1L1_RPLP0	1
	GET4_HEATR2	1
	GFM1_MLF1	1
	GFOD1_BCAS1	1
	GFRA3_TTC8	1
	GGA2_PRKCB	1
	GIGYF2_CHRND	1
	GIGYF2_DIS3L2	1
	GIGYF2_EFHD1	1
	GIGYF2_EIF4E2	1
	GIGYF2_NGEF	1
	GIPR_PRR12	1
	GLB1_INSC	1
	GLG1_COG4	1
	GLIS3_PLGRKT	1
	GLIS3_RCL1	1
	GLOD4_NPLOC4	1
	GLRX3_C10orf11	1
	GLT8D1_OSBPL1A	1
	GLYCTK_ALAS1	1
	GMDS_CCND3	1
	GMDS_LAMA1	1
	GMDS_MRPS18B	1
	GNA11_TMCO3	1
	GNA12_ADSS	1
	GNA13_CEP112	1
	GNAI3_SARS	1
	GNAQ_C9orf64	1
	GNB5_EPHA2	1
	GNE_ERP27	1
	GNS_NUP107	1
	GNS_RASSF3	1
	GOLGA3_SLC35E3	1
	GOLGA4_HSPA8	1
	GOLGA4_MLH1	1
	GOLGB1_CCDC58	1
	GOLGB1_IQCB1	1
	GOLIM4_SLC40A1	1
	GOLIM4_ZBBX	1
	GOLPH3_LRTM1	1
	GOLPH3_SLC6A19	1
	GON4L_CCT3	1
	GON4L_IQGAP3	1
	GON4L_PIPOX	1
	GOPC_ABLIM1	1
	GOSR1_AP2B1	1
	GOSR1_JUP	1
	GPATCH8_NPLOC4	1
	GPATCH8_ZMYM4	1
	GPBP1_MTRR	1
	GPD1L_REEP1	1
	GPI_EYS	1
	GPLD1_TDP2	1
	GPNMB_NUPL2	1
	GPR116_MEP1A	1
	GPR158_MYO16	1
	GPR98_CLPTM1L	1
	GPRC5B_C16orf96	1
	GPSM1_NUP214	1
	GRB10_DDC	1
	GRB10_SLC2A13	1
	GRB2_ACOX1	1
	GRB7_PGAP3	1
	GRB7_PLXDC1	1
	GRHL2_PAGE3	1
	GRIA4_NAALAD2	1
	GRID1_PGPEP1L	1
	GRIK2_RNF217	1
	GRIK4_BCL3	1
	GRIK4_TMPRSS4	1
	GRIK5_HIF3A	1
	GRTP1_COL4A2	1
	GSK3A_ZNF564	1
	GSK3B_FSTL1	1
	GSN_NTRK1	1
	GSTA4_NADSYN1	1
	GTF2A1_KIAA0391	1
	GTF2E2_EIF4EBP1	1
	GTF2E2_RBPMS	1
	GTF2F2_CTIF	1
	GTF2F2_NBEA	1
	GTF2H3_PGC	1
	GTF2IRD1_ALK	1
	GTF3C2_BRE	1
	GTF3C2_WDR35	1
	GTF3C4_LMX1B	1
	GTF3C6_LACE1	1
	GTSE1_ATXN10	1
	GXYLT2_VAV1	1
	GYS1_EML2	1
	H2AFY_CNOT6	1
	HADH_HPGD	1
	HARBI1_TNS3	1
	HAT1_EXOC6B	1
	HAUS8_C19orf57	1
	HDAC1_KPNA6	1
	HDAC1_MARK1	1
	HDAC1_SERINC2	1
	HDAC2_TRDN	1
	HDAC7_SRGAP1	1
	HDDC2_TPD52L1	1
	HDLBP_NSRP1	1
	HEATR2_ZNRF3	1
	HEATR5A_CSMD1	1
	HEATR6_GALNT13	1
	HEBP1_CREBL2	1
	HELLS_TBC1D12	1
	HELZ_CACNG4	1
	HERC4_CDKAL1	1
	HERC4_RUFY2	1
	HERPUD1_PHACTR3	1
	HEXA_BBS4	1
	HEXA_LMAN1L	1
	HGSNAT_AGPAT6	1
	HHAT_KIF5B	1
	HHEX_DNAJB12	1
	HIBCH_CTNNA2	1
	HIF1A_PRKCH	1
	HINFP_FOXR1	1
	HIPK2_PARP12	2
	HIPK3_CAT	1
	HLCS_YBEY	1
	HM13_PAX5	1
	HMBOX1_JAK2	1
	HMGA2_DYRK2	1
	HMGA2_NUP107	1
	HN1_RECQL5	1
	HNRNPAB_SAMM50	1
	HNRNPC_NDRG2	1
	HNRNPH1_ERG	1
	HNRNPL_TPRX1	1
	HNRNPUL2_TTC9C	1
	HOMER2_HDGFRP3	1
	HOOK1_RAB6A	1
	HOOK3_IKBKB	1
	HOXC10_WIBG	1
	HPN_FBL	1
	HPRT1_CTPS2	1
	HPSE2_CWF19L1	1
	HSD11B1L_SAFB	1
	HSD17B14_PLEKHA4	1
	HSD17B7_NPHP1	1
	HSF1_SPATC1	1
	HSPB1_EGR1	1
	HSPG2_MATN2	1
	HTT_GRK4	1
	HTT_WDR19	1
	HUNK_MAMLD1	1
	HYI_NFIA	1
	IDE_CAMK1D	1
	IFFO2_UBR4	1
	IFT74_CACNA2D3	1
	IFT81_ACACB	1
	IGDCC3_GLDN	1
	IGF1R_PI4K2B	1
	IGF2BP3_ACSM1	1
	IGFL2_SLC1A5	1
	IGH_CRLF2	92
	IKBIP_ANKS1B	1
	IKBKB_ANK1	2
	IKBKE_ACSM1	1
	IKZF1_ETV6	2
	IKZF1_LRBA	1
	IKZF1_NUTM1	1
	IKZF1_SLC25A27	1
	IKZF1_ZEB2	1
	IKZF1_ZPBP	1
	IL12RB2_DAB1	1
	IL13RA1_DOCK11	1
	IL13RA1_WDR44	1
	IL17D_IFT88	1
	IL1R1_IL1R2	1
	IL1RAP_TMEM207	1
	ILKAP_PER2	1
	ILVBL_SYDE1	1
	IMMP2L_DYNC1I1	1
	IMPAD1_ZCCHC24	1
	INADL_CACHD1	1
	INO80_PRKCA	1
	INPP5A_CSTA	1
	INPP5A_DLG2	1
	INPP5A_FAM149B1	1
	INPP5B_SF3A3	1
	INSIG1_DPP6	1
	INTS3_CHTOP	2
	INTS4_GAB2	1
	INTS4_PPFIA1	1
	INTS7_DTL	1
	IPO11_TNFAIP8	1
	IPO7_AKIP1	1
	IPO7_KCNH1	1
	IPO7_WEE1	1
	IPO8_KRT86	1
	IPPK_CDC26	1
	IQGAP1_MESP2	1
	IQGAP2_ATRNL1	1
	IQGAP3_SH2D2A	1
	IRAK2_SRGAP3	1
	IRF2BP2_NTRK1	2
	ITCH_AHCY	1
	ITCH_MYL9	1
	ITFG1_PHKB	1
	ITFG1_ZFC3H1	1
	ITGA9_SEC13	1
	ITGAV_FARP2	1
	ITGAX_PHKG2	1
	ITGB4_SAP30BP	2
	ITGB4_SLC16A5	1
	ITGB6_RBMS1	1
	ITGB8_ATM	1
	ITM2B_RB1	3
	ITPK1_BTBD7	1
	ITPKB_ZC3HAV1	1
	ITPR1_RIT2	1
	ITPR1_SETMAR	1
	ITPR2_ANO2	1
	ITPRIPL1_IL36G	1
	ITSN1_HNRNPUL1	1
	ITSN2_ADCY3	1
	ITSN2_NMT1	1
	IVD_ECE1	1
	JAK2_EBF1	2
	JAK2_GLDC	1
	JAK2_HMBOX1	1
	JAK2_IKZF1	1
	JAK2_PPFIBP1	2
	JAK2_SMU1	1
	JAK2_SNX29	1
	JAK2_STRN3	1
	JAK2_TPR	2
	JAK2_ZNF430	1
	JARID2_ATM	1
	JAZF1_EVX1	1
	JMJD1C_NRBF2	1
	JMJD1C_TSN	1
	KANSL1_LAYN	1
	KAT6A_ADAM2	1
	KAT6A_IKBKB	2
	KAT6B_ADK	3
	KAT6B_RTKN2	1
	KATNA1_PPP2R1A	1
	KCMF1_PRKDC	1
	KCNH7_SLC38A11	1
	KCNJ3_GALNT13	1
	KCNK5_PDE4DIP	1
	KCNMA1_MSMB	1
	KCNMB4_ARHGAP9	1
	KCNN3_YEATS4	1
	KCNQ1_TSPAN32	1
	KCNQ5_ALK	1
	KCTD18_SNED1	1
	KDM2A_C11orf80	1
	KDM2A_RPS6KB2	1
	KDM2A_SYT12	1
	KDM3A_ANK3	1
	KDM4B_AKAP8L	1
	KDM4B_CHAF1A	1
	KDM4B_PCGF3	1
	KDM4C_KLK7	1
	KDM5A_ANO2	1
	KDM5A_NINJ2	1
	KDM5A_RAE1	1
	KDM5B_PPP1R12B	1
	KDM6A_ARHGAP6	1
	KHDC1_NLK	1
	KHDRBS2_LMBRD1	1
	KHDRBS3_ADI1	1
	KHDRBS3_DECR1	1
	KHSRP_CD70	1
	KIAA0100_ALKBH5	1
	KIAA0100_PITPNC1	1
	KIAA0100_SEZ6	1
	KIAA0101_TRIP4	1
	KIAA0319L_GOLGA1	1
	KIAA0391_AKAP6	1
	KIAA0391_FAM177A1	2
	KIAA0556_NECAB2	1
	KIAA0930_SMC1B	1
	KIAA1033_PCDH9	1
	KIAA1191_NOP16	1
	KIAA1217_SPAG6	1
	KIAA1324_TBX15	1
	KIAA1430_CCDC110	1
	KIAA1432_BNC2	1
	KIAA1549_BRAF	49
	KIAA2026_PLGRKT	1
	KIDINS220_EYS	1
	KIF13A_F13A1	1
	KIF13A_PTPRK	1
	KIF13A_TPMT	1
	KIF13B_CA10	1
	KIF13B_EYA2	1
	KIF13B_TMEM66	1
	KIF1A_C2orf54	1
	KIF1B_AGTRAP	1
	KIF21A_LMF1	1
	KIF24_ZCCHC7	1
	KIF2A_IPO11	2
	KIF3B_TOX2	1
	KIF4B_KIF4A	1
	KIF5B_FGFR1	1
	KIF5B_HHAT	1
	KIF5B_MET	1
	KIRREL_CD1A	1
	KLF7_PARD3B	1
	KLHDC3_PPP2R5D	1
	KLHL18_TEX264	1
	KLHL7_DNAH11	1
	KLK2_FGFR2	1
	KLK2_PVRL2	1
	KMT2A_AFDN	7
	KMT2A_AFF1	88
	KMT2A_ARHGAP32	1
	KMT2A_DCPS	1
	KMT2A_EPS15	4
	KMT2A_MATR3	2
	KMT2A_MLLT1	22
	KMT2A_MLLT10	24
	KMT2A_MLLT3	34
	KMT2A_SARNP	1
	KMT2A_SEPT6	1
	KMT2A_TNS3	1
	KMT2A_USP2	3
	KMT2A_USP9X	1
	KMT2D_SEC31A	1
	KNTC1_CCDC53	1
	KPNA1_GMPS	1
	KPNA1_GOLGB1	1
	KREMEN1_ENTHD1	1
	KRT15_KRT19	1
	KRT16_JUP	2
	KRT5_KRT4	1
	LACE1_ZUFSP	1
	LAMA3_ZNF521	1
	LAMA5_CABLES2	2
	LAMA5_UBN1	1
	LAMB1_PUS7	1
	LAMC2_CCDC53	1
	LANCL2_TFDP2	1
	LAP3_DDX1	1
	LAP3_TTC7B	1
	LAPTM4A_SDC1	1
	LARGE_SNW1	1
	LARP1_CNOT8	1
	LARP4_HPD	1
	LARP4B_PFKFB3	1
	LASP1_ARHGAP23	1
	LCLAT1_EPHA3	1
	LCLAT1_GREB1	1
	LDHB_CTNNA2	1
	LDLR_C19orf38	1
	LDLR_DNM2	1
	LDLR_MRPL4	1
	LDLRAD3_TM7SF3	1
	LEF1_TAF8	1
	LEMD3_LYZ	2
	LEMD3_XPOT	1
	LEO1_FBN1	1
	LEPREL1_TP63	1
	LIFR_SLC6A19	1
	LIG1_NUCB1	1
	LIG3_ZFAT	1
	LIMA1_TRAPPC9	1
	LIMD1_LARS2	1
	LIMK2_CDC45	1
	LIN52_SYNE2	1
	LIN54_SEC31A	1
	LLGL1_ALKBH5	1
	LMAN2_F12	1
	LMAN2L_FAM178B	1
	LMAN2L_SPNS3	1
	LMBR1_EPHA1	1
	LMBR1_PTPRN2	1
	LMBRD1_LGSN	1
	LMO7_ITGBL1	1
	LMX1B_GTF3C5	1
	LNX1_GABRB1	1
	LONP2_HIRA	1
	LONRF1_PSMB7	1
	LPCAT1_CLPTM1L	1
	LPCAT1_SDHA	1
	LPHN2_AK5	1
	LPHN3_PPP3CA	1
	LPP_LEPREL1	1
	LPP_SPATA16	1
	LRBA_PPARGC1A	1
	LRBA_SH3D19	2
	LRCH3_MED12L	1
	LRIG3_SLC16A7	1
	LRP1_OS9	1
	LRP1B_HECW2	1
	LRP3_LSM14A	1
	LRP3_THAP8	1
	LRP5_DLG2	1
	LRP5_MOGAT2	1
	LRP5_VPS26B	1
	LRP6_GLIPR1L1	1
	LRP6_NINJ2	1
	LRP8_HYDIN	1
	LRP8_PAX8	1
	LRP8_RAD51C	1
	LRRC20_NODAL	1
	LRRC41_PATJ	1
	LRRC41_YARS	1
	LRRC45_GNB1	1
	LRRC59_NUP107	1
	LRRC59_SPAG9	1
	LRRK1_ADAMTS17	1
	LRRN4_MCM8	1
	LSAMP_C3orf70	1
	LSM12_ITGA2B	1
	LSM14A_FXYD3	1
	LSM14A_TDRD12	1
	LTBP1_PLB1	1
	LTV1_ATG5	1
	LUC7L3_ABCC3	1
	LUZP1_NEDD4L	1
	LYN_NTRK3	1
	LYPD1_NCKAP5	1
	LYST_NID1	1
	MACF1_BRAF	2
	MACF1_FAF1	1
	MACROD1_NRXN2	1
	MACROD2_DCLK2	1
	MAGI2_PRKN	1
	MAGI3_NOTCH2	1
	MAGI3_NOTCH2NL	1
	MAK16_ANGPT2	1
	MAL2_ARFGEF1	1
	MAN1A1_ARHGAP18	1
	MAN1A1_PDSS2	1
	MAN1A2_TTF2	1
	MAN1A2_VANGL1	1
	MANF_SETD2	1
	MAP1B_SLC27A2	1
	MAP2K4_DNAH9	1
	MAP2K5_ADAMTSL3	1
	MAP2K5_IQCH	1
	MAP2K7_SH3GL1	1
	MAP3K1_PARN	1
	MAP3K2_IWS1	1
	MAP3K5_ARFIP1	1
	MAP3K5_CLVS2	1
	MAP3K5_NKAIN2	1
	MAP3K5_PERP	1
	MAP7_CNKSR3	1
	MAP7_MAP3K5	1
	MAPK1_SSU72	1
	MAPK8IP3_TELO2	1
	MAPKAP1_VAV2	1
	MAPKAPK2_AXDND1	1
	MAPKAPK3_HEMK1	2
	MAPKAPK5_ALDH2	1
	MAPRE1_KDM4C	1
	MAPRE1_TM9SF4	1
	MARK2_BUB1B	1
	MARK3_TDRD9	1
	MARS_NOP2	1
	MAST2_NASP	2
	MAST4_NLN	1
	MATR3_KMT2A	2
	MAU2_MAP1S	1
	MBD2_DOCK2	1
	MBD3_GAK	1
	MBNL1_ABL1	1
	MBNL1_DCUN1D1	1
	MBNL1_DZIP1L	1
	MBNL1_MEIS2	1
	MBOAT1_CDKAL1	2
	MBOAT2_ADI1	1
	MBOAT2_ARHGAP25	1
	MBTD1_MYO7A	1
	MBTD1_SYBU	1
	MBTPS2_EDEM2	1
	MCFD2_SRBD1	1
	MCM5_RALGAPB	1
	MCM5_TOM1	1
	MCM6_DARS	1
	MCPH1_CSMD1	1
	MCTP1_TNC	1
	MCU_NFIX	1
	MDGA1_PTK7	1
	MDH1_COMMD1	1
	MDM2_TSPAN31	1
	MDM2_XPOT	1
	MDN1_CYB5R4	1
	MED1_ABCC3	1
	MED1_ANKFN1	1
	MED1_ARHGAP23	1
	MED1_GDPD1	1
	MED1_GSDMB	1
	MED1_KRT222	1
	MED1_RHBDL3	1
	MED12_HOXA9	1
	MED13L_COL23A1	1
	MED13L_MYBPC1	1
	MED20_TLL2	1
	MED23_KLHL32	1
	MED24_KRT40	1
	MED25_CCDC155	1
	MED25_MAPK15	1
	MED26_SLC35E1	1
	MED26_ZNF99	1
	MED4_HTR2A	1
	MEF2D_BCL9	31
	MEF2D_CSF1R	1
	MEF2D_DAZAP1	2
	MEF2D_FOXJ2	1
	MEF2D_HNRNPM	1
	MEF2D_HNRNPUL1	6
	MEF2D_SS18	2
	MEF2D_ZDHHC5	1
	MEGF10_NUP210	1
	MEIS2_MYO5A	1
	MEIS2_ZNF143	1
	MELK_RMC1	1
	MET_TFG	1
	METTL13_EIF4G3	1
	METTL21B_GLI1	1
	MEX3D_DCTN6	1
	MFF_ERBB4	1
	MFI2_IGSF11	1
	MFSD1_GFM1	1
	MFSD2A_LAPTM5	1
	MFSD6_CALCRL	1
	MGA_ANKLE1	1
	MGMT_LGI4	1
	MGRN1_SNX29	1
	MICALCL_HS2ST1	1
	MICU1_TSPAN3	1
	MIER1_LEPR	1
	MIER2_CDK5RAP1	1
	MINK1_ALOX12	1
	MIOS_ADAP1	1
	MKL2_FRMD4A	1
	MKRN1_BRAF	2
	MLF2_PTMS	1
	MLLT10_DNAJC1	2
	MLLT10_PICALM	6
	MLLT10_SNTG1	1
	MLLT3_IZUMO3	1
	MLLT3_SLC28A3	1
	MLLT4_EXOC6B	1
	MLLT4_SASH1	1
	MLLT6_KMT2A	1
	MLYCD_CDH13	1
	MLYCD_MGRN1	1
	MN1_PATZ1	2
	MNAT1_SIX1	1
	MND1_KIAA0922	1
	MON2_PIP4K2C	1
	MON2_USP15	1
	MON2_WBSCR16	1
	MORC3_DOPEY2	1
	MORN1_CMPK1	1
	MOV10L1_NAV2	1
	MPDZ_LURAP1L	1
	MPP2_PPY	2
	MPP6_ATAD1	1
	MPPED2_AMOTL1	1
	MRC2_VMP1	1
	MRPL11_ST8SIA1	1
	MRPL21_FAM168A	1
	MRPL21_SSH3	1
	MRPL35_CTNNA2	1
	MRPL39_SLC35G6	1
	MRPL42_FGD6	1
	MRPL48_DTX4	7
	MRPS22_SLC9A9	1
	MRPS35_PPFIBP1	1
	MS4A7_ATG2A	1
	MSH2_CYP4Z1	1
	MSH2_SLC3A1	1
	MSH2_TTC7A	2
	MSH6_FBXO11	7
	MSI2_CISD3	1
	MSI2_EFCAB5	1
	MSI2_ICAM2	1
	MSI2_NPEPPS	1
	MSI2_PCTP	1
	MSI2_SLC39A11	1
	MSMP_RGP1	5
	MSRA_CSGALNACT1	1
	MTAP_EXOC6B	1
	MTCH2_FNBP4	1
	MTDH_SNX31	1
	MTF1_SF3A3	1
	MTG1_ZNF511	1
	MTHFD1L_RNF216	1
	MTHFD1L_THEMIS	1
	MTL5_PPFIA1	1
	MTM1_VBP1	1
	MTMR1_HS1BP3	1
	MTMR12_C5orf42	1
	MTMR12_ZFR	1
	MTMR2_MAML2	2
	MTMR4_MYO1D	1
	MTOR_CAMTA1	1
	MTR_IFI16	1
	MTRR_NMD3	1
	MTSS1_ST3GAL1	1
	MTUS1_FGL1	1
	MUC1_PKLR	1
	MUC7_PCBD2	1
	MVP_KIF22	2
	MYB_NFIB	2
	MYBPC1_PXN	1
	MYC_MYC	4
	MYDGF_DNM2	1
	MYH10_CDKN2A	1
	MYH10_TEKT3	1
	MYH3_CYP3A5	1
	MYH9_FOXRED2	2
	MYO10_DNAH5	1
	MYO18A_LRRC37B	1
	MYO18A_SERGEF	1
	MYO18B_ABL1	1
	MYO18B_KIAA1671	1
	MYO1D_FAIM3	1
	MYO5A_OIP5	1
	MYO5B_CCDC11	1
	MYO5B_DYM	1
	MYO6_NEGR1	1
	MYO7A_GAB2	1
	MYO9A_CRAMP1L	1
	MYO9A_TMEM59	1
	MYO9B_DDA1	1
	MYSM1_APOM	1
	MZT2B_SOD2	1
	NAA25_SLC25A21	1
	NAA35_LAMC3	1
	NAALADL2_ABCC5	1
	NAALADL2_FBXO45	1
	NAALADL2_NCKAP5	1
	NAALADL2_PEX5L	1
	NADK_GNB1	1
	NADSYN1_TRIM9	1
	NALCN_STAG1	2
	NAP1L1_MLLT10	1
	NAP1L4_ATP11B	1
	NAPG_GREB1L	1
	NARS2_ME3	1
	NAT8L_DBNDD1	1
	NAV1_LGR6	1
	NAV1_NTRK2	1
	NAV1_TIMM17A	1
	NAV2_CNTN5	1
	NBAS_DDX1	1
	NBEA_NDFIP2	1
	NBEAL1_TANK	1
	NBEAL2_TMC2	1
	NCAPD2_ETV6	1
	NCAPH_KCNIP3	1
	NCEH1_SPATA16	1
	NCK2_SFXN5	1
	NCKAP1_PARD3	1
	NCKAP5_DYNC2H1	1
	NCLN_ACSBG2	1
	NCOA1_GOLGB1	1
	NCOA4_RET	6
	NCOA6_PRDM14	1
	NCOA6_RALGAPA2	1
	NCOA6_ZNF831	1
	NCOR1_ACER3	1
	NCOR1_DPM1	1
	NCOR1_FBXO3	1
	NCOR1_NFIA	1
	NCOR2_DHX37	1
	NCOR2_FMR1NB	1
	NCOR2_GATA4	1
	NCOR2_SCARB1	2
	NCSTN_ATP1A4	1
	NCSTN_CCT3	1
	NDE1_SMG1	1
	NDRG1_ERG	4
	NDRG1_MYC	2
	NDST1_STK10	1
	NDST1_TCOF1	1
	NDUFA10_SGPP2	1
	NDUFS7_STK11	1
	NEBL_DNAJC1	1
	NEDD4L_IMMP2L	1
	NEDD4L_MORC3	1
	NEDD4L_TLN2	1
	NEGR1_C1orf173	1
	NEGR1_ZRANB2	1
	NEK11_BDH1	1
	NEK4_SETD2	1
	NEK7_INTS7	1
	NELFB_TMEM245	1
	NEMF_CDKL1	1
	NEMF_SOS2	1
	NET1_ACSM3	1
	NEXN_AK5	1
	NF1_ABCB5	1
	NF1_ACACA	1
	NF1_ATAD5	1
	NF1_KIF6	1
	NF1_MAP2K4	1
	NF1_PSMD11	1
	NF1_RAB11FIP4	2
	NF1_RPTOR	1
	NF1_TRMT61B	1
	NF2_EIF3D	1
	NF2_GRAP2	1
	NFASC_NTRK1	1
	NFE2L1_SLC39A11	1
	NFE2L2_PDE11A	1
	NFE2L2_RFTN2	1
	NFE2L3_CBX3	2
	NFIA_CDK2AP1	1
	NFIA_CYP2J2	1
	NFIB_STRN	1
	NFIB_ZDHHC21	1
	NFIC_CELF5	1
	NFIX_CAPN12	1
	NFIX_GATAD2A	1
	NFIX_GCDH	1
	NFIX_MAST1	1
	NFIX_RALGPS1	1
	NFKBIB_LGALS7B	1
	NFX1_ACO1	1
	NFX1_C9orf24	1
	NFX1_DNAJA1	1
	NHSL1_KIAA1244	1
	NIN_UNC79	1
	NIPBL_ANKRD17	1
	NIPBL_FGF10	1
	NIPBL_MYO10	1
	NIPBL_ZNF384	1
	NISCH_PBRM1	1
	NKRF_UBE2A	1
	NLE1_BAIAP2	1
	NLK_BCAS3	1
	NLRC5_PSMA4	1
	NMNAT2_ATF6	1
	NOC4L_STAB2	1
	NOL11_CARD11	1
	NOL9_DNAJC11	1
	NOMO3_TFAP4	1
	NOTCH2_SPAG17	1
	NPAS2_GNLY	1
	NPAT_JAML	1
	NPC1_FGD4	1
	NPC2_RAD51B	1
	NPEPPS_CREB3L1	1
	NPEPPS_FAM117A	1
	NPEPPS_RSF1	1
	NPLOC4_P4HB	1
	NPM1_RAB4A	1
	NPRL3_KIFC2	1
	NPTN_CLUAP1	1
	NR4A1_IL20RB	1
	NRAP_VWA2	1
	NRD1_VPS53	1
	NRG2_CYSTM1	1
	NRP1_LYSMD4	1
	NSA2_HEXB	1
	NSD1_C11orf58	1
	NSD1_FAT2	1
	NSD1_ZNF346	5
	NSL1_TMEM206	1
	NSMAF_DEPTOR	1
	NSMCE1_IL4R	1
	NSMCE2_COL22A1	1
	NSMCE2_SNTB1	1
	NSRP1_ANKRD13B	1
	NT5C2_C10orf120	1
	NT5DC1_SEC63	1
	NTM_CDC42	1
	NTN4_RAP1B	2
	NTRK3_RBPMS	1
	NUAK2_CYB5R1	1
	NUB1_ABCB8	1
	NUBP1_UMODL1	1
	NUBPL_SCFD1	1
	NUCB1_BAX	1
	NUCKS1_PM20D1	1
	NUCKS1_SDCCAG8	1
	NUDCD1_TMEM184C	1
	NUDT16L1_FAHD1	1
	NUDT2_GLIPR2	1
	NUDT3_TCP11	1
	NUF2_PHEX	1
	NUF2_TIMM17A	1
	NUP188_ASTN2	1
	NUP188_PHYHD1	1
	NUP188_TBC1D13	1
	NUP205_WDR91	1
	NUP214_ABL1	11
	NUP214_AIF1L	1
	NUP85_KCTD2	1
	NUP98_CCDC28A	1
	NUP98_KDM5A	9
	NUP98_LNP1	1
	NUP98_NSD1	3
	NUP98_PSIP1	1
	NUP98_RAP1GDS1	2
	NVL_NEK2	1
	NXN_ABR	1
	NXN_WRAP53	1
	OAF_SLC26A11	1
	OBSCN_CASZ1	1
	OBSCN_DISC1	1
	OBSCN_IGSF21	1
	OCIAD2_NFXL1	1
	OGFOD1_NUP93	1
	OGT_POLA1	1
	OLFM2_CEP112	1
	OLFM2_COL5A3	1
	OLFM2_TBC1D21	1
	OMA1_CDK4	1
	OPA1_ATP13A4	1
	OPA3_EML2	1
	OPCML_NTM	19
	ORAOV1_NARS2	1
	ORC6_VPS35	1
	OS9_KIF5A	2
	OSBPL1A_RIOK3	1
	OSGIN2_RIPK2	1
	OSTM1_SNX3	1
	OTOGL_HMGA2	1
	OXSR1_CTDSPL	1
	PABPC1_ZFPM2	1
	PACS1_ZDHHC24	1
	PACSIN2_ZNF823	1
	PAG1_ABL2	2
	PAH_NINJ2	1
	PALLD_NAA15	1
	PAN3_ZCCHC7	2
	PANK1_PDK3	1
	PANX1_HEPHL1	1
	PAPOLA_AK7	1
	PAPOLA_PEPD	1
	PAPSS2_BID	1
	PARD3_LYAR	1
	PARD3B_VWC2L	1
	PARD6B_CD48	1
	PARD6G_RFTN2	1
	PARK2_STRADA	1
	PARN_RRN3	1
	PARVA_MICALCL	1
	PAWR_CLEC2A	1
	PAWR_PTPRR	1
	PAX5_AUTS2	8
	PAX5_BCOR	1
	PAX5_BZW1	1
	PAX5_CBFA2T2	1
	PAX5_CBFA2T3	5
	PAX5_DACH1	2
	PAX5_DACH2	1
	PAX5_DMRTA2	1
	PAX5_ELN	2
	PAX5_ESRRA	1
	PAX5_ETV6	20
	PAX5_FBRSL1	2
	PAX5_FKBP15	1
	PAX5_FOXP1	3
	PAX5_GREB1L	1
	PAX5_JAK2	17
	PAX5_KANK1	1
	PAX5_MAPT	1
	PAX5_MLLT3	1
	PAX5_MPRIP	1
	PAX5_NCOA5	2
	PAX5_NOL4L	11
	PAX5_PAX5	396
	PAX5_RHOXF2B	1
	PAX5_SEC1P	1
	PAX5_ZCCHC7	26
	PAX5_ZNF276	1
	PAX5_ZNF318	1
	PAX5_ZNF521	5
	PAX7_FOXO1	7
	PAX8_IL36B	1
	PAX8_NFE2L2	1
	PBRM1_KYNU	1
	PBX1_ILDR2	1
	PBX1_LRRC52	1
	PBX1_SLAMF7	1
	PCBD2_KRT13	4
	PCBP2_SP1	1
	PCCA_DIAPH3	1
	PCCB_DLG1	1
	PCDHA4_PCDHA10	2
	PCDHGC3_QKI	1
	PCGF3_FANCI	1
	PCID2_ADPRHL1	1
	PCID2_GRK1	1
	PCM1_JAK2	3
	PCMTD2_SNX6	1
	PCNX_RAD51B	1
	PCNX_UBR1	1
	PCNXL2_TAOK3	1
	PCTP_CALCOCO2	1
	PDCD6_TERT	1
	PDE10A_POLB	1
	PDE10A_PSMB1	1
	PDE4D_CRABP1	1
	PDE4DIP_C1orf186	1
	PDE7A_NRG1	1
	PDE7A_PREX2	1
	PDE7A_TRIM55	1
	PDE8A_CIB1	1
	PDE9A_ABCG1	1
	PDGFA_MAD1L1	1
	PDGFB_DGCR2	1
	PDGFRA_FIP1L1	1
	PDGFRL_VPS37A	1
	PDHX_CAT	1
	PDK2_CDK12	1
	PDK3_NAV3	1
	PDXDC1_LMF1	1
	PEBP4_UNC5D	1
	PEMT_B4GALNT2	1
	PER3_CELA2A	1
	PEX1_NBEA	1
	PEX5_CLSTN3	1
	PFDN1_DNMT3L	1
	PFKP_PSG1	1
	PGAP1_VWC2L	1
	PGAP3_ERBB2	1
	PGAP3_STAC2	1
	PGAP3_STARD3	1
	PHB_LSM1	1
	PHC3_FNDC3B	1
	PHF10_CLIC2	1
	PHF12_KIAA0100	1
	PHF20_RPN2	1
	PHF21A_CAMK1D	1
	PHF23_ADCY4	1
	PHF3_EYS	1
	PHLPP2_KIF22	1
	PHTF2_RAB1A	1
	PHYHD1_LRRC8A	1
	PI4KA_FAM175A	1
	PI4KB_SELENBP1	1
	PIAS1_ZNF609	1
	PIAS4_ZFR2	1
	PICALM_MLLT10	10
	PICK1_EIF4ENIF1	1
	PICK1_POLR2F	1
	PID1_DNER	1
	PID1_MRPS6	1
	PIEZO1_CBFA2T3	3
	PIGU_PTPRT	1
	PIH1D1_ALDH16A1	1
	PIK3C2G_PPFIBP1	1
	PIK3CB_BFSP2	1
	PIK3CB_COPB2	1
	PIK3R1_NDUFB7	1
	PIK3R3_ZSWIM5	1
	PIM3_CRELD2	1
	PIP4K2B_MED24	1
	PIP5K1B_PGM5	1
	PIP5K1C_MATK	1
	PITPNA_PRPF8	2
	PITPNM1_CABP2	1
	PITPNM3_STX8	1
	PKP2_DNM1L	1
	PLA2R1_ITGB6	1
	PLAA_PTPLAD2	1
	PLAUR_ZNF576	1
	PLCB3_PGA3	1
	PLEKHA2_HTRA4	1
	PLEKHA2_KCNU1	1
	PLEKHA5_XRCC6BP1	1
	PLEKHA6_DCAF5	1
[truncated: 1,176 more rows]

## Sheet: Figure 1d
Figure 1d
								Statistical analyses
	FO_Name	Disorder.Fraction	PScoreValue	NLLR	fraction_hydrophobic	Group		feature.name	estimate	estimate1	estimate2	statistic	p.value	parameter	conf.low	conf.high	method	alternative	d.cohen	d.lower	d.upper
	ETV6_RUNX1	0.681305	3.67	0.138	0.273526	FOdb-II		Disorder.Fraction	0.0509038	0.319358	0.268454	10.5526	1.01089e-25	4333.01	0.0414466	0.0603609	Welch Two Sample t-test	two.sided	0.194536	0.157092	0.23198
	TMPRSS2_ERG	0.55534	2.09	-0.015	0.256311	FOdb-II		fraction_hydrophobic	-0.012412	0.312413	0.324825	-14.248	3.58032e-45	4941.07	-0.0141198	-0.0107042	Welch Two Sample t-test	two.sided	-0.227766	-0.265226	-0.190307
	BCR_ABL1	0.532742	3.42	-0.09	0.273757	FOdb-II		NLLR	0.0701424	-0.160885	-0.231027	18.6932	9.49485e-75	3900.43	0.0627857	0.077499	Welch Two Sample t-test	two.sided	0.405575	0.367959	0.443191
	IGH_CRLF2	0.214201	1.38	-0.221	0.301775	FOdb-II		PScoreValue	0.51835	1.63836	1.12001	15.1655	1.473e-50	4011.58	0.451339	0.58536	Welch Two Sample t-test	two.sided	0.311098	0.272795	0.349402
	KMT2A_AFF1	0.81849	4.63	0.081	0.231128	FOdb-II
	TCF3_PBX1	0.790303	4.5	0.194	0.254545	FOdb-II
	CBFB_MYH11	0.809783	0.85	-0.335	0.293478	FOdb-II
	MEF2D_BCL9	0.875	4.78	0.229	0.272059	FOdb-II
	PAX5_ZCCHC7	0.517529	2.13	-0.12	0.232053	FOdb-II
	PAX5_ETV6	0.43705	1.68	-0.108	0.269784	FOdb-II
	AIMP2_EIF2AK1	0.357678	0.84	-0.206	0.312734	FOdb-II
	OPCML_NTM	0.0647887	0.35	-0.31	0.343662	FOdb-II
	KMT2A_MLLT1	0.838419	4.63	0.081	0.225613	FOdb-II
	PAX5_JAK2	0.3769	1.73	-0.11	0.287234	FOdb-II
	SAFB2_SAFB	0.95098	7.57	0.128	0.212418	FOdb-II
	ZCCHC7_PAX5	0.561313	1.9	0.05	0.276339	FOdb-II
	C11orf95_RELA	0.695378	2.56	-0.024	0.290966	FOdb-II
	PML_RARA	0.341361	3.51	-0.115	0.325654	FOdb-II
	EBF1_PDGFRB	0.228916	3.45	0.215	0.321859	FOdb-II
	KMT2A_MLLT3	0.897436	4.63	0.081	0.222222	FOdb-II
	NUP214_ABL1	0.587717	6.59	0.181	0.28	FOdb-II
	PAX5_NOL4L	0.748982	3.95	0.105	0.270014	FOdb-II
	TCF3_JAK2	0.81746	4.5	-0.003	0.249206	FOdb-II
	TSG101_YWHAB	0.325641	4.71	0.262	0.274359	FOdb-II
	PTEN_RPL11	0.0118577	0.61	-0.41	0.29249	FOdb-II
	TCF3_ZNF384	0.788669	4.5	0.696	0.253597	FOdb-II
	EP300_ZNF384	0.775271	3.76	0.696	0.284296	FOdb-II
	FGFR3_TACC3	0.367798	2.42	-0.283	0.32281	FOdb-II
	PAX5_AUTS2	0.871757	3.92	0.173	0.240178	FOdb-II
	TCF3_HLF	0.852632	4.5	-0.003	0.250877	FOdb-II
	BTN3A3_BTN3A1	0.0779727	0.9	-0.366	0.345029	FOdb-II
	KMT2A_AFDN	0.759311	4.75	0.081	0.253521	FOdb-II
	KMT2A_MLLT10	0.857561	4.67	0.156	0.240602	FOdb-II
	MSH6_FBXO11	0.173594	0.95	-0.071	0.290954	FOdb-II
	SSBP2_JAK2	0.280702	5.56	0.255	0.288377	FOdb-II
	ZC3HAV1_ABL2	0.442456	3.11	-0.065	0.288201	FOdb-II
	FGFR1_TACC1	0.53058	2	-0.186	0.29309	FOdb-II
	KIAA1549_BRAF	0.409176	2.8	-0.076	0.308989	FOdb-II
	MEF2D_HNRNPUL1	0.829889	10.71	0.513	0.193959	FOdb-II
	PAX5_PAX5	0.582322	2.61	0.05	0.279029	FOdb-II
	RCSD1_ABL2	0.546614	2.67	-0.065	0.305201	FOdb-II
	RUNX1_RUNX1T1	0.630295	3.67	0.128	0.274711	FOdb-II
	ETV6_ABL1	0.559028	2.36	-0.108	0.276389	FOdb-II
	MSMP_RGP1	0	1.07	-0.407	0.361702	FOdb-II
	NUP98_KDM5A	0.722826	5.81	0.164	0.197011	FOdb-II
	PAX5_CBFA2T3	0.675497	2.65	-0.098	0.285872	FOdb-II
	PAX5_ZNF521	0.304348	3.07	-0.12	0.286827	FOdb-II
	SSBP2_CSF1R	0.432911	5.46	0.255	0.277215	FOdb-II
	ATP5B_VWA3B	0.360329	3.03	-0.164	0.326291	FOdb-II
	CBFA2T3_GLIS2	0.561786	3.12	-0.082	0.29595	FOdb-II
	CSF2RA_CRLF2	0.0951009	1.16	-0.13	0.292507	FOdb-II
	EML4_ALK	0.335878	1.92	-0.132	0.296183	FOdb-II
	ETV6_JAK2	0.0642361	-0.63	-0.308	0.291667	FOdb-II
	KMT2A_EPS15	0.780882	4.46	0.081	0.250982	FOdb-II
	MYC_MYC	0.576214	2.24	-0.125	0.269682	FOdb-II
	PAX7_FOXO1	0.785542	3.22	0.225	0.255422	FOdb-II
	PCBD2_KRT13	0.269639	4.2	0.006	0.324841	FOdb-II
	SETD2_CCDC12	0.692201	3.86	0.037	0.236305	FOdb-II
	THBS1_FSIP1	0.260597	4.89	-0.154	0.277865	FOdb-II
	TMPRSS2_ETV1	0.505995	2.15	-0.064	0.23741	FOdb-II
	ACIN1_NUTM1	0.813534	2.74	-0.149	0.285714	FOdb-II
	ASCC3_GRIK2	0.057265	-0.03	-0.296	0.333333	FOdb-II
	ASPSCR1_METRNL	0.17942	0.82	-0.347	0.311346	FOdb-II
	ATF7IP_JAK2	0.509759	4.59	-0.017	0.288749	FOdb-II
	BCR_JAK2	0.409819	2.4	-0.09	0.267876	FOdb-II
	COL3A1_CLU	0.800156	7.54	0.187	0.188915	FOdb-II
	CTNNB1_ULK4	0.221849	-1.04	-0.174	0.4	FOdb-II
	CUX1_NUTM1	0.78061	2.96	0.089	0.283113	FOdb-II
	DDX5_ZNF511	0.95			0.175	FOdb-II
	ETV6_NTRK3	0.343122	0.92	-0.108	0.309119	FOdb-II
	NDRG1_ERG	0.535573	2.04	-0.015	0.256917	FOdb-II
	NUP98_NSD1	0.577986	5.81	0.164	0.261346	FOdb-II
	PAX5_FOXP1	0.539754	1.72	0.206	0.292273	FOdb-II
	PCM1_JAK2	0.558484	3.41	0.098	0.271841	FOdb-II
	PIEZO1_CBFA2T3	0.612805	2.7	-0.098	0.309451	FOdb-II
	TCF3_FLI1	0.809202	4.48	0.04	0.225981	FOdb-II
	TMPRSS2_ETV4	0.581028	3.17	-0.014	0.252964	FOdb-II
	ABL1_RCSD1	0.791667	1.79	-0.209	0.221014	FOdb-II
	ABL1_SNX2	0.187817	-0.27	-0.209	0.307953	FOdb-II
	BRD9_NUTM1	0.692355	2.8	-0.149	0.282569	FOdb-II
	CD44_PDHX	0.353731	2.22	-0.157	0.326866	FOdb-II
	CD74_ROS1	0.220484	0.18	-0.143	0.330014	FOdb-II
	CLIP1_KNTC1	0.207622	0.83	-0.129	0.361775	FOdb-II
	DDX3X_MLLT10	0.773311	6.63	0.156	0.23781	FOdb-II
	DEK_NUP214	0.740012	7.49	0.181	0.242163	FOdb-II
	EFHD1_EIF4E2	0.174286	0.73	-0.356	0.334286	FOdb-II
	ETV6_ELMO1	0.156328	0.3	-0.415	0.305211	FOdb-II
	ETV6_IKZF1	0.474212	1.75	-0.193	0.282235	FOdb-II
	FGFR2_BICC1	0.361996	1.43	-0.07	0.322309	FOdb-II
	FMN1_SLC44A1	0.500296	4.22	0.113	0.317564	FOdb-II
	HIPK2_PARP12	0.173109	1.64	-0.15	0.290756	FOdb-II
	IKZF1_ETV6	0.638889	0.41	-0.108	0.247475	FOdb-II
	ITM2B_RB1	0.319066	0.68	-0.191	0.311284	FOdb-II
	JAK2_EBF1	0.0828105	2.1	-0.064	0.311167	FOdb-II
	JAK2_PPFIBP1	0.25572	2.1	-0.226	0.292732	FOdb-II
	KMT2A_MATR3	0.854484	4.63	0.081	0.236323	FOdb-II
	KMT2A_USP2	0.62982	4.59	0.081	0.254927	FOdb-II
	MATR3_KMT2A	0.678267	2.88	0.07	0.261655	FOdb-II
	MBOAT1_CDKAL1	0.16092	-0.36	-0.254	0.302682	FOdb-II
	MEF2D_DAZAP1	0.795359	4.93	0.257	0.225738	FOdb-II
	MEF2D_SS18	0.901048	5.79	0.697	0.204889	FOdb-II
	MLLT10_DNAJC1	0.553753	1.12	-0.338	0.279919	FOdb-II
	MYH9_FOXRED2	0.143791	-0.82	-0.288	0.320261	FOdb-II
	NUP98_RAP1GDS1	0.285167	5.81	0.164	0.313876	FOdb-II
	PAX5_DACH1	0.739748	2.57	-0.067	0.291798	FOdb-II
	PAX5_ELN	0.232213	5.57	-0.048	0.385375	FOdb-II
	PAX5_FBRSL1	0.784404	4.02	-0.082	0.280734	FOdb-II
	PAX5_NCOA5	0.733261	3.76	0.368	0.25162	FOdb-II
	PCDHA4_PCDHA10	0.228089	2.17	-0.182	0.337909	FOdb-II
	PITPNA_PRPF8	0.0932556	0.56	-0.136	0.304746	FOdb-II
	PPFIBP1_JAK2	0.108793	0.73	-0.308	0.321908	FOdb-II
	PRRC2B_NUP214	0.856611	7.49	0.181	0.235878	FOdb-II
	RCSD1_ABL1	0.614018	2.56	-0.199	0.284304	FOdb-II
	RPRD1A_SLC39A6	0.340125	-0.29	-0.258	0.326019	FOdb-II
	SMARCA2_ZNF362	0.787037	5.43	0.732	0.257937	FOdb-II
	SNTB2_ZCRB1	0.451777	1.87	-0.108	0.35533	FOdb-II
	SNX29_JAK2	0.244462	1.84	-0.188	0.310127	FOdb-II
	TAF15_ZNF384	0.774595	7.09	0.696	0.204234	FOdb-II
	TECR_PKN1	0.312236	1.89	-0.217	0.308017	FOdb-II
	VGLL4_ATG7	0.794286	0.96	-0.291	0.297143	FOdb-II
	AARS2_SPATS1	0.147577	1.37	-0.268	0.281938	FOdb-II
	ABCC5_CYTL1	0.485714		-0.557	0.242857	FOdb-II
	ABL1_MYO18B	0.680614	0.79	-0.209	0.25802	FOdb-II
	ABL1_RANBP2	0.434638	3.28	0.137	0.251041	FOdb-II
	ABL1_SLC9A3R1	0.631961	0.72	-0.209	0.261501	FOdb-II
	ABR_DUXA	0.48	4.23	-0.22	0.26	FOdb-II
	ACACA_ERBB2	0.104218	2.73	-0.086	0.340465	FOdb-II
	ACER3_SDK1	0.368613	1.25	-0.105	0.290146	FOdb-II
	ACOX3_RB1	0.217391	0.66	-0.191	0.314165	FOdb-II
	ACPP_SAFB2	0.865909	6.73	0.011	0.227273	FOdb-II
	ACPP_SKIL	0.356923	-1.07	-0.416	0.344615	FOdb-II
	ACTN4_FTO	0.0863971	-0.29	-0.291	0.318015	FOdb-II
	ACTR10_GALC	0	-0.37	-0.31	0.347938	FOdb-II
	ADAM9_ATP6V1H	0.027088	-0.78	-0.252	0.358916	FOdb-II
	ADGRL1_TMPRSS9	0.147887	3.63	-0.101	0.365023	FOdb-II
	AFF1_RAD51B	0.486667	1.69	-0.117	0.306667	FOdb-II
	AKAP8_VMP1	0.441286	4.38	0.092	0.263288	FOdb-II
	ALG9_DIXDC1	0.466877	1.19	-0.111	0.307045	FOdb-II
	AMDHD2_SRRM2	0.880099	4.22	0.108	0.196169	FOdb-II
	AMFR_ITGAM	0.0872483	1.16	-0.137	0.358581	FOdb-II
	AMPH_ETV6	0.472832	2.08	-0.108	0.263584	FOdb-II
	ANK3_WIPF2	0.393148	2.33	-0.047	0.35155	FOdb-II
	ANXA2_RNF114	0.0338983	-0.54	-0.32	0.324859	FOdb-II
	APP_RCAN1	0.300412	-0.39	-0.295	0.312757	FOdb-II
	ARHGAP44_RPL38	0.298507		-0.519	0.313433	FOdb-II
	ARHGEF2_PAQR6	0.383378	0.15	-0.238	0.289544	FOdb-II
	ARID1A_YTHDF2	0.800826	7.41	0.627	0.221488	FOdb-II
	ARID1B_PLEKHG1	0.680851	9.6	0.568	0.26466	FOdb-II
	ARID1B_QKI	0.859079	9.6	0.568	0.292683	FOdb-II
	ARID1B_ZNF384	0.858853	9.6	0.696	0.252048	FOdb-II
	ARID3A_MORC2	0.671975	1.44	-0.195	0.302548	FOdb-II
	ARSB_DMGDH	0.0551471	1.53	-0.2	0.308824	FOdb-II
	ASAH1_IKBKB	0.179554	-0.15	-0.179	0.336828	FOdb-II
	ATAD2_ZFPM2	0.496264	2.37	-0.119	0.277086	FOdb-II
	ATF7IP_PDGFRB	0.63631	4.59	-0.017	0.295833	FOdb-II
	ATF7IP_RERG	0.786416	4.59	-0.017	0.279714	FOdb-II
	ATP11A_CUL4A	0.0619469	-0.35	-0.443	0.309735	FOdb-II
	ATP11B_CARS	0.215633	0.14	-0.23	0.315364	FOdb-II
	ATP1B1_RCSD1	0.726984	2.16	-0.259	0.233333	FOdb-II
	ATP2A2_RRP1	0.216388	1.09	-0.294	0.353222	FOdb-II
	ATP2C1_ACPP	0.0740203	0.75	-0.316	0.335269	FOdb-II
	ATP8A1_CORIN	0.0259117	2.99	-0.21	0.321497	FOdb-II
	B4GALNT1_CTDSP2	0.0712074	-0.27	-0.361	0.371517	FOdb-II
	BANK1_GSTCD	0.325342	1.71	-0.156	0.307078	FOdb-II
	BBS4_CSNK1G1	0.0959488	-0.58	-0.332	0.375267	FOdb-II
	BCL3_APOE	0.595238	1.85	-0.261	0.385714	FOdb-II
	BCL9L_CBL	0.93426	4.56	0.182	0.259166	FOdb-II
	BCOR_L3MBTL2	0.538325	1.79	-0.083	0.290684	FOdb-II
	BICD1_SOX5	0.632979	1.35	-0.05	0.304965	FOdb-II
	BICD2_JAK2	0.323153	2.35	-0.217	0.31392	FOdb-II
	BMPR1A_C10orf11	0.0962963	0.96	-0.362	0.344444	FOdb-II
	BNC2_CNTLN	0.520749	0.18	-0.26	0.284784	FOdb-II
	BPTF_NUTM1	0.686635	3.84	0.271	0.265708	FOdb-II
	BPTF_PITPNC1	0.666312	3.44	0.271	0.258511	FOdb-II
	BPTF_RGS9	0.439148	4.01	-0.031	0.281947	FOdb-II
	BRCA1_NMT1	0.57235	0.35	-0.187	0.277419	FOdb-II
	BRD4_TYK2	0.370171	2.55	0.077	0.302785	FOdb-II
	BRWD1_HEXA	0.205471	2.41	-0.104	0.284351	FOdb-II
	BTBD2_OAS2	0.128378	2.82	0.064	0.31982	FOdb-II
	BYSL_ZFAND3	0.763441	2.07	-0.232	0.243728	FOdb-II
	C11orf80_INTS4	0.062212	0.51	-0.284	0.376728	FOdb-II
	C11orf95_MAML2	0.880218	5.48	1.097	0.249244	FOdb-II
	C11orf95_YAP1	0.83653	2.83	0.099	0.27032	FOdb-II
	CA12_USP3	0.0712468	1.41	-0.078	0.310433	FOdb-II
	CABLES1_FTO	0.792169	2.11	-0.009	0.331325	FOdb-II
	CACNA1C_CDC34	0.389881	1.01	-0.011	0.306548	FOdb-II
	CADPS2_XRCC6BP1	0.338583	-1.1	-0.251	0.307087	FOdb-II
	CALN1_TBL2	0.196617	0.62	-0.245	0.300211	FOdb-II
	CAMK2B_CYTH2	0.0378788	0.45	-0.307	0.318182	FOdb-II
	CAPZA2_PTPRN2	0.239837	0.97	-0.194	0.331301	FOdb-II
	CASP7_SORCS1	0.0613787	1.31	-0.126	0.311615	FOdb-II
	CBFA2T2_PAX5	0.746269	1.87	0.05	0.263682	FOdb-II
	CCDC6_RET	0.396552	4.75	-0.048	0.29064	FOdb-II
	CCM2_SNX8	0.421687	-0.28	-0.337	0.289157	FOdb-II
	CCNF_NOL4	0.466374	2.27	0.007	0.29386	FOdb-II
	CCT4_COMMD1	0.318182	-0.68	-0.248	0.327273	FOdb-II
	CD40_XPO5	0.043711	0.9	-0.203	0.378234	FOdb-II
	CD44_CAPRIN1	0.915888	6.82	0.285	0.196262	FOdb-II
	CD59_FBXO3	0.10793	2.01	-0.272	0.306167	FOdb-II
	CDC25C_ANKHD1-EIF4EBP3	0.704016	3.31	0.119	0.289043	FOdb-II
	CDK5RAP2_ENG	0.375385	0.97	-0.173	0.339487	FOdb-II
	CDK6_PHIP	0.427222	2.25	-0.096	0.276667	FOdb-II
	CDK6_SFTA3	0.046332	-0.93	-0.349	0.351351	FOdb-II
	CELSR1_CERK	0.149248	3.17	-0.102	0.32742	FOdb-II
	CELSR1_SEZ6L	0.278749	2.5	-0.102	0.323827	FOdb-II
	CENPC_ABL1	0.560132	2.41	-0.199	0.276771	FOdb-II
	CEP350_HP	0.672147	2.01	-0.214	0.262565	FOdb-II
	CEP350_NVL	0.791956	2.2	-0.214	0.257696	FOdb-II
	CEP70_GYG1	0.14876	-0.84	-0.316	0.31405	FOdb-II
	CEP85L_REV3L	0.228814	1.51	-0.17	0.316949	FOdb-II
	CHAF1A_CCDC94	0.882175	3.07	-0.158	0.255287	FOdb-II
	CHD7_PLAG1	0.775492	4.15	0.485	0.22093	FOdb-II
	CKAP5_VMP1	0.228837	1.14	-0.196	0.358274	FOdb-II
	CLIC4_GRHL3	0.423729	2.38	-0.353	0.271186	FOdb-II
	CLK1_PPIL3	0.540984	0.24	-0.178	0.219672	FOdb-II
	CLNS1A_AQP11	0.301802	0.67	-0.403	0.315315	FOdb-II
	CLSTN1_CTNNBIP1	0.0576369	1.02	-0.443	0.319885	FOdb-II
	CNOT2_GLT1D1	0.173913		-0.54	0.275362	FOdb-II
	CNTRL_DENND1A	0.571646	3.14	0.037	0.302591	FOdb-II
	COL4A1_ATP11A	0.934156	5.22	0.049	0.170782	FOdb-II
	CPD_AATF	0.334038	2.61	-0.276	0.308668	FOdb-II
	CPED1_SND1	0.120652	0.52	-0.154	0.319022	FOdb-II
	CPQ_AZIN1	0.0234742	1.53	-0.183	0.350548	FOdb-II
	CREBBP_DNAJA3	0.951613		-0.422	0.225806	FOdb-II
	CREBBP_NUBP1	0.755981	3.2	0.33	0.307018	FOdb-II
	CREBBP_PRSS33	0.317406	3.19	-0.182	0.334471	FOdb-II
	CREBBP_UTRN	0.26492	1.84	-0.211	0.323435	FOdb-II
	CSMD1_DOCK5	0.146473	2.39	-0.132	0.315563	FOdb-II
	CSTF3_LMO2	0.0304183	-0.37	-0.591	0.346008	FOdb-II
	CTSB_DOCK5	0.135661	2.52	-0.132	0.313716	FOdb-II
	CTTN_ANO1	0.213945	1.11	-0.191	0.327603	FOdb-II
	CTTN_INPPL1	0.646744	2.96	-0.187	0.247101	FOdb-II
	CTTN_SHANK2	0.929309	2.85	-0.101	0.277204	FOdb-II
	CXADR_APP	0.5	2.8	-0.363	0.325826	FOdb-II
	DAB1_CREG1	0.137255	-0.57	-0.446	0.29902	FOdb-II
	DACT3_PRKD2	0.550943	2.61	-0.206	0.283019	FOdb-II
	DAP_SPTBN2	0.309623	3.88	-0.127	0.344026	FOdb-II
	DCAF15_ZNF333	0.245475	1.41	-0.146	0.28733	FOdb-II
	DCAF7_VMP1	0.0636943	0.54	-0.374	0.353503	FOdb-II
	DCDC2_TNNC1	0.364372	0.58	-0.291	0.285425	FOdb-II
	DCTN2_DDX23	0.227991	0.26	-0.387	0.349887	FOdb-II
	DDX42_RPS6KB1	0.520833	2.73	-0.154	0.270833	FOdb-II
	DDX5_ART1	0.28629	-0.87	-0.216	0.322581	FOdb-II
	DENND5B_EPS8	0.490986	2.88	0.043	0.284199	FOdb-II
	DEPDC5_BID	0.212928	-0.34	-0.31	0.334601	FOdb-II
	DHRS4L2_DHRS2	0.0506757	0.38	-0.233	0.422297	FOdb-II
	DIP2C_PDGFRA	0.140468	0.62	-0.342	0.332776	FOdb-II
	DLGAP2_WDFY2	0.496678	2	-0.295	0.269103	FOdb-II
	DNAJB12_HHEX	0.791391	0.71	-0.23	0.241722	FOdb-II
	DNAJB12_SLC25A16	0.0922619	0.33	-0.283	0.360119	FOdb-II
	DNAJC3_FARP1	0.203478	1.32	-0.073	0.310435	FOdb-II
	DNTT_BLNK	0.759843	2.33	-0.119	0.242126	FOdb-II
	DOC2B_USP43	0.989339	3.4	-0.184	0.253731	FOdb-II
	DOCK10_BARD1	0.142202	1.06	-0.339	0.330275	FOdb-II
	DOCK5_KIF13B	0.34713	2.02	-0.08	0.317312	FOdb-II
	DOT1L_TECR	0.0134615	0.17	-0.222	0.330769	FOdb-II
	DRG1_MYO18B	0.549832	1.4	-0.332	0.294513	FOdb-II
	DSP_RCAN2	0.241458	2.36	-0.098	0.299544	FOdb-II
	EBF1_JAK2	0.13525	2.03	0.215	0.303514	FOdb-II
	ECE1_WNT4	0.0656934	0.58	-0.232	0.355231	FOdb-II
	EED_TMEM126B	0.228216	-0.78	-0.307	0.344398	FOdb-II
	EEF1G_ROS1	0.199434	0.66	-0.243	0.319661	FOdb-II
	EHBP1_COMMD1	0.573604	2.13	-0.221	0.263959	FOdb-II
	EIF2AK4_BUB1B	0.237267	2.84	-0.203	0.318012	FOdb-II
	EIF2S1_GPHN	0.332509	0.45	-0.238	0.352287	FOdb-II
	EIF4A2_FAM149B1	0.534676	1.1	-0.095	0.275168	FOdb-II
	EIF4H_ELN	0.121923	5.91	-0.048	0.395076	FOdb-II
	ELMO1_SCIN	0.137011	-0.53	-0.208	0.33452	FOdb-II
	ELMO2_TTLL9	0.0810811	0.5	-0.243	0.327703	FOdb-II
	ELP2_MAPRE2	0.229197	0.71	-0.116	0.319708	FOdb-II
	EML4_BRAF	0.460637	0.93	-0.132	0.288107	FOdb-II
	EP300_BCOR	0.636512	3.91	0.423	0.279165	FOdb-II
	EPC1_PTGR2	0.0828571	0.33	-0.244	0.334286	FOdb-II
	EPHA4_ANKZF1	0.401341	5.8	-0.176	0.302682	FOdb-II
	EPHB2_NTRK1	0.0383142	1.25	-0.078	0.35249	FOdb-II
	EPN1_U2AF2	0.0952381	0.01	-0.23	0.337662	FOdb-II
	ERBB2_PGAP3	0	-0.33	-0.329	0.429577	FOdb-II
	ERBB2_PPP1R1B	0.177703	2.72	-0.22	0.343671	FOdb-II
	ERBB2_STARD3	0.0447958	2.04	-0.22	0.354414	FOdb-II
	ERC1_RET	0.608282	3.09	-0.002	0.299389	FOdb-II
	ERGIC1_RANBP17	0.0387931	0.04	-0.338	0.349138	FOdb-II
	ERGIC3_MAP1LC3A	0.0446429	-1.28	-0.261	0.318452	FOdb-II
	ERG_DYRK1A	0.61603	3.66	0.153	0.26561	FOdb-II
	ETV6_C7ORF72	0.391185	0.14	-0.139	0.258953	FOdb-II
	ETV6_CD163	0.0512	2.72	-0.222	0.3176	FOdb-II
	ETV6_CDK2AP1	0.736842		-0.461	0.342105	FOdb-II
	ETV6_CTNNB1	0.257391	5.46	-0.148	0.354783	FOdb-II
	ETV6_FAM169B	0.45	-0.23	-0.273	0.270833	FOdb-II
	ETV6_INO80D	0.744475	1.31	-0.021	0.267956	FOdb-II
	ETV6_PDGFRB	0.213896	1.75	-0.283	0.325613	FOdb-II
	ETV6_SRRM1	0.883696	4.78	-0.025	0.154348	FOdb-II
	EZR_ROS1	0.115385	1.04	-0.243	0.318182	FOdb-II
	F11R_NOS1AP	0.534954	1.54	-0.038	0.355623	FOdb-II
	FAM134C_CNTNAP1	0.383901	1.42	-0.025	0.345201	FOdb-II
	FAM13C_S100P	0.585987	0.21	-0.384	0.273885	FOdb-II
	FAM3C_SUSD2	0.144172	2.55	-0.148	0.332822	FOdb-II
	FARP1_NME1-NME2	0.230496	2.16	-0.372	0.315603	FOdb-II
	FBN1_IL1RAPL2	0.0913884	3.13	-0.257	0.335677	FOdb-II
	FBRSL1_PAX5	0.92381	2.97	0.05	0.238095	FOdb-II
	FBXL20_MSL1	0.0246914	-0.61	-0.486	0.333333	FOdb-II
	FCHSD2_CFAP57	0.232506	0	-0.286	0.318284	FOdb-II
	FGFR3_AES	0.182489	0.77	-0.178	0.345992	FOdb-II
	FGFR3_ELAVL3	0.153025	1.22	-0.122	0.342527	FOdb-II
	FGFR3_FBXO28	0.290795	0.96	-0.211	0.338912	FOdb-II
	FLCN_EVPLL	0.706522		-0.317	0.304348	FOdb-II
	FNBP4_INSL3	0.735978	2.31	-0.173	0.25855	FOdb-II
	FNBP4_PVRL1	0.665272	2.25	-0.232	0.263598	FOdb-II
	FUS_ERG	0.744094	14.12	0.674	0.110236	FOdb-II
	FUS_FEV	0.394366	4.4	0.499	0.292254	FOdb-II
	FUS_FLI1	0.772467	14.3	0.674	0.116635	FOdb-II
	FUT10_PPP3CC	0.114286	0.58	-0.132	0.319048	FOdb-II
	FXYD3_TARM1	0.175758	0.69	-0.196	0.336364	FOdb-II
	FYCO1_RAF1	0.487654	1.58	-0.07	0.321605	FOdb-II
	FYN_FNDC1	0.585139	3.24	0.097	0.249447	FOdb-II
	GALNT7_CEP44	0.198	1.22	-0.28	0.304	FOdb-II
	GATA3_TAF3	0.583924	2.93	-0.1	0.248227	FOdb-II
	GATA5_PRPF6	0.202778	3.15	0.013	0.355556	FOdb-II
	GBAS_PSPH	0.0521739		-0.514	0.373913	FOdb-II
	GFM1_MLF1	0.318352	1.2	-0.064	0.307116	FOdb-II
	GFRA3_TTC8	0.0411899	-0.02	-0.222	0.382151	FOdb-II
	GLT8D1_OSBPL1A	0.13246	0.31	-0.309	0.320233	FOdb-II
	GMDS_LAMA1	0.0663415	5.74	-0.166	0.328455	FOdb-II
	GNAI3_SARS	0.147638	-0.51	-0.373	0.32874	FOdb-II
	GNB5_EPHA2	0.198464	1.56	-0.269	0.31114	FOdb-II
	GNE_ERP27	0.0837989	-0.69	-0.401	0.324022	FOdb-II
	GNS_NUP107	0.0591603	-0.05	-0.087	0.331107	FOdb-II
	GOLGA3_SLC35E3	0.669086	3.78	-0.134	0.300435	FOdb-II
	GON4L_CCT3	0.656167	2.51	-0.127	0.281901	FOdb-II
	GPD1L_REEP1	0.530612		-0.301	0.357143	FOdb-II
	GRB10_DDC	0.461794	0.38	0	0.332226	FOdb-II
	GRB7_PGAP3	0.281465	0.83	-0.329	0.370709	FOdb-II
	GRIK4_BCL3	0.573034	3.41	-0.015	0.333333	FOdb-II
	GRIK5_HIF3A	0.253268	0.78	-0.179	0.352941	FOdb-II
	GSN_NTRK1	0.134409	1.25	-0.285	0.348118	FOdb-II
	GTF3C2_BRE	0.570922	1.81	-0.143	0.271277	FOdb-II
	GYS1_EML2	0	-0.71	-0.394	0.350975	FOdb-II
	HDAC1_MARK1	0.487678	1.55	-0.077	0.265888	FOdb-II
	HEATR5A_CSMD1	0.037553	3.94	-0.065	0.33192	FOdb-II
	HERPUD1_PHACTR3	0.796154	0.13	-0.329	0.261538	FOdb-II
	HEXA_BBS4	0.145329	1.63	-0.075	0.358131	FOdb-II
	HEXA_LMAN1L	0.262681	1.11	-0.142	0.318841	FOdb-II
	HHEX_DNAJB12	0.301449	2.72	-0.082	0.269565	FOdb-II
	HIF1A_PRKCH	0.368932	0.95	-0.217	0.29342	FOdb-II
	HINFP_FOXR1	0.521084	0.91	-0.159	0.246988	FOdb-II
	HM13_PAX5	0.0990712	1.1	-0.037	0.352941	FOdb-II
	HMBOX1_JAK2	0.321705	3.24	0.213	0.275194	FOdb-II
	HMGA2_DYRK2	0.485437	2.19	-0.058	0.281553	FOdb-II
	HNRNPH1_ERG	0.131148	1.59	-0.015	0.245902	FOdb-II
	HNRNPL_TPRX1	0.741987	7.54	0.044	0.275641	FOdb-II
	HPN_FBL	0.136054	-1.43	-0.337	0.421769	FOdb-II
	HPRT1_CTPS2	0.0615385	-0.12	-0.2	0.319231	FOdb-II
	HSD17B14_PLEKHA4	0.693103	3.24	-0.066	0.275862	FOdb-II
	HSF1_SPATC1	0.0675676	-0.61	-0.289	0.385135	FOdb-II
	HSPB1_EGR1	0.5625	3.37	-0.007	0.238839	FOdb-II
	IGF1R_PI4K2B	0.00991736	-0.11	-0.208	0.310744	FOdb-II
	IGFL2_SLC1A5	0.0997442	-0.15	-0.314	0.429668	FOdb-II
	IKZF1_NUTM1	0.737143	2.74	-0.149	0.285714	FOdb-II
	IKZF1_SLC25A27	0.224168	0.95	-0.33	0.318739	FOdb-II
	IKZF1_ZEB2	0.593116	1.32	-0.022	0.242718	FOdb-II
	IKZF1_ZPBP	0.223077	1	-0.267	0.303846	FOdb-II
	IL12RB2_DAB1	0.301477	1.66	0.105	0.293658	FOdb-II
	IL13RA1_WDR44	0.50105	2.12	-0.263	0.27521	FOdb-II
	ILVBL_SYDE1	0.34699	4.61	-0.151	0.355351	FOdb-II
	IPO7_KCNH1	0.361592	0.47	-0.21	0.33564	FOdb-II
	ITGA9_SEC13	0.0539745	0.96	-0.142	0.329735	FOdb-II
	ITGB6_RBMS1	0.0615385	4.4	0.041	0.348352	FOdb-II
	ITPR1_RIT2	0.0843882	-0.87	-0.334	0.299578	FOdb-II
	ITPRIPL1_IL36G	0.0716783	-0.09	-0.341	0.347902	FOdb-II
	ITSN2_ADCY3	0.277612	1.52	-0.066	0.314428	FOdb-II
	JAK2_HMBOX1	0.175472	0.98	-0.226	0.300943	FOdb-II
	JAK2_IKZF1	0.152818	1.38	-0.193	0.309456	FOdb-II
	JAK2_SMU1	0.0407407	0.09	-0.226	0.311111	FOdb-II
	JAK2_SNX29	0.117474	0.18	-0.226	0.298091	FOdb-II
	JAK2_STRN3	0.0348953	0.83	-0.226	0.325025	FOdb-II
	JAK2_TPR	0.43855	4.65	-0.026	0.264368	FOdb-II
	JAK2_ZNF430	0.0361068	0.09	-0.226	0.28022	FOdb-II
	JMJD1C_TSN	0.0169014	-0.73	-0.402	0.315493	FOdb-II
	KAT6A_ADAM2	0.0912752	2.14	-0.338	0.330201	FOdb-II
	KDM2A_C11orf80	0.272917	0.12	-0.267	0.339583	FOdb-II
	KDM2A_RPS6KB2	0.708696	1.85	-0.29	0.221739	FOdb-II
	KDM3A_ANK3	0.363636	-0.08	-0.387	0.296037	FOdb-II
	KDM4B_AKAP8L	0.391762	2.23	-0.297	0.302366	FOdb-II
	KDM4B_PCGF3	0.0628272	1.34	-0.257	0.295812	FOdb-II
	KIAA0100_PITPNC1	0.124694	0.74	-0.17	0.339853	FOdb-II
	KIAA1191_NOP16	0.406977	-0.03	-0.387	0.321705	FOdb-II
	KIAA1324_TBX15	0.176012	2.91	0.266	0.28271	FOdb-II
	KIF13A_F13A1	0.168293	1.09	-0.205	0.314634	FOdb-II
	KIF13B_CA10	0.209516	0.76	-0.039	0.312187	FOdb-II
	KIF4B_KIF4A	0.366265	1.1	-0.192	0.31245	FOdb-II
	KIF5B_FGFR1	0.239019	0.58	-0.324	0.3238	FOdb-II
	KLK2_FGFR2	0.135569	1.11	-0.314	0.332362	FOdb-II
	KLK2_PVRL2	0.438931	1.38	-0.209	0.314885	FOdb-II
	KMT2A_ARHGAP32	0.794534	4.63	0.081	0.255735	FOdb-II
	KMT2A_DCPS	0.810846	4.63	0.081	0.24532	FOdb-II
	KMT2A_SARNP	0.918953	4.63	0.081	0.236908	FOdb-II
	KMT2A_SEPT6	0.763383	4.63	0.081	0.247859	FOdb-II
	KMT2A_TNS3	0.719973	4.63	0.081	0.261153	FOdb-II
	KMT2A_USP9X	0.38136	4.63	0.106	0.299572	FOdb-II
	KMT2D_SEC31A	0.747889	5.23	1.05	0.272956	FOdb-II
	KPNA1_GMPS	0.192771	0.33	-0.326	0.310241	FOdb-II
	KRT15_KRT19	0.244499	9.06	0.055	0.295844	FOdb-II
	KRT16_JUP	0.132388	8.48	0.071	0.330969	FOdb-II
	KRT5_KRT4	0.152212	7.36	0.102	0.286726	FOdb-II
	LACE1_ZUFSP	0		-0.419	0.375	FOdb-II
	LAMA3_ZNF521	0.176044	4.72	-0.118	0.308984	FOdb-II
	LAP3_TTC7B	0.0883191	0.57	-0.237	0.383191	FOdb-II
	LAPTM4A_SDC1	0.769231	2.39	-0.218	0.267692	FOdb-II
	LCLAT1_GREB1	0.146455	2.1	-0.044	0.329291	FOdb-II
	LDHB_CTNNA2	0.132212	-0.23	-0.324	0.391827	FOdb-II
	LDLR_MRPL4	0.0336134	3.67	-0.389	0.313025	FOdb-II
	LEF1_TAF8	0.815242	2.42	0.107	0.258661	FOdb-II
	LIFR_SLC6A19	0.0301255	0.63	-0.207	0.339749	FOdb-II
	LIG1_NUCB1	0.924612	1.66	-0.153	0.24612	FOdb-II
	LMAN2L_SPNS3	0.112903	0.05	-0.067	0.341935	FOdb-II
	LMX1B_GTF3C5	0.238739	0.24	-0.268	0.292793	FOdb-II
	LRP1_OS9	0.139154	1.64	-0.158	0.3206	FOdb-II
	LRP5_MOGAT2	0.025066	0.61	-0.219	0.340369	FOdb-II
	LRP6_GLIPR1L1	0.0412844	-0.5	-0.252	0.366972	FOdb-II
	LRP6_NINJ2	0.0263158	0.8	-0.279	0.362229	FOdb-II
	LRRC41_PATJ	0.382421	1.03	-0.095	0.323632	FOdb-II
	LRRC41_YARS	0.174004	0.21	-0.362	0.343816	FOdb-II
	LRRC59_NUP107	0.0726496	-1.63	-0.489	0.393162	FOdb-II
	LSM12_ITGA2B	0.314286		-0.327	0.304762	FOdb-II
	LTV1_ATG5	0.55615	-1.27	-0.44	0.26738	FOdb-II
	MACF1_BRAF	0.255667	0.85	-0.103	0.319766	FOdb-II
	MAGI2_PRKN	0.0764331	1.41	-0.318	0.315287	FOdb-II
	MAPKAPK2_AXDND1	0.723404	1.12	0.032	0.242553	FOdb-II
	MAPRE1_KDM4C	0.367992	2.36	-0.174	0.30581	FOdb-II
	MBD2_DOCK2	0.874532	8.49	-0.008	0.235955	FOdb-II
	MBD3_GAK	0.657431	2.3	-0.038	0.279597	FOdb-II
	MBNL1_ABL1	0.481086	2.61	0.118	0.308388	FOdb-II
	MBNL1_MEIS2	0.622449	3.81	0.158	0.29932	FOdb-II
	MCM6_DARS	0.125964	0.07	-0.393	0.323907	FOdb-II
	MDH1_COMMD1	0.010989	-1.07	-0.21	0.302198	FOdb-II
	MED12_HOXA9	0.399197	3.88	1.113	0.300178	FOdb-II
	MED1_ABCC3	0.0571979	0.72	-0.156	0.39653	FOdb-II
	MED1_GSDMB	0.10231	0.83	-0.216	0.351485	FOdb-II
	MEF2D_CSF1R	0.353846	1.19	0.061	0.303497	FOdb-II
	MEF2D_FOXJ2	0.835165	3.66	0.565	0.257457	FOdb-II
	MEF2D_HNRNPM	0.533123	4.03	0.066	0.326498	FOdb-II
	MEGF10_NUP210	0.0580826	1.51	-0.146	0.363891	FOdb-II
	MELK_RMC1	0.00924025	0.44	-0.248	0.354209	FOdb-II
	METTL21B_GLI1	0.769772	5.01	0.032	0.249561	FOdb-II
	MEX3D_DCTN6	0.649025	4.19	-0.114	0.342618	FOdb-II
	MFF_ERBB4	0.559486	1.33	-0.088	0.28135	FOdb-II
	MFSD2A_LAPTM5	0.0530303	-0.86	-0.266	0.420455	FOdb-II
	MLLT6_KMT2A	0.633481	2.37	0.063	0.271755	FOdb-II
	MLYCD_CDH13	0.174894	0.27	-0.265	0.356841	FOdb-II
	MN1_PATZ1	0.831597	7.82	0.711	0.238426	FOdb-II
	MPP6_ATAD1	0.131679	-0.4	-0.283	0.372137	FOdb-II
	MRC2_VMP1	0.110526	1.39	-0.247	0.275439	FOdb-II
	MRPL21_SSH3	0.340708	1.15	-0.021	0.314159	FOdb-II
	MSH2_CYP4Z1	0.0311987	1.07	-0.225	0.336617	FOdb-II
	MSI2_PCTP	0.184502	1.63	-0.278	0.261993	FOdb-II
	MTG1_ZNF511	0.0398551	-0.49	-0.417	0.369565	FOdb-II
	MTMR4_MYO1D	0.0442748	0.05	-0.291	0.340458	FOdb-II
	MTUS1_FGL1	0.597645	4.07	-0.186	0.256133	FOdb-II
	MUC7_PCBD2	0.827493	2.27	-0.052	0.264151	FOdb-II
	MVP_KIF22	0.172712	-0.11	-0.28	0.34715	FOdb-II
	MYB_NFIB	0.644621	3.02	0.028	0.253086	FOdb-II
	MYDGF_DNM2	0.251969	2.48	-0.056	0.318335	FOdb-II
	MYO18B_ABL1	0.480667	3.07	-0.133	0.298	FOdb-II
	MYO18B_KIAA1671	0.977901	2.42	-0.228	0.198895	FOdb-II
	MYO9A_TMEM59	0.0680147	0.01	-0.163	0.316176	FOdb-II
	NAA25_SLC25A21	0.125	-0.35	-0.389	0.349138	FOdb-II
	NAALADL2_ABCC5	0.181944	1.64	-0.187	0.325	FOdb-II
	NALCN_STAG1	0.18795	0.79	-0.205	0.348921	FOdb-II
	NAP1L1_MLLT10	0.737896	3.21	0.156	0.255426	FOdb-II
	NAV1_LGR6	0.272237	2.13	-0.013	0.353998	FOdb-II
	NAV1_NTRK2	0.679027	2.2	-0.137	0.283893	FOdb-II
	NCAPD2_ETV6	0.16558	-0.18	-0.276	0.354628	FOdb-II
	NCOA6_PRDM14	0.62449	3.82	0.806	0.246259	FOdb-II
	NCOA6_ZNF831	0.833147	3.9	0.806	0.254199	FOdb-II
	NCOR1_NFIA	0.811052	2.82	0.112	0.240048	FOdb-II
	NCOR2_GATA4	0.744526	2.33	0.048	0.255474	FOdb-II
	NCOR2_SCARB1	0.340271	2.2	-0.196	0.293444	FOdb-II
	NDE1_SMG1	0.405354	2.1	-0.034	0.32218	FOdb-II
	NDRG1_MYC	0.624738	2.27	-0.129	0.268344	FOdb-II
	NDST1_STK10	0.205545	0.87	-0.177	0.304015	FOdb-II
	NELFB_TMEM245	0.131833	1.55	-0.211	0.381565	FOdb-II
	NF1_KIF6	0.193694	2.29	-0.239	0.344595	FOdb-II
	NFIA_CDK2AP1	0.64878	3.13	0.024	0.258537	FOdb-II
	NFIX_CAPN12	0.168242	3.06	-0.105	0.298677	FOdb-II
	NIN_UNC79	0.27381	3.14	-0.144	0.336835	FOdb-II
	NIPBL_ZNF384	0.801158	3.84	0.696	0.273166	FOdb-II
	NLRC5_PSMA4	0.0625352	2.14	-0.162	0.378592	FOdb-II
	NOMO3_TFAP4	0.388811	0.79	-0.116	0.304895	FOdb-II
	NPAT_JAML	0.147959	0.28	-0.26	0.34949	FOdb-II
	NPTN_CLUAP1	0.474926	1.03	-0.316	0.277286	FOdb-II
	NRAP_VWA2	0.208119	1.26	-0.168	0.315005	FOdb-II
	NRP1_LYSMD4	0.147448	2	-0.102	0.298677	FOdb-II
	NSD1_ZNF346	0.706689	2.4	-0.06	0.264254	FOdb-II
	NTM_CDC42	0.113208	-0.13	-0.412	0.345912	FOdb-II
	NUB1_ABCB8	0.385321		-0.543	0.284404	FOdb-II
	NUP214_AIF1L	0.0882353	0.87	-0.359	0.358824	FOdb-II
	NUP98_CCDC28A	0.740741	5.81	0.164	0.197531	FOdb-II
	NUP98_LNP1	0.7125	5.81	0.164	0.170833	FOdb-II
	NUP98_PSIP1	0.822384	5.87	0.153	0.176399	FOdb-II
	OLFM2_TBC1D21	0	-0.9	-0.379	0.372093	FOdb-II
	PAG1_ABL2	0.594466	2.59	-0.065	0.300395	FOdb-II
	PALLD_NAA15	0.610248	1	-0.127	0.274845	FOdb-II
	PAN3_ZCCHC7	0.470651	3.84	0.025	0.264674	FOdb-II
	PAPOLA_AK7	0.256734	1.8	-0.014	0.33165	FOdb-II
	PAPOLA_PEPD	0.0349288	2.84	-0.233	0.350582	FOdb-II
	PAX5_BCOR	0.3	3.66	-0.391	0.273684	FOdb-II
	PAX5_BZW1	0.286733	1.69	-0.12	0.319544	FOdb-II
	PAX5_CBFA2T2	0.398467	1.62	-0.116	0.275862	FOdb-II
	PAX5_DACH2	0.665306	3.58	-0.12	0.312245	FOdb-II
	PAX5_DMRTA2	0.550708	4.41	-0.05	0.341981	FOdb-II
	PAX5_ESRRA	0.275194	1.83	-0.12	0.366279	FOdb-II
	PAX5_FKBP15	0.662347	1.89	0.152	0.302183	FOdb-II
	PAX5_GREB1L	0.272863	3.83	0.078	0.319583	FOdb-II
	PAX5_KANK1	0.443425	1.7	-0.12	0.319572	FOdb-II
	PAX5_MAPT	0.810631	3.81	-0.12	0.252492	FOdb-II
	PAX5_MLLT3	0.635922	2.55	0.087	0.220874	FOdb-II
	PAX5_MPRIP	0.549192	2.06	-0.12	0.301617	FOdb-II
	PAX5_RHOXF2B	0.4946	3.6	-0.12	0.287257	FOdb-II
	PAX5_SEC1P	0.305344	1.63	-0.12	0.30916	FOdb-II
	PAX5_ZNF276	0.47925	2.26	-0.12	0.282463	FOdb-II
	PAX5_ZNF318	0.77116	2.56	0.024	0.265114	FOdb-II
	PBX1_SLAMF7	0.251852	0.83	-0.213	0.320988	FOdb-II
	PCGF3_FANCI	0.501887	-0.83	-0.429	0.290566	FOdb-II
	PCID2_ADPRHL1	0.0143541	-0.63	-0.386	0.363636	FOdb-II
	PCID2_GRK1	0.0467836	1.32	-0.388	0.321637	FOdb-II
	PCNX_UBR1	0.325813	2.75	-0.024	0.329254	FOdb-II
	PDE10A_POLB	0.150943			0.226415	FOdb-II
	PDE4D_CRABP1	0.659443	1.3	0.053	0.256966	FOdb-II
	PDGFA_MAD1L1	0		-0.553	0.424658	FOdb-II
	PDGFB_DGCR2	0.276243	2.98	-0.241	0.301105	FOdb-II
	PDGFRA_FIP1L1	0.231837	0.89	-0.295	0.297143	FOdb-II
	PGAP3_ERBB2	0.503205	2.04	-0.164	0.307692	FOdb-II
	PGAP3_STAC2	0.371681	0.8	-0.263	0.283186	FOdb-II
	PHB_LSM1	0	0.5	-0.481	0.380952	FOdb-II
	PHF10_CLIC2	0.458988	3.09	-0.19	0.254799	FOdb-II
	PHF23_ADCY4	0.090065	0.97	-0.265	0.376045	FOdb-II
	PI4KB_SELENBP1	0.0359408	0.06	-0.365	0.312896	FOdb-II
	PICALM_MLLT10	0.619804	3.35	0.156	0.281174	FOdb-II
	PIH1D1_ALDH16A1	0.118454	2.15	-0.144	0.401496	FOdb-II
	PIK3CB_BFSP2	0.15812	-0.26	-0.296	0.358974	FOdb-II
	PIP4K2B_MED24	0.0697674	0.6	-0.244	0.357294	FOdb-II
	PLEKHA5_XRCC6BP1	0.0228137	-0.32	-0.251	0.311787	FOdb-II
	PLIN2_CA10	0.0502959	0.15	-0.039	0.331361	FOdb-II
	PMEPA1_ETV4	0.498896	3.17	-0.014	0.256071	FOdb-II
	PON2_SLC13A1	0.0460751	-0.16	-0.249	0.404437	FOdb-II
	PPARG_PEX5	0.143617	0.32	-0.299	0.322695	FOdb-II
	PPFIA1_ANO1	0.150824	0.79	-0.191	0.351077	FOdb-II
	PPFIA1_CBL	0.661972	3.7	-0.103	0.298335	FOdb-II
	PPFIA1_PAPD5	0.580263	3.35	0.147	0.267105	FOdb-II
	PPFIA1_RBFOX2	0.336478	2.85	-0.052	0.345912	FOdb-II
	PPFIA1_RHOD	0.30315	-0.21	-0.352	0.318898	FOdb-II
	PPIF_REEP3	0.329825	-0.14	-0.245	0.319298	FOdb-II
	PPM1G_DCTN3	0.0206186	-1.55	-0.314	0.407216	FOdb-II
	PPP1CB_ALK	0.307895	1.98	-0.173	0.319737	FOdb-II
	PPP1CB_BRE	0.330579		-0.143	0.264463	FOdb-II
	PPP2CA_CDKL3	0.875445	1.03	-0.09	0.227758	FOdb-II
	PRDM11_PLLP	0.0600601	0.15	-0.128	0.399399	FOdb-II
	PREX1_NFATC2	0.476575	1.5	0.065	0.297254	FOdb-II
	PRKCE_AFTPH	0.305195	1.08	-0.233	0.315584	FOdb-II
	PRKCI_SLC30A4	0.131687	2.4	-0.152	0.347051	FOdb-II
	PRPF8_MFNG	0.0488621	0.1	-0.165	0.313253	FOdb-II
	PRRC2A_NCR3	0.925323	6.59	0.191	0.202489	FOdb-II
	PRTN3_ELANE	0.232558	1.06	-0.099	0.375969	FOdb-II
	PRUNE2_WDR34	0.037325	1.34	-0.179	0.342146	FOdb-II
	PSD3_ENPP1	0.320381	1.95	-0.201	0.276764	FOdb-II
	PSD3_NTN1	0.411297	1.64	-0.205	0.278906	FOdb-II
	PSMB7_NPAS3	0.436149	4.21	-0.009	0.299607	FOdb-II
	PTEN_ATRNL1	0.107383	0.25	-0.21	0.318792	FOdb-II
	PTGS2_SEMG1	0.888235	-0.87	-0.208	0.247059	FOdb-II
	PTK2_PSMA7	0.265427	3.92	0.043	0.312764	FOdb-II
	PTPN11_EPYC	0.265896	1.15	-0.296	0.285164	FOdb-II
	PTPN12_DYNC1I1	0.120253	-0.62	-0.341	0.341772	FOdb-II
	PTPN9_ETFA	0.243902		-0.497	0.402439	FOdb-II
	PTPN9_FES	0.14859	0.8	-0.29	0.33731	FOdb-II
	PTPRK_HECA	0.240741	1.15	-0.038	0.316872	FOdb-II
	PTPRK_SMNDC1	0.363636	1.12	-0.186	0.298368	FOdb-II
	PTPRK_STXBP6	0.197802	1.04	-0.281	0.309524	FOdb-II
	PUM1_MEGF6	0.273888	6.96	0.382	0.318827	FOdb-II
	PWP1_CCDC63	0.31383	0.69	-0.382	0.294326	FOdb-II
	QARS_USP19	0.18112	2.54	-0.183	0.32924	FOdb-II
	QKI_MYB	0.413636	-1.16	-0.464	0.318182	FOdb-II
	QRICH1_ACOT2	0.125	0.3	-0.046	0.315789	FOdb-II
	RAB11FIP1_HTRA4	0.756044	2.26	-0.153	0.279853	FOdb-II
	RAB11FIP3_PPL	0.524917	3.5	-0.115	0.298054	FOdb-II
	RABGAP1L_BCAS3	0.400749	1.46	0.028	0.289326	FOdb-II
	RAD51AP1_SLCO1C1	0.212389	2.09	-0.206	0.289086	FOdb-II
	RAD51B_KMT2A	0.652488	2.34	0.063	0.268515	FOdb-II
	RANBP2_ABL1	0.360223	2.32	-0.171	0.300863	FOdb-II
	RANBP3_SLC25A23	0.646199	2.24	-0.147	0.307018	FOdb-II
	RARA_WIPF2	0.988636	3.37	-0.023	0.193182	FOdb-II
	RB1_MYO1E	0.242096	3.37	0.24	0.29991	FOdb-II
	RBM27_GRXCR2	0.768527	3.59	0.151	0.253431	FOdb-II
	RBM28_PRRT4	0.37961	3.06	-0.201	0.340564	FOdb-II
	RBM38_FRMD4B	0.511302	3.39	-0.041	0.245425	FOdb-II
	RCCD1_BLM	0.214286	2.47	-0.213	0.324074	FOdb-II
	RCOR1_SCFD2	0.34507	3.12	0.095	0.362676	FOdb-II
	REST_SMIM20	0.460894	0.54	-0.182	0.259777	FOdb-II
	RFT1_TKT	0.0496124	0.93	-0.321	0.375194	FOdb-II
	RFXANK_SUGP1	0.438034	1.62	-0.274	0.290598	FOdb-II
	RNF130_BRAF	0.144013	1.34	-0.182	0.331715	FOdb-II
	RNF216_EIF2AK1	0.560132	1.56	-0.1	0.260297	FOdb-II
	ROCK2_PLB1	0.228448	0.28	-0.363	0.331897	FOdb-II
	RPL8_ACTG1	0.0775194	0.61	-0.281	0.335917	FOdb-II
	RPS19_CEACAM5	0.106509	0.68	0.012	0.343195	FOdb-II
	RRP12_EXOSC1	0.330049	-1.46	-0.383	0.295567	FOdb-II
	RUNX1_CBFA2T2	0.560914	2.63	0.085	0.298223	FOdb-II
	RUNX1_DSCAM	0.383929	1.63	-0.145	0.294643	FOdb-II
	RUNX1_ITGA7	0.172805	1.57	-0.248	0.34372	FOdb-II
	RUNX1_TYMS	0.0113636	0.44	-0.29	0.310606	FOdb-II
	RUNX1_URB1	0.0557289	0.85	-0.198	0.397682	FOdb-II
	SARS_KIAA1324	0.0261882	2.38	-0.145	0.295829	FOdb-II
	SCD_SEC61A2	0.012931	0.11	-0.175	0.383621	FOdb-II
	SCRIB_NRBP2	0.0861057	0.2	-0.426	0.354207	FOdb-II
	SDC2_DPYD	0.0361809	1.35	-0.29	0.363819	FOdb-II
	SEC14L1_CTDNEP1	0	-0.11	-0.41	0.354978	FOdb-II
	SEC22B_BCL9	0.980015	5.03	0.229	0.261337	FOdb-II
	SEC24A_KCNK7	0.0429185	0.39	0.008	0.463519	FOdb-II
	SEC24B_MANBA	0.339806	3.45	0.2	0.278779	FOdb-II
	SEH1L_TTC39C	0.0643382	1.86	-0.024	0.332721	FOdb-II
	SEMA4C_FAM178B	0.00884956	0.35	-0.351	0.339233	FOdb-II
	SEMA4D_AUH	0.0189702	0.31	-0.35	0.403794	FOdb-II
	SEMA6C_DLG2	0.232816	2.01	-0.195	0.300443	FOdb-II
	SERINC1_NKAIN2	0	-1.51	-0.371	0.384236	FOdb-II
	SERINC2_ZCCHC17	1		-0.595	0.106667	FOdb-II
	SERINC3_NCOA5	0.5	1.85	0.368	0.327684	FOdb-II
	SETD1B_TCTN2	0.648004	4.25	0.043	0.266177	FOdb-II
	SETDB2_ERH	0.360544	-0.31	-0.223	0.265306	FOdb-II
	SET_NUP214	0.732864	7.49	0.181	0.238949	FOdb-II
	SFPQ_ABL1	0.666252	6.36	0.478	0.248602	FOdb-II
	SHB_PAX5	0.610687	2.56	0.05	0.274809	FOdb-II
	SKIL_FNDC3B	0.173171	1.32	-0.196	0.320732	FOdb-II
	SKIV2L2_CETN3	0.158833	0.41	-0.322	0.329011	FOdb-II
	SKIV2L2_SCCPDH	0.0929204	0.54	-0.176	0.335546	FOdb-II
	SLC12A6_NUTM1	0.808546	2.8	-0.149	0.283484	FOdb-II
	SLC12A7_SLC9A3	0.286957	1.3	-0.34	0.357764	FOdb-II
	SLC12A8_BFSP2	0.328042	-3.16	-0.439	0.380952	FOdb-II
	SLC16A10_NME7	0.209877	1.37	-0.378	0.37963	FOdb-II
	SLC16A14_SP110	0.384	0.54	-0.316	0.28	FOdb-II
	SLC35B1_IGFBP4	0.227488	-0.27	-0.331	0.303318	FOdb-II
	SLMAP_NTRK2	0.3	0.84	-0.21	0.319048	FOdb-II
	SMAD3_AAGAB	0.403922	1.71	-0.041	0.305882	FOdb-II
	SMARCA2_ZNF384	0.790974	5.37	0.735	0.250594	FOdb-II
	SMARCA4_DOCK6	0.670577	5.58	0.244	0.284457	FOdb-II
	SMARCC1_MAP4	0.704048	2.32	-0.181	0.302516	FOdb-II
	SMC5_IMMP2L	0.283784	1.18	-0.296	0.306306	FOdb-II
	SMCHD1_NDC80	0.321622	2.28	-0.224	0.298649	FOdb-II
	SMU1_JAK2	0.0203593	-0.04	-0.308	0.322156	FOdb-II
	SNED1_THAP4	0.146484	2.65	-0.158	0.310547	FOdb-II
	SNX13_STAP2	0.465394	1.46	-0.193	0.303103	FOdb-II
	SNX29_PDGFRB	0.349633	2.2	-0.188	0.312958	FOdb-II
	SNX2_ABL1	0.615599	2.41	-0.199	0.281337	FOdb-II
	SON_FAM169B	0.363333	-0.03	-0.273	0.3	FOdb-II
	SORL1_TECTA	0.0348675	0.25	-0.27	0.313808	FOdb-II
	SPECC1L_ARVCF	0.501119	0.54	-0.379	0.333333	FOdb-II
	SPEN_CERS4	0.142857	-0.59	-0.221	0.324176	FOdb-II
	SPG11_PATL2	0.0559701	0.9	-0.233	0.361007	FOdb-II
	SPINT2_MAP4K1	0.138756	3.25	-0.276	0.349282	FOdb-II
	SPTLC3_PSMF1	0.201005	3.39	-0.183	0.306533	FOdb-II
	SREBF2_ACO2	0.295349	1.01	-0.303	0.288372	FOdb-II
	SRGAP3_FLNB	0.318048	1.74	-0.216	0.300999	FOdb-II
	SRI_PIP4K2C	0.141256	4.2	0.01	0.298206	FOdb-II
	SS18L1_CDH4	0.34635	2.06	-0.213	0.341256	FOdb-II
	SSBP2_PDGFRB	0.221184	1.64	-0.283	0.311526	FOdb-II
	SSR1_FARS2	0.193416	-0.93	-0.515	0.341564	FOdb-II
	STARD13_LAMA5	0.179717	4.69	-0.103	0.353302	FOdb-II
	STARD3_C17orf98	0.0379747	3.2	-0.072	0.272152	FOdb-II
	STAT3_ETV4	0.258905	3.17	-0.014	0.296264	FOdb-II
	STAT5B_STAT5A	0.13602	0.11	-0.104	0.319899	FOdb-II
	STRN3_JAK2	0.397605	3.64	0.179	0.273054	FOdb-II
	STX3_MS4A15	0	-0.55	-0.205	0.439024	FOdb-II
	STX7_LMBRD1	0.0208333		-0.25	0.322917	FOdb-II
	SUCO_CRTC2	0.812261	3.46	0.181	0.26341	FOdb-II
	SUMO2_MAPK8IP2	0.539655	2.59	-0.196	0.284483	FOdb-II
	SUN1_TNRC18	0.659371	5.01	0.195	0.286908	FOdb-II
	SUPT6H_PROCA1	0.426821	2.6	-0.296	0.262764	FOdb-II
	SYAP1_ARSF	0.156609	2.45	-0.167	0.303161	FOdb-II
	SYNE2_KIAA0391	0.10226	-1.37	-0.361	0.324004	FOdb-II
	TADA1_CADM3	0.113924	-0.24	-0.445	0.35443	FOdb-II
	TAF2_DSCC1	0.0444444	-0.16	-0.313	0.341414	FOdb-II
	TANC2_CRB3	0.801471	1.49	-0.169	0.284314	FOdb-II
	TATDN2_COL8A1	0.763307	5.12	0.041	0.237826	FOdb-II
	TBCD_SLC9A3R1	0.256831	0.57	-0.282	0.363388	FOdb-II
	TBL1XR1_USP13	0.218391	0.95	0	0.32567	FOdb-II
	TCF3_ETV6	0.720772	4.5	-0.003	0.242906	FOdb-II
	TCF3_MKNK2	0.12766	0.23	-0.29	0.361702	FOdb-II
	TCF4_HLF	0.725522	5.67	0.075	0.23756	FOdb-II
	TCF7L1_WIF1	0.344186	3.2	-0.092	0.269767	FOdb-II
	TERF2_JAK2	0.398241	2.65	-0.137	0.296482	FOdb-II
	TG_TANGO2	0.0771837	2.23	-0.046	0.317395	FOdb-II
	THRAP3_THSD7A	0.397671	6.99	0.169	0.240433	FOdb-II
	THSD4_ALDH1A2	0.2781	2.87	0.024	0.310545	FOdb-II
	THSD4_LRRC49	0.292729	2.81	0.024	0.303116	FOdb-II
	TM2D3_PTRF	0.5	1.37	-0.38	0.315789	FOdb-II
	TM7SF3_CUX2	0.732345	2.61	-0.06	0.286017	FOdb-II
	TMEFF2_ACPP	0.0449438	0.53	-0.294	0.337079	FOdb-II
	TMEM123_ZDHHC14	0.395062	1.23	-0.066	0.345679	FOdb-II
	TMEM18_ASXL1	0.7878	4.71	-0.071	0.273848	FOdb-II
	TMPRSS2_IRS2	0.344086	1.29	0.049	0.306452	FOdb-II
	TMPRSS2_SARS	0.191131	1.62	0.049	0.316514	FOdb-II
	TMPRSS9_PAX5	0.0891089		-0.099	0.376238	FOdb-II
	TMX3_METTL9	0	-0.36	-0.227	0.333333	FOdb-II
	TNIP1_PDGFRB	0.476865	2.38	-0.27	0.315392	FOdb-II
	TPD52L2_PDZRN4	0.685185	1.48	-0.142	0.276543	FOdb-II
	TPGS2_CCDC178	0.206349		-0.343	0.31746	FOdb-II
	TPM1_ALK	0.49878	2.32	-0.173	0.318293	FOdb-II
	TPR_JAK2	0.538494	1.43	0.025	0.299915	FOdb-II
	TRAF3_ITPK1	0.0940367	1.17	-0.206	0.357798	FOdb-II
	TRIOBP_RBFOX2	0.449173	2.88	0.11	0.293144	FOdb-II
	TRIO_TERT	0.115286	1.21	-0.064	0.336038	FOdb-II
	TSFM_CYP27B1	0.110927	0.45	-0.267	0.352649	FOdb-II
	TTC39A_CRISP1	0.0352221	1.11	-0.29	0.323124	FOdb-II
	TTC3_TMPRSS2	0	0.5	-0.462	0.369637	FOdb-II
	TTC7B_SYNE2	0.200694	2.62	-0.124	0.32004	FOdb-II
	TYK2_ZNF430	0.116854	1.01	-0.258	0.291386	FOdb-II
	UBE2D3_CA10	0	-0.93	-0.039	0.304636	FOdb-II
	UNK_B4GALNT2	0.0764925	-0.45	-0.236	0.33209	FOdb-II
	URGCP_CCDC129	0.691265	1.9	-0.139	0.298193	FOdb-II
	USP25_JAK2	0.241909	1.58	-0.123	0.292071	FOdb-II
	USP48_MAN1C1	0.0116279		-0.666	0.325581	FOdb-II
	USP9X_SMCHD1	0.294586	1.78	0.158	0.305732	FOdb-II
	UVRAG_BLMH	0.0714286	-0.51	-0.08	0.311224	FOdb-II
	VAV2_COL27A1	0.533537	4.95	-0.007	0.23628	FOdb-II
	VAV3_AMPD1	0.0360429	0.39	-0.233	0.312117	FOdb-II
	VCL_NTRK2	0.319873	1.33	-0.174	0.368963	FOdb-II
	VEGFA_RSPH9	0.518135	1.7	-0.196	0.30829	FOdb-II
	VGLL2_CITED2	0.73201	3.87	0.252	0.25062	FOdb-II
	VMP1_C17orf64	0.251641	0.7	-0.345	0.315098	FOdb-II
	VMP1_RNFT1	0.155063	1.08	-0.352	0.35443	FOdb-II
	VPS52_MGAT4C	0.0426716	0.01	-0.262	0.343228	FOdb-II
	VRK2_FANCL	0.0929919	0.58	-0.207	0.324798	FOdb-II
	WAC_APBB1IP	1	4.26	-0.032	0.18543	FOdb-II
	WASL_VPS13D	0.218354	-0.13	-0.314	0.31962	FOdb-II
	WBP11_MGP	0.803618	1.42	-0.157	0.235142	FOdb-II
	WDR34_ZER1	0.176856	0.33	-0.185	0.360262	FOdb-II
	WDR37_JAK2	0.188755	-0.34	-0.308	0.291165	FOdb-II
	WDR5_PAX5	0.841772	2	0.05	0.259494	FOdb-II
	WDR62_HCST	0.193291	0.67	-0.257	0.34984	FOdb-II
	WFDC2_PI3	0.151515	0.9	-0.349	0.393939	FOdb-II
	WHSC1L1_ANK1	0.417308	2.62	0.069	0.325962	FOdb-II
	WHSC1L1_RAB11FIP1	0.753168	3.36	0.069	0.265134	FOdb-II
	XBP1_ZNRF3	0.524364	3.76	-0.091	0.290254	FOdb-II
	XPO1_TNRC18	0.42521	4.99	0.195	0.303361	FOdb-II
	YAP1_MAMLD1	0.914219	3.45	0.279	0.289026	FOdb-II
	YEATS2_ATP11B	0.38923	5.63	0.305	0.314247	FOdb-II
	YWHAE_ABR	0.177907	2.19	-0.262	0.315116	FOdb-II
	ZCCHC7_DENND1A	0.638436	2.86	-0.045	0.312704	FOdb-II
	ZDHHC6_ACSL5	0.0143603	0.69	-0.284	0.374674	FOdb-II
	ZEB2_PDGFRB	0.444574	1.73	-0.022	0.290548	FOdb-II
	ZFAND3_DGKH	0.668394	1.48	-0.212	0.202073	FOdb-II
	ZMIZ1_ABL1	0.580574	5.44	0.428	0.274834	FOdb-II
	ZMYM2_FLT3	0.290275	1.88	0.033	0.287305	FOdb-II
	ZMYND8_GTPBP1	0.505645	1.95	-0.036	0.288176	FOdb-II
	ZMYND8_PDGFRB	0.492473	2.16	0.303	0.289247	FOdb-II
	ZNF227_HNRNPUL1	0.561694	10.71	0.513	0.191529	FOdb-II
	ZNF274_JAK2	0.0157791	-0.39	-0.308	0.29783	FOdb-II
	ZNF318_PAX5	0.794457	4.17	0.05	0.239415	FOdb-II
	ZNF430_JAK2	0.0490654	-0.51	-0.308	0.308411	FOdb-II
	ZNF430_TYK2	0.035545	1.01	-0.355	0.334123	FOdb-II
	ZNF460_ELSPBP1	0	0.32	-0.338	0.293651	FOdb-II
	ZNF521_RNLS	0.145833	-0.83	-0.209	0.320833	FOdb-II
	ZNF583_CCDC106	0.434783	1.05	-0.317	0.29249	FOdb-II
	ZNF598_TSC2	0.316313	1.93	-0.174	0.338196	FOdb-II
	ZNF618_NUTM1	0.762533	2.81	-0.062	0.275066	FOdb-II
	ZNF700_RAD23A	0.628319		-0.379	0.318584	FOdb-II
	ZNF709_MAN2B1	0.193548		-0.317	0.322581	FOdb-II
	ZNRF3_ASCC2	0.391566	1.08	-0.214	0.309639	FOdb-II
	AAK1_KCMF1	0.606977	2.16	0.04	0.272093	FOdb-II
	AARSD1_CCR7	0.043299	-0.63	-0.348	0.408247	FOdb-II
	AARS_COG4	0.0205128	-0.51	-0.325	0.355128	FOdb-II
	AASS_DNM3	0.179412	4.53	-0.059	0.334314	FOdb-II
	ABCA2_TRIM14	0.110193	-0.23	-0.233	0.333333	FOdb-II
	ABCA5_MBTD1	0.0223464	0.18	-0.382	0.370577	FOdb-II
	ABCC1_PRKCB	0.077389	1.5	-0.343	0.351279	FOdb-II
	ABCC3_BCAN	0.0451489	1.05	-0.312	0.379443	FOdb-II
	ABCC4_ABCB4	0.0146561	0.3	-0.296	0.386697	FOdb-II
	ABCC4_COL4A2	0.630973	6	0.082	0.250442	FOdb-II
	ABCD3_AK5	0.0745562	0.82	-0.305	0.346746	FOdb-II
	ABHD12_PPP2R2A	0.071885	0.69	-0.353	0.311502	FOdb-II
	ABR_MAN2B1	0.148899	2.8	-0.138	0.310132	FOdb-II
	ABR_YWHAE	0.278373	3.03	-0.221	0.316916	FOdb-II
	ABTB2_TYR	0.0706522	2.37	-0.144	0.372283	FOdb-II
	ACACA_SRCIN1	0.292509	4.57	0.045	0.320749	FOdb-II
	ACBD6_IVNS1ABP	0.189441	1.56	-0.182	0.305901	FOdb-II
	ACER2_C8orf37	0.0216718	-0.37	-0.415	0.380805	FOdb-II
	ACER3_PPME1	0.150396	0.04	-0.282	0.358839	FOdb-II
	ACER3_UVRAG	0.27821	1.24	-0.2	0.326848	FOdb-II
	ACLY_DNAJC7	0.00702576	0.26	-0.285	0.323185	FOdb-II
	ACO2_ZC3H7B	0.199357	0.06	-0.3	0.286174	FOdb-II
	ACOT11_C8B	0.0560928	3.68	-0.136	0.295938	FOdb-II
	ACOT7_FUCA1	0.0573477	1.35	-0.297	0.349462	FOdb-II
	ACPP_AXL	0.129187	1.43	-0.245	0.327751	FOdb-II
	ACPP_MYC	0.451342	2.32	-0.132	0.278523	FOdb-II
	ACSF2_SPAG9	0.402	2.25	-0.232	0.317	FOdb-II
	ACSS1_PHACTR3	0.771791	2.01	-0.082	0.275753	FOdb-II
	ACSS3_KRT77	0.315118	10.55	0.294	0.282332	FOdb-II
	ACSS3_STAU2	0.234332	0.27	-0.215	0.337875	FOdb-II
	ACTL6A_ALG3	0.0236559	0.12	-0.22	0.384946	FOdb-II
	ACTN1_SCGN	0.12082	-0.15	-0.224	0.326861	FOdb-II
	ACTN4_CAPZB	0.135566	0.65	-0.191	0.315789	FOdb-II
	ACTN4_MAP4K1	0.297424	4.06	-0.163	0.332553	FOdb-II
	ACTN4_TIMM50	0.141343	0.36	-0.217	0.30742	FOdb-II
	ACTR2_TSGA10	0.614907	0.99	-0.321	0.319876	FOdb-II
	ACTR5_RPRD1B	0.182137	3.07	-0.198	0.336252	FOdb-II
	ADAM17_YWHAQ	0.0841751	-1.19	-0.373	0.313131	FOdb-II
	ADAM9_PROSC	0.211726	0.69	-0.388	0.332248	FOdb-II
	ADAM9_RNF170	0.0104712	-1.19	-0.395	0.361257	FOdb-II
	ADAMTS10_MLLT1	0.574545	3.45	-0.161	0.24	FOdb-II
	ADAMTS16_ETV6	0.292008	1.01	-0.108	0.290984	FOdb-II
	ADAMTS17_LRRC28	0.126126	3.1	-0.229	0.333333	FOdb-II
	ADAMTS17_RTKN2	0.167653	2.97	-0.229	0.325444	FOdb-II
	ADAMTS9_ULK4	0.0930048	0.71	-0.096	0.364865	FOdb-II
	ADAMTSL2_MAPKAP1	0.116279	1.34	-0.292	0.276744	FOdb-II
	ADCK2_DPP6	0.0542071	1.43	-0.204	0.342233	FOdb-II
	ADCK4_AKAP8	0.401024	1.37	-0.249	0.343003	FOdb-II
	ADCY9_GLYR1	0.151579	1.92	-0.175	0.349474	FOdb-II
	ADCY9_PRKCB	0.140291	1.46	-0.225	0.328486	FOdb-II
	ADCY9_SRL	0.0866228	1.07	-0.225	0.348684	FOdb-II
	ADC_PHIP	0.46256	2.09	-0.096	0.282609	FOdb-II
	ADI1_KHDRBS3	0.656051	2.67	-0.176	0.184713	FOdb-II
	ADIPOR1_RGS8	0.158854	-0.63	-0.412	0.335938	FOdb-II
	ADIPOR2_FOXJ2	0.92	3.82	0.565	0.211765	FOdb-II
	ADK_C10orf11	0.0634006	0.5	-0.343	0.340058	FOdb-II
	ADK_KCNMA1	0.137168	0.7	-0.131	0.353982	FOdb-II
	ADNP_SCCPDH	0.0177215	-0.22	-0.176	0.301266	FOdb-II
	ADNP_SYCP2	0.491363	0.38	-0.266	0.238964	FOdb-II
	ADRBK1_BAIAP2	0.307468	1.74	-0.105	0.305529	FOdb-II
	ADRBK1_IQGAP1	0.150943	-0.05	-0.099	0.344492	FOdb-II
	ADRBK2_SF3A1	0.633721	2.34	-0.027	0.290698	FOdb-II
	AFAP1_ABLIM2	0.491803	2.67	-0.157	0.283733	FOdb-II
	AFAP1_NTRK2	0.342251	2.2	-0.157	0.303506	FOdb-II
	AFF1_PTPN13	0.694979	2.25	-0.116	0.252926	FOdb-II
	AFF3_ASZ1	0.391192	1.46	-0.052	0.304404	FOdb-II
	AFF3_NPAS2	0.927973	1.46	0.164	0.251256	FOdb-II
	AFF3_TMEM182	0.731589	2	-0.052	0.266473	FOdb-II
	AFF4_SNTG2	0.737101	3.52	0.115	0.189189	FOdb-II
	AFMID_TNRC6C	0.747454	3.62	0.273	0.268839	FOdb-II
	AGAP1_ATG4B	0.0202703	1.17	-0.269	0.333333	FOdb-II
	AGAP1_IGSF21	0.214072	0.8	-0.289	0.323353	FOdb-II
	AGAP1_RINT1	0.169355	1.3	-0.107	0.335484	FOdb-II
	AGAP1_WDR11	0.0522727	-0.44	-0.367	0.377273	FOdb-II
	AGAP2_TMEM67	0.685745	4.55	-0.128	0.282937	FOdb-II
	AGAP3_TG	0.106061	1.49	0.341	0.324561	FOdb-II
	AGBL4_FAF1	0.0844444	1.97	-0.285	0.257778	FOdb-II
	AGGF1_RAF1	0.437879	2.18	-0.157	0.266667	FOdb-II
	AGK_BRAF	0.281184	1.24	-0.182	0.289641	FOdb-II
	AGPAT2_CDC42SE1	0.173333	1.02	-0.311	0.417778	FOdb-II
	AGPAT6_ADAM32	0.190255	2.12	-0.068	0.320186	FOdb-II
	AGPAT6_FNTA	0.0383632	-0.26	-0.302	0.373402	FOdb-II
	AGPAT9_COPS4	0.0444444	-1.1	-0.397	0.405556	FOdb-II
	AGRN_BAD	0.338462	0.73	-0.302	0.303846	FOdb-II
	AGRN_NOC4L	0.108808	0.03	-0.365	0.375648	FOdb-II
	AHCYL1_DENND2D	0.0574324	-0.46	-0.342	0.341216	FOdb-II
	AHCYL2_SND1	0.36758	0.05	-0.105	0.3379	FOdb-II
	AHI1_C12orf50	0.490213	0.7	0.059	0.259574	FOdb-II
	AHI1_CHEK2	0.267788	0.89	-0.24	0.289133	FOdb-II
	AHI1_MYB	0.376029	0.69	-0.22	0.276304	FOdb-II
	AHR_CDK14	0.509434		-0.317	0.283019	FOdb-II
	AK3_DOCK8	0.0890719	0.31	-0.158	0.34506	FOdb-II
	AK3_RCL1	0.00956938	0.06	-0.283	0.361244	FOdb-II
	AKAP12_ASCC3	0.263547	0.03	-0.225	0.325123	FOdb-II
	AKAP12_CCND3	0.342857	0.31	-0.341	0.371429	FOdb-II
	AKAP13_NTRK3	0.641482	1.84	-0.158	0.307507	FOdb-II
	AKAP13_RET	0.578913	2.98	-0.158	0.295278	FOdb-II
	AKAP6_EGLN3	0.302632	-0.04	-0.313	0.302632	FOdb-II
	AKIRIN1_MEAF6	0.980769	1.74	-0.086	0.192308	FOdb-II
	AKIRIN2_ANKRD55	0.469539	0.79	-0.126	0.319465	FOdb-II
	AKT3_SDCCAG8	0.28795	-0.01	-0.266	0.292645	FOdb-II
	ALCAM_EIF2A	0.248333	1.04	-0.102	0.301667	FOdb-II
	ALCAM_SH3KBP1	0.925806	1.89	-0.131	0.267742	FOdb-II
	ALCAM_YIF1B	0.0909091	1.05	0.001	0.432602	FOdb-II
	ALDH3A2_PITPNM2	0.165839	0.78	-0.14	0.346574	FOdb-II
	ALDH5A1_MAP3K5	0.00696864	1.13	-0.26	0.414634	FOdb-II
	ALDH9A1_NME7	0.0310559	2.2	-0.326	0.378882	FOdb-II
	ALG10B_IGFBP6	0.0981595	-1.51	-0.228	0.349693	FOdb-II
	ALG14_NRD1	0.0198777	0.26	-0.297	0.357798	FOdb-II
	ALG1_SEC14L5	0	0.05	-0.164	0.416667	FOdb-II
	ALG5_WBSCR17	0.00701754	-0.6	-0.471	0.357895	FOdb-II
	ALG8_NARS2	0	0.08	-0.371	0.377331	FOdb-II
	ALX4_STK33	0.720109	3.78	0.261	0.233696	FOdb-II
	AMACR_NDUFAF2	0.233244	0.69	-0.261	0.319035	FOdb-II
	AMOTL1_CCDC88B	0.744288	1.32	0.11	0.278559	FOdb-II
	AMOTL1_SLCO2B1	0.151948	1.47	-0.137	0.377922	FOdb-II
	AMPD3_ANKH	0.315152	1.41	-0.147	0.287879	FOdb-II
	ANK2_ARHGAP10	0.884298	1.93	-0.1	0.219008	FOdb-II
	ANK3_CHN2	0.139942	0.09	-0.127	0.349854	FOdb-II
	ANKHD1_TIAM2	0.374374	3.83	-0.172	0.316316	FOdb-II
	ANKLE2_NCOR2	0.54717	2.73	-0.169	0.314465	FOdb-II
	ANKLE2_NHP2L1	0.225326	0.87	-0.267	0.348231	FOdb-II
	ANKRD12_MTHFD2L	0.551887	0.93	-0.141	0.285377	FOdb-II
	ANKRD17_WDFY3	0.388565	4.3	-0.034	0.338001	FOdb-II
	ANKRD22_LRRTM3	0.328947		-0.521	0.315789	FOdb-II
	ANKRD22_MSMB	0	1.32	-0.31	0.369919	FOdb-II
	ANKRD39_FAM178B	0.182741	-0.27	-0.326	0.365482	FOdb-II
	ANKRD40_LRRC6	0.657534	2.52	-0.079	0.278539	FOdb-II
	ANLN_EEPD1	0.595745	0.43	-0.254	0.25	FOdb-II
	ANLN_POU6F2	0.697253	2.28	0.578	0.291058	FOdb-II
	ANO1_ABHD15	0.099325	1.15	-0.191	0.329797	FOdb-II
	ANO1_CYP2R1	0.004329	-0.09	-0.339	0.324675	FOdb-II
	ANO1_UNC5D	0.123972	2.8	-0.117	0.326675	FOdb-II
	ANO6_HNRNPUL1	0.558259	10.71	0.513	0.199744	FOdb-II
	ANXA2_RORA	0.167619	2.01	-0.166	0.32	FOdb-II
	ANXA7_LGALS12	0.302059	6.18	0.287	0.2746	FOdb-II
	ANXA9_MRPL9	0.0647773	-0.39	-0.283	0.376518	FOdb-II
	AP1M1_RAB8A	0.104235	-0.16	-0.342	0.338762	FOdb-II
	AP2A2_EPS8L2	0.245427	1.17	-0.155	0.341463	FOdb-II
	AP2A2_PSMD13	0	-1.19	-0.317	0.392241	FOdb-II
	AP2A2_TALDO1	0.0138889	-0.4	-0.312	0.380208	FOdb-II
	AP2A2_TMEM80	0	-1.57	-0.303	0.484277	FOdb-II
	AP3B1_DCTN4	0.137291	0.96	-0.326	0.356215	FOdb-II
	AP3D1_KCTD19	0.214567	0.38	-0.224	0.318898	FOdb-II
	AP3D1_REXO1	0.318386	1.73	-0.229	0.336323	FOdb-II
	AP5S1_RNF24	0.18239	0.21	-0.579	0.383648	FOdb-II
	APBB1IP_DNAJC1	0.473988	0.86	-0.167	0.287861	FOdb-II
	APBB2_DMD	0.398182	3.4	-0.102	0.309091	FOdb-II
	APH1A_SLAMF1	0	-0.36	-0.309	0.447489	FOdb-II
	APOPT1_MARK3	0.634249	1.63	-0.126	0.255814	FOdb-II
	APPL2_CIT	0.419257	1.58	-0.257	0.322214	FOdb-II
	APTX_ARL5B	0.0163934	-1.3	-0.483	0.393443	FOdb-II
	ARAP1_FADD	0.415909	2.58	-0.2	0.318182	FOdb-II
	ARF3_CHFR	0.394619	3.27	-0.205	0.318386	FOdb-II
	ARFGAP2_FBRSL1	0.754647	4.24	-0.082	0.289219	FOdb-II
	ARFGEF1_CPA6	0.275374	1.81	-0.124	0.321794	FOdb-II
	ARFGEF2_CNIH2	0.0311111	-0.05	-0.44	0.386667	FOdb-II
	ARFGEF2_FAM19A5	0.103704		-0.356	0.362963	FOdb-II
	ARFGEF2_TSHZ2	0.587302	1.46	-0.091	0.278156	FOdb-II
	ARFIP1_FGB	0.305785	2.8	-0.069	0.256198	FOdb-II
	ARHGAP12_SORCS3	0.165272	2.48	0.061	0.305439	FOdb-II
	ARHGAP15_KYNU	0.202632	0.16	-0.243	0.318421	FOdb-II
	ARHGAP21_ENKUR	0.464945	0.03	-0.315	0.258303	FOdb-II
	ARHGAP21_PDCD11	0.38517	1.32	-0.302	0.302781	FOdb-II
	ARHGAP23_ASIC2	0.557157	2.63	-0.109	0.286263	FOdb-II
	ARHGAP23_TEX14	0.58725	2.59	-0.083	0.277483	FOdb-II
	ARHGAP32_C20orf24	0.184466	-0.56	-0.354	0.330097	FOdb-II
	ARHGAP32_CWF19L2	0.539451	1.08	-0.355	0.256432	FOdb-II
	ARHGAP42_PGR	0.0200573	-0.62	-0.262	0.355301	FOdb-II
	ARHGAP44_DNAH2	0.0330097	0.76	-0.258	0.350162	FOdb-II
	ARHGAP5_NUBPL	0.228378	1.79	-0.227	0.300676	FOdb-II
	ARHGEF12_CNTN5	0.279261	1.15	-0.164	0.295688	FOdb-II
	ARHGEF17_EP300	0.768583	4.99	0.623	0.260344	FOdb-II
	ARHGEF18_MAPKAP1	0.467532	1.67	-0.068	0.280519	FOdb-II
	ARHGEF2_SSR2	0.136951	0.36	-0.238	0.320413	FOdb-II
	ARHGEF38_ZNF622	0.329341	-0.21	-0.241	0.287425	FOdb-II
	ARHGEF3_ACP6	0.200477	0.14	-0.119	0.307876	FOdb-II
	ARHGEF3_ANO10	0.621118	0.93	-0.299	0.304348	FOdb-II
	ARHGEF7_SPATA7	0.416933	2.99	-0.172	0.277955	FOdb-II
	ARID1A_BEND5	0.846614	7.1	0.271	0.278884	FOdb-II
	ARID1A_DHDDS	0.709339	7.41	0.627	0.247639	FOdb-II
	ARID1A_RNF31	0.748599	7.4	0.627	0.245098	FOdb-II
	ARID1A_SEC11A	0.824919	7.4	0.627	0.240228	FOdb-II
	ARID1A_THBS3	0.661458	7.39	0.627	0.237351	FOdb-II
	ARID1B_EZR	0.750991	9.6	0.568	0.266455	FOdb-II
	ARID1B_PREP	0.456829	9.6	0.568	0.284929	FOdb-II
	ARID1B_SNX9	0.652991	9.33	0.568	0.270085	FOdb-II
	ARID2_ZNF641	0.44592	1.13	-0.222	0.254269	FOdb-II
	ARID3A_PMEPA1	0.636829	4.27	0.001	0.303069	FOdb-II
	ARID4B_PCNXL2	0.209184	3.06	-0.006	0.340986	FOdb-II
	ARID5B_ABLIM1	0.215947	2.14	-0.085	0.289037	FOdb-II
	ARIH2_CAMP	0.510638	0.66	-0.499	0.234043	FOdb-II
	ARIH2_DHX30	0.0943076	0.34	-0.321	0.350892	FOdb-II
	ARL16_C16orf70	0.12357	-0.01	-0.195	0.311213	FOdb-II
	ARMC1_PEX19	0.380711	0.18	-0.283	0.360406	FOdb-II
	ARMC1_UBE2W	0.209302	-0.55	-0.283	0.318937	FOdb-II
	ARMC8_IFT57	0.15285	0.56	-0.338	0.387306	FOdb-II
	ARNTL_RIC8B	0.467136	0.36	-0.38	0.321596	FOdb-II
	ARRB1_GDPD5	0.0823864	0.16	-0.216	0.356534	FOdb-II
	ART3_SLC25A13	0.0536398	0.99	-0.29	0.375479	FOdb-II
	ASAP1_CLVS1	0.305825	0.6	-0.27	0.242718	FOdb-II
	ASAP1_KCNH1	0.355207	2.89	-0.118	0.295292	FOdb-II
	ASS1_NCS1	0.131696	-0.3	-0.261	0.308036	FOdb-II
	ASTN2_ARHGDIG	0.319415	0.65	-0.274	0.348643	FOdb-II
	ASXL1_TM9SF4	0.0582524	0.35	-0.217	0.350902	FOdb-II
	ATAD1_JMJD1C	0.482124	2.01	-0.018	0.295478	FOdb-II
	ATAD1_LIPF	0.0151229	0.92	0.016	0.328922	FOdb-II
	ATAD2_FAM178B	0.30764	1.34	-0.137	0.313725	FOdb-II
	ATAD2_PODXL	0.531843	2.19	-0.056	0.289973	FOdb-II
	ATAD2_WDYHV1	0.274648	0.12	-0.377	0.274648	FOdb-II
	ATAD3B_HADHB	0.197628	0.97	-0.274	0.351779	FOdb-II
	ATE1_ZRANB1	0.0741935	1.82	-0.263	0.274194	FOdb-II
	ATF6_PCP4L1	0.788043	0.2	-0.071	0.296196	FOdb-II
	ATF6_SH2D1B	0.694268	0.79	-0.086	0.305732	FOdb-II
	ATF7IP_TMPRSS2	0.558304	4.55	-0.117	0.287986	FOdb-II
	ATF7_ATP5G2	0	0.28	-0.238	0.430556	FOdb-II
	ATF7_SPATS2	0.641148	4.75	0.192	0.27512	FOdb-II
	ATG2A_EFCAB6	0.2875	0.7	-0.225	0.332143	FOdb-II
	ATG5_QRSL1	0.00862069	-1.05	-0.312	0.349138	FOdb-II
	ATG7_BRAF	0.112141	1.57	-0.183	0.341057	FOdb-II
	ATP11A_MCF2L	0.372208	1.76	-0.255	0.311414	FOdb-II
	ATP11A_TUBGCP3	0.0704453	0.49	-0.341	0.328745	FOdb-II
	ATP11B_MED10	0.225		-0.348	0.225	FOdb-II
	ATP11B_TFRC	0.0574713	0.43	-0.23	0.32069	FOdb-II
	ATP1B3_RNF7	0.0266667		-0.461	0.293333	FOdb-II
	ATP2A2_EP400	0.532136	3.55	0.67	0.332496	FOdb-II
	ATP2A2_IFT81	0.306931	-0.42	-0.461	0.306931	FOdb-II
	ATP2A3_FGF3	0.158525	0.65	-0.268	0.379724	FOdb-II
	ATP6V0A1_MSI2	0.208511	2.92	0.101	0.308511	FOdb-II
	ATP6V1B2_KHDRBS2	0.416499	4.02	-0.161	0.305835	FOdb-II
	ATPAF1_OSBPL9	0.129542	1.43	-0.268	0.314376	FOdb-II
	ATRN_UQCRB	0.0292208	2.38	-0.216	0.345779	FOdb-II
	ATR_DBR1	0.351406	0.71	-0.294	0.289157	FOdb-II
	ATXN10_APPL1	0.229299	0.99	-0.16	0.339703	FOdb-II
	ATXN2_GIT2	0.74023	6.17	0.49	0.27931	FOdb-II
	AVIL_HIP1R	0.25596	0.44	-0.253	0.340652	FOdb-II
	AXIN2_LRRC37A3	0.455729	1.51	-0.247	0.268229	FOdb-II
	B3GALTL_MTUS2	0.231565	1.25	-0.314	0.310479	FOdb-II
	B4GALNT3_SLCO4A1	0.2064	1.89	-0.176	0.3176	FOdb-II
	B4GALT4_ACSL5	0.0311615	-1.35	-0.413	0.325779	FOdb-II
	B4GALT7_NSD1	0.562785	2.81	-0.066	0.281963	FOdb-II
	BACH1_DSCR3	0.222989	1.98	-0.292	0.313793	FOdb-II
	BAG4_FGFR1	0.259109	3.91	0.048	0.309042	FOdb-II
	BAG4_NEDD8	0.854545	5.95	-0.147	0.218182	FOdb-II
	BAG6_TAF8	0.817857	3.63	0.021	0.3	FOdb-II
	BAI1_EXT1	0.0819411	4.71	-0.129	0.318218	FOdb-II
	BAIAP2_TBCD	0.0533175	0.98	-0.261	0.373223	FOdb-II
	BANK1_C4orf22	0.0669746	-0.06	-0.453	0.339492	FOdb-II
	BAX_DHDH	0.117096	-0.16	-0.325	0.370023	FOdb-II
	BAZ1B_POMZP3	0.487664	2.18	-0.248	0.282895	FOdb-II
	BAZ1B_ZP3	0.4756	2.5	-0.248	0.289698	FOdb-II
	BAZ2A_PRIM1	0.769648	2.35	0.099	0.268293	FOdb-II
	BCAR3_ABCA4	0.225265	1.34	-0.21	0.330389	FOdb-II
	BCAS3_ABCA8	0.144068	-1.03	-0.318	0.305085	FOdb-II
	BCAS3_BRIP1	0.167407	1.17	-0.28	0.316296	FOdb-II
	BCAS3_CYTH1	0.152722	1.43	-0.267	0.318725	FOdb-II
	BCAS3_GIT1	0.482906	1.75	-0.164	0.301994	FOdb-II
	BCAS3_GRIK2	0.0706169	0.74	-0.242	0.336851	FOdb-II
	BCAS3_RAD51C	0.237185	1.17	0.015	0.327541	FOdb-II
	BCAS3_RNF169	0.722311	1.02	-0.234	0.277689	FOdb-II
	BCAS3_VMP1	0.113164	0.09	-0.28	0.341801	FOdb-II
	BCAS4_PTPN1	0.331797	1.24	-0.332	0.322581	FOdb-II
	BCL2L11_BRAF	0.39604	3.88	-0.05	0.281188	FOdb-II
	BCL2L13_DGCR14	0.754098	1.57	-0.207	0.303279	FOdb-II
	BCL2L14_ETV6	0.361624	0.47	-0.108	0.256458	FOdb-II
	BCL3_GRIK4	0.130344	0.87	-0.099	0.358707	FOdb-II
	BCL7A_KCNIP3	0.311189	-0.05	-0.394	0.286713	FOdb-II
	BCR_MOV10L1	0.323364	2.33	-0.09	0.305919	FOdb-II
	BCR_MRVI1	0.853343	3.72	-0.09	0.266717	FOdb-II
	BDH1_ZBBX	0.15625	0.71	-0.425	0.294643	FOdb-II
	BEND3_AIM1	0.0889262	1.32	-0.229	0.283557	FOdb-II
	BFAR_SPNS1	0.0594059	0.67	-0.076	0.366337	FOdb-II
	BICC1_DPYSL4	0.40099	0.66	-0.168	0.314356	FOdb-II
	BICD1_CCDC91	0.182171	-0.77	-0.732	0.341085	FOdb-II
	BIRC6_MATN3	0.164354	2.2	-0.223	0.346969	FOdb-II
	BLNK_PIK3AP1	0.936248	2.48	-0.271	0.218579	FOdb-II
	BLNK_ZNF536	0.725832	2.41	-0.149	0.277338	FOdb-II
	BMPR1A_ENTPD1	0.0382514	1.56	-0.135	0.326047	FOdb-II
	BMPR2_ATG4B	0.0226843	1.51	-0.269	0.311909	FOdb-II
	BOC_SIDT1	0.273315	2.59	0.022	0.367498	FOdb-II
	BPIFB1_SNAPC5	0.254682	-0.89	-0.339	0.404494	FOdb-II
	BPTF_NSF	0.37	3.56	-0.031	0.315714	FOdb-II
	BRAF_AGK	0.225175	0.69	-0.17	0.321678	FOdb-II
	BRAF_AP3B1	0.287805	1.83	-0.115	0.328455	FOdb-II
	BRAF_ATG7	0.404858	1.19	-0.17	0.327935	FOdb-II
	BRAF_FAM114A2	0.454248	2.17	-0.115	0.315359	FOdb-II
	BRAF_MACF1	0.33397	2.68	-0.036	0.30817	FOdb-II
	BRAF_SLC26A4	0.12987	0.85	-0.17	0.380952	FOdb-II
	BRAF_SND1	0.340568	1.66	-0.115	0.310518	FOdb-II
	BRD9_CEP72	0.853333	0.53	-0.317	0.217778	FOdb-II
	BRD9_TPPP	0.618321	1.69	-0.356	0.236641	FOdb-II
	BRE_PRKCE	0.0178571	-0.23	-0.361	0.316964	FOdb-II
	BRSK1_HSPBP1	0.230366	-0.21	-0.234	0.324607	FOdb-II
	BRWD1_ABCG1	0.0382572	1.26	-0.247	0.370882	FOdb-II
	BRWD1_SMC1A	0.503986	2.2	-0.104	0.273694	FOdb-II
	BRWD3_FAM155A	0.221757	0.74	-0.35	0.34728	FOdb-II
	BSDC1_YARS	0.125874	0.13	-0.398	0.337413	FOdb-II
	BSN_ARL8B	0.669739	3.39	0.103	0.273425	FOdb-II
	BSPRY_NPM1	0.153439	0.35	-0.397	0.37037	FOdb-II
	BTBD1_MRPL46	0.156812	-0.26	-0.266	0.341902	FOdb-II
	BTBD2_KIAA1109	0.390796	4.35	0.064	0.298178	FOdb-II
	BTBD9_FARS2	0.00875657	-0.37	-0.462	0.362522	FOdb-II
	BTF3L4_INADL	0.315094	1.03	-0.095	0.333962	FOdb-II
	BTF3L4_STMN1	0.365385		-0.396	0.365385	FOdb-II
	BTRC_HIF1AN	0.0175439	0.05	-0.223	0.292398	FOdb-II
	BZW2_TSPAN13	0.0943396	0.81	-0.266	0.374214	FOdb-II
	C10orf76_MGEA5	0.162885	0.4	-0.221	0.358995	FOdb-II
	C11orf30_UVRAG	0.529613	1.87	0.231	0.3041	FOdb-II
	C11orf49_CD5	0.229825	2.89	-0.023	0.3	FOdb-II
	C11orf49_NUP98	0.220565	0.95	-0.247	0.339089	FOdb-II
	C11orf80_BBS1	0.0320856	-0.02	-0.364	0.411765	FOdb-II
	C12orf49_MDM2	0.405229	-1.32	-0.411	0.281046	FOdb-II
	C12orf49_SLC35E3	0.0223464	-0.86	-0.295	0.413408	FOdb-II
	C12orf49_SRRM4	0.887468	4.18	-0.008	0.13555	FOdb-II
	C12orf5_PRR4	1		0.08	0.147059	FOdb-II
	C16orf52_OTOA	0.0686813	-0.5	-0.133	0.398352	FOdb-II
	C16orf87_ATXN2	0.988506		0.06	0.356322	FOdb-II
	C19orf10_MAP2K3	0.121339	2.39	-0.188	0.32636	FOdb-II
	C19orf25_MED1	0.679455	4.03	0.145	0.240099	FOdb-II
	C2CD3_RNF169	0.688752	1.07	-0.234	0.271186	FOdb-II
	C2orf43_RTN4	0.007109	-0.46	-0.419	0.398104	FOdb-II
	C5orf42_NPR3	0.278291	2.22	0.03	0.315556	FOdb-II
	C6orf106_LRRC1	0.287313	0.45	-0.217	0.324627	FOdb-II
	C6orf62_FAM65B	0.0777202	-0.48	-0.413	0.357513	FOdb-II
	C7orf50_MAD1L1	0.642105		-0.467	0.305263	FOdb-II
	C7orf73_BRAF	0.198044	0.85	-0.153	0.310513	FOdb-II
	C8orf76_ATAD2	0.320066	-0.02	-0.368	0.290216	FOdb-II
	C9orf3_WDR53	0.155039	1.41	-0.249	0.314507	FOdb-II
	CA3_MYBL1	0.330247	2.01	-0.318	0.259259	FOdb-II
	CACHD1_CLIC4	0.0942623	0.63	-0.378	0.319672	FOdb-II
	CACNA1C_EEA1	0.564428	1.75	-0.011	0.307623	FOdb-II
	CACNA1D_PRKCD	0.169903	0.2	-0.015	0.309061	FOdb-II
	CACNA1I_TAB1	0.435276	3.07	-0.008	0.340651	FOdb-II
	CACNA2D1_NAALADL2	0.0613027	-1.48	-0.371	0.386973	FOdb-II
	CACNG4_VMP1	0.0660793	2.55	-0.3	0.378855	FOdb-II
	CADM1_SORL1	0.0166667	3.98	-0.237	0.324667	FOdb-II
	CADPS2_LMOD2	0.789104	3.32	-0.134	0.256591	FOdb-II
	CAMK2D_ANK2	0.645018	1.69	-0.023	0.273083	FOdb-II
	CAMTA1_DHRS3	0	-0.62	-0.405	0.376984	FOdb-II
	CAPN13_GALNT14	0.0897155	0.21	-0.2	0.304158	FOdb-II
	CAPN5_PELI3	0.151111	1.19	-0.251	0.311111	FOdb-II
	CAPRIN1_CAT	0.311005	1.42	0.069	0.279107	FOdb-II
	CAPZA2_MET	0.0552486	-0.2	-0.187	0.332873	FOdb-II
	CAPZB_SCEL	0.154891	0.3	-0.217	0.3125	FOdb-II
	CARM1_C19orf38	0.273038	1.6	-0.021	0.34471	FOdb-II
	CASC4_TGM5	0.234286	0.37	-0.275	0.31	FOdb-II
	CASP8_ALS2CR12	0.12065	1.9	-0.432	0.294664	FOdb-II
	CAST_FAM172A	0.399478	-0.56	-0.353	0.284595	FOdb-II
	CASZ1_PRKD2	0.551228	1.7	-0.107	0.281118	FOdb-II
	CATSPERB_FBLN5	0.00419287	2.06	-0.204	0.324948	FOdb-II
	CATSPERG_RASSF1	0.118971	-0.33	-0.242	0.327974	FOdb-II
	CBFB_C16orf70	0.126338	-0.04	-0.195	0.284797	FOdb-II
	CBFB_NUTF2	0.18617	-0.99	-0.303	0.281915	FOdb-II
	CBR4_GALNTL6	0.00672269	1.35	-0.127	0.336134	FOdb-II
	CBWD1_PSD4	0.439883	0.89	-0.284	0.307918	FOdb-II
	CBWD2_PSD4	0.439883	0.89	-0.284	0.307918	FOdb-II
	CC2D1A_RLN3	0.905488	1.28	-0.173	0.320122	FOdb-II
	CCDC104_ACYP2	0.0653266	-1.5	-0.383	0.326633	FOdb-II
	CCDC127_TERT	0.0216049	0.97	-0.328	0.367284	FOdb-II
	CCDC132_CDH1	0.32991	0.58	-0.25	0.299101	FOdb-II
	CCDC132_PPP6R3	0.294352	1.84	-0.111	0.311058	FOdb-II
	CCDC14_ADAM19	0.401647	4.28	-0.067	0.290027	FOdb-II
	CCDC6_UBE2D1	0.2875	2.54	-0.06	0.291667	FOdb-II
	CCDC90B_PLXDC1	0.189233	1.78	-0.172	0.292007	FOdb-II
	CCDC91_LYRM5	0.397554	1.28	-0.279	0.299694	FOdb-II
	CCDC91_NTSR1	0.288018	1.28	-0.279	0.343318	FOdb-II
	CCDC91_PDZRN4	0.585345	1.82	-0.142	0.286207	FOdb-II
	CCM2_PPIA	0.298701	1.03	-0.229	0.246753	FOdb-II
	CCNY_AKAP10	0.390351	0.28	-0.243	0.30117	FOdb-II
	CCNY_BRAF	0.294118	0.77	-0.183	0.298824	FOdb-II
	CCRN4L_MGST2	0.0366492	-0.39	-0.258	0.387435	FOdb-II
	CD151_EFCAB4A	0.190217	-1.15	-0.283	0.423913	FOdb-II
	CD55_C4BPA	0.0463122	1.63	-0.345	0.296741	FOdb-II
	CD55_PLD5	0.197406	2.39	-0.153	0.288184	FOdb-II
	CD83_LAMA2	0.209677	2.97	-0.166	0.326037	FOdb-II
	CD99L2_ARHGAP36	0.216458	1.24	-0.404	0.336315	FOdb-II
	CD99L2_CXorf66	0.553672	1.36	-0.26	0.29661	FOdb-II
	CDC14B_AUH	0.236607	0.99	-0.377	0.388393	FOdb-II
	CDC25A_SPINK8	0.613537	0.62	-0.136	0.272926	FOdb-II
	CDC27_USP32	0.17637	2.4	-0.096	0.299087	FOdb-II
	CDC37_ELL	0.652459	1.94	-0.143	0.27541	FOdb-II
	CDC37_PDE4A	0.619469	-0.16	-0.336	0.312684	FOdb-II
	CDC42BPA_EPRS	0.242093	2.32	-0.202	0.313549	FOdb-II
	CDC42BPA_PRKG1	0.210788	2.48	-0.351	0.310149	FOdb-II
	CDC42BPB_RGS6	0.00319489	0.11	-0.412	0.370607	FOdb-II
	CDC42BPB_ZFYVE1	0.0449173	1.28	-0.246	0.329787	FOdb-II
	CDC5L_PITPNC1	0.620928	1.99	-0.177	0.272458	FOdb-II
	CDC5L_SPATS1	0.637744	0.52	-0.189	0.292842	FOdb-II
	CDH1_CCDC132	0.190253	0.85	-0.241	0.32896	FOdb-II
	CDH1_CIRH1A	0.0419948	0.55	-0.201	0.324147	FOdb-II
	CDH1_NPFFR2	0.0520548	0.67	-0.218	0.372603	FOdb-II
	CDH1_TRHDE	0.0074813	0.72	-0.22	0.335411	FOdb-II
	CDK12_FBXL20	0.703825	4.28	0.026	0.248087	FOdb-II
	CDK5RAP2_GRIN1	0.305255	1.63	-0.288	0.323029	FOdb-II
	CDK6_HEPACAM2	0.25625	-1.15	-0.437	0.31875	FOdb-II
	CDK7_CCNB1	0.303419	0.19	-0.292	0.373932	FOdb-II
	CDKAL1_ASH1L	0.253186	1.02	-0.264	0.287171	FOdb-II
	CDKAL1_TBC1D1	0.255172	0.76	-0.239	0.315517	FOdb-II
	CDKL2_G3BP2	0.638783	2.61	-0.147	0.239544	FOdb-II
	CDKN2A_MGA	0.738187	1.37	0.058	0.293153	FOdb-II
	CENPV_FERMT1	0.189977	1.26	-0.143	0.315851	FOdb-II
	CEP112_OTOA	0.126761	0.61	-0.133	0.348592	FOdb-II
	CEP170_RGS7	0.39255	0.84	-0.342	0.240688	FOdb-II
	CEP70_STAG1	0.248097	1.21	-0.224	0.329528	FOdb-II
	CERK_SCUBE1	0.0909091	3.67	-0.15	0.297165	FOdb-II
	CES2_GPATCH2	0.842308	1.43	-0.119	0.284615	FOdb-II
	CHD1_SLCO6A1	0.351832	6.85	-0.032	0.251309	FOdb-II
	CHD2_HOMER2	0.562123	1.88	-0.156	0.226779	FOdb-II
	CHD3_RAD51C	0.61811	2.76	-0.143	0.257874	FOdb-II
	CHD4_DTX1	0.468203	2.85	0.032	0.279263	FOdb-II
	CHD4_VWF	0.234767	2.69	-0.2	0.316692	FOdb-II
	CHD6_EFCAB11	1	1.73	-0.513	0.194313	FOdb-II
	CHD7_TCF7L2	0.90853	4.14	0.485	0.236382	FOdb-II
	CHD7_TOX	0.962751	4.09	0.485	0.234002	FOdb-II
	CHD8_TOX4	0.825106	1.5	0.208	0.325811	FOdb-II
	CHD9_RAD51B	0.680195	2.14	0.398	0.238636	FOdb-II
	CHID1_IGF1R	0.136032	2.76	-0.114	0.318514	FOdb-II
	CHKA_GDPD5	0.194588	0.39	-0.087	0.35567	FOdb-II
	CHKA_HNF1B	0.49537	0.27	-0.087	0.319444	FOdb-II
	CHKA_PC	0.141141	1.27	-0.087	0.355105	FOdb-II
	CHMP5_VMP1	0.0663717	-1.6	-0.377	0.367257	FOdb-II
	CHM_KLHL4	0.0647249	2.11	-0.257	0.352751	FOdb-II
	CHST11_HCFC2	0.282383	1.21	-0.072	0.297927	FOdb-II
	CHST11_RFX4	0.297994	3.05	0.132	0.309456	FOdb-II
	CHSY3_RBM22	0.486413	3.22	0.049	0.277174	FOdb-II
	CISD1_GABRA1	0.21547	-0.77	-0.42	0.320442	FOdb-II
	CKAP5_TMEM135	0.117898	0.59	-0.241	0.364347	FOdb-II
	CKS2_PCSK5	0.0239342	3.54	-0.333	0.29469	FOdb-II
	CLCN3_SMAD1	0.0215054	-0.35	-0.296	0.295699	FOdb-II
	CLDN10_TTC12	0	0.02	-0.432	0.435789	FOdb-II
	CLIC6_ITSN1	0.621585	2.85	-0.293	0.277322	FOdb-II
	CLIP2_NCF1	0.553957	1.01	-0.04	0.290168	FOdb-II
	CLK2_ASH1L	0.448454	2.83	-0.19	0.218213	FOdb-II
	CLOCK_PHF21A	0.461688	3.33	0.143	0.296799	FOdb-II
	CLOCK_SRD5A3	0.299154	1.81	0.294	0.301268	FOdb-II
	CLPB_ARMC4	0.17094	3.45	-0.186	0.38141	FOdb-II
	CLPB_C2CD3	0.25092	3.18	-0.104	0.32638	FOdb-II
	CLPB_MTUS2	0.522565	3.48	-0.126	0.308789	FOdb-II
	CLPTM1L_CDHR2	0.196491	0.47	-0.196	0.350877	FOdb-II
	CLPTM1_AP1M1	0.0754717	-0.18	-0.301	0.298113	FOdb-II
	CLPX_IGDCC4	0.490013	1.22	-0.123	0.308921	FOdb-II
	CLTA_UBE2R2	0.799283	3.22	-0.189	0.27957	FOdb-II
	CLTC_ETV4	0.191829	3.17	-0.014	0.323268	FOdb-II
	CLTC_PTRH2	0.0829016	-1.33	-0.413	0.404145	FOdb-II
	CLTC_ROS1	0.0418848	0.16	-0.137	0.356973	FOdb-II
	CMIP_CDYL2	0.337793	1.53	-0.168	0.30602	FOdb-II
	CNKSR1_MAN1C1	0.211783	2.32	-0.23	0.329618	FOdb-II
	CNN3_ALG14	0		-0.609	0.421053	FOdb-II
	CNOT2_SLC45A4	0.227594	0.92	-0.11	0.338443	FOdb-II
	CNST_RGS7	0.618304	1.32	-0.324	0.270089	FOdb-II
	COG5_DPP6	0.106358	1.46	-0.208	0.326012	FOdb-II
	COL22A1_RAD54B	0.040856	0.62	-0.176	0.329767	FOdb-II
	COL3A1_GULP1	0.823341	7.53	0.187	0.195044	FOdb-II
	COL5A1_PTGES2	0.575472	6.26	0.151	0.23928	FOdb-II
	COLEC12_AMACR	0.0845921	0.3	-0.261	0.302115	FOdb-II
	COMMD10_DGKI	0.158654	-1.49	-0.178	0.365385	FOdb-II
	COPE_TMEM59L	0.152905	0.89	-0.295	0.33945	FOdb-II
	COQ10A_USP5	0.21619	0.99	-0.218	0.312932	FOdb-II
	COQ6_ACOT4	0.0166667	0.36	-0.23	0.371212	FOdb-II
	CORO1C_RBFOX1	0.361233	1.83	-0.014	0.301762	FOdb-II
	CORO7_CLEC16A	0.397989	2.89	0.035	0.346264	FOdb-II
	CPD_SKAP1	0.371852	2.1	-0.272	0.26963	FOdb-II
	CPD_TBX2	0.410208	2.53	-0.104	0.325142	FOdb-II
	CPEB4_STK32A	0.533735	4.47	0.143	0.239759	FOdb-II
	CPM_GOLT1B	0	-1.62	-0.395	0.398907	FOdb-II
	CPM_KCNMA1	0.214789	-0.06	-0.131	0.320423	FOdb-II
	CPSF6_RAB3IP	0	0.09	-0.313	0.326087	FOdb-II
	CPSF6_TSPAN31	0	-1.48	-0.441	0.425837	FOdb-II
	CPT1A_ADAM2	0.0768156	1.5	-0.336	0.326816	FOdb-II
	CPT2_SCP2	0.0649746	0.93	-0.214	0.318782	FOdb-II
	CREB3L2_CPA2	0.0483871		-0.335	0.306452	FOdb-II
	CREB3_TLN1	0.33379	0.79	-0.084	0.406443	FOdb-II
	CREBBP_ATG10	0.586667	0.8	0.252	0.317778	FOdb-II
	CREBBP_KAT6A	0.945355	3.13	0.626	0.250273	FOdb-II
	CREBBP_ZNF500	0.756863	3.06	-0.194	0.203922	FOdb-II
	CRLS1_NFX1	0.190828	1.04	-0.145	0.356509	FOdb-II
	CRTC1_LYPD4	0.367542	1.51	-0.009	0.315036	FOdb-II
	CRTC2_KIAA0907	1	0.82	-0.068	0.222222	FOdb-II
	CRYBG3_IL20RB	0.42161	1.17	-0.237	0.258475	FOdb-II
	CSE1L_ARFGEF2	0.0218914	-0.35	-0.273	0.363398	FOdb-II
	CSGALNACT2_SLC16A9	0.142123	-0.4	-0.242	0.364726	FOdb-II
	CSMD3_RIMS2	0.254596	1.99	-0.11	0.269638	FOdb-II
	CTDSP2_LSM14A	0.930636	4.84	-0.117	0.190751	FOdb-II
	CTDSP2_METTL1	0.0825243	-1.9	-0.34	0.334951	FOdb-II
	CTDSPL_TMCC1	0.320189	3.1	-0.195	0.33123	FOdb-II
	CTIF_GRM4	0.14207	1.64	-0.205	0.327093	FOdb-II
	CTNNA1_CYSTM1	0.148148		-0.519	0.377778	FOdb-II
	CTNNA3_C14orf166B	0.0381125	0.53	-0.269	0.375681	FOdb-II
	CTNNA3_LOH12CR1	0.125468	0.1	-0.367	0.38764	FOdb-II
	CTNNA3_MGMT	0.109118	1.28	-0.276	0.390135	FOdb-II
	CTNND2_NRBP1	0.267686	1.05	-0.203	0.338432	FOdb-II
	CTPS2_RBBP7	0.129032	-0.01	-0.403	0.322581	FOdb-II
	CTSH_RASGRF1	0.0166667	0.06	-0.169	0.295833	FOdb-II
	CTTN_DSG1	0.419011	2.64	-0.045	0.277567	FOdb-II
	CUL5_ATM	0.0243309	-0.47	-0.244	0.341849	FOdb-II
	CUX1_AHCYL2	0.123529	0.23	-0.168	0.34902	FOdb-II
	CUX1_EHBP1L1	0.460039	2.52	-0.055	0.321637	FOdb-II
	CUX1_THSD7A	0.11157	2.71	-0.221	0.29693	FOdb-II
	CWC25_B4GALNT2	0.0548673	-0.12	-0.236	0.327434	FOdb-II
	CXCL16_TEKT1	0.126582	0.82	-0.266	0.35443	FOdb-II
	CYFIP1_ACACA	0.0421613	1.21	-0.086	0.342612	FOdb-II
	CYTH3_MAD1L1	0.130769	-0.13	-0.331	0.302564	FOdb-II
	DAPK1_AGTPBP1	0.0713043	0.69	-0.074	0.292174	FOdb-II
	DAP_SNX9	0.157175	-0.13	-0.271	0.289294	FOdb-II
	DCBLD2_ABI3BP	0.554604	2.09	-0.163	0.248394	FOdb-II
	DCK_GRSF1	0.260465	0.39	-0.365	0.302326	FOdb-II
	DCP2_REEP5	0		-0.53	0.323529	FOdb-II
	DCUN1D1_CCDC50	0.643192	2.76	-0.313	0.233177	FOdb-II
	DDX42_BRIP1	0.357035	1.62	-0.154	0.281392	FOdb-II
	DDX52_PSMD3	0.166065	-0.16	-0.201	0.32491	FOdb-II
	DDX52_TMIGD1	0.190909	-0.65	-0.272	0.3	FOdb-II
	DDX54_IQCD	0.759259	-1.86	-0.523	0.290123	FOdb-II
	DDX60_SPOCK3	0.0781499	2.96	-0.253	0.315258	FOdb-II
	DEF8_FBXO31	0.173913	1.8	-0.28	0.34058	FOdb-II
	DEGS2_WARS	0.161435	-0.18	-0.299	0.282511	FOdb-II
	DENND1A_CADPS2	0.0583153	0.75	-0.219	0.331893	FOdb-II
	DENND1A_NDUFA8	0.0926829	2.24	-0.383	0.312195	FOdb-II
	DENND1B_RRP15	0.889734	5.69	-0.456	0.254753	FOdb-II
	DENND4C_RHOBTB2	0.265411	1.6	-0.124	0.320205	FOdb-II
	DENND5A_SBF2	0.167823	1.6	-0.167	0.300315	FOdb-II
	DEPTOR_ENPP2	0.161017	-0.49	-0.402	0.274011	FOdb-II
	DGKD_UGT1A4	0.242424	0.39	-0.222	0.346801	FOdb-II
	DGKE_KRT222	0.109635	0.23	-0.425	0.322259	FOdb-II
	DGUOK_ACTG2	0.0433145	0.22	-0.288	0.329567	FOdb-II
	DHCR24_PCNXL2	0.161078	3.06	-0.006	0.34714	FOdb-II
	DHRS1_METTL3	0.0796915	0.54	-0.388	0.33419	FOdb-II
	DHRS4_SCFD1	0.12275	-0.17	-0.201	0.342062	FOdb-II
	DHX35_DNTTIP1	0.156425	-1.12	-0.293	0.346369	FOdb-II
	DHX40_TUBD1	0.0617551	0.88	-0.141	0.348862	FOdb-II
	DHX57_SOS1	0.294615	7.35	-0.079	0.293725	FOdb-II
	DHX8_GPATCH8	0.718656	4.46	-0.064	0.23869	FOdb-II
	DHX9_PRELID1	0.237255	0.36	-0.199	0.332353	FOdb-II
	DIAPH2_F8	0.555	1.71	-0.325	0.3	FOdb-II
	DIAPH3_TDRD3	0.960591	1.33	-0.23	0.221675	FOdb-II
	DIP2A_PRR4	0.971014	3.46	0.08	0.202899	FOdb-II
	DIP2B_TAF8	0.336342	1.55	-0.167	0.348977	FOdb-II
	DIRC2_DDT	0.0177515	-0.34	-0.318	0.402367	FOdb-II
	DIS3L2_DNM1	0.381687	5.09	0.056	0.296296	FOdb-II
	DIS3L2_SPHKAP	0.435434	1.06	-0.143	0.306302	FOdb-II
	DIS3L2_UBE2E3	0.240997	1.1	-0.361	0.310249	FOdb-II
	DIXDC1_GAB2	0.76006	2.02	-0.055	0.23845	FOdb-II
	DLG1_BDH1	0.172222	0.13	-0.373	0.319444	FOdb-II
	DLG1_CRYBG3	0.146868	0.31	-0.334	0.295896	FOdb-II
	DLG3_UNC5D	0.216992	2.38	-0.066	0.311137	FOdb-II
	DLG5_PCDH15	0.288462	3.1	-0.118	0.323964	FOdb-II
	DLGAP1_RAB31	0.492674	1.35	-0.259	0.28022	FOdb-II
	DMC1_DNAL4	0.0981595	-0.03	-0.583	0.361963	FOdb-II
	DMD_LIX1L	0.229985	1.39	-0.127	0.313343	FOdb-II
	DMGDH_NMNAT2	0.0463277	0.98	-0.252	0.322034	FOdb-II
	DMTF1_SEMA3D	0.197109	1.22	-0.316	0.285151	FOdb-II
	DMWD_KDM4C	0.335025	2.98	0.059	0.274112	FOdb-II
	DMXL1_NANS	0.0748663	1.14	-0.323	0.363636	FOdb-II
	DNAJC17_CIB2	0	-0.53	-0.476	0.367347	FOdb-II
	DNAJC17_PPP1R14D	0.120567	-0.03	-0.269	0.347518	FOdb-II
	DNAJC19_ADK	0.0409091	-0.06	-0.323	0.35	FOdb-II
	DNAJC24_ELP4	0.0329341	-1.06	-0.285	0.329341	FOdb-II
	DNAJC9_TTC18	0.18251	-0.81	-0.421	0.319392	FOdb-II
	DNER_TRIP12	0.175989	3.54	-0.163	0.332879	FOdb-II
	DNM1_LCN2	0	-0.6	-0.283	0.30625	FOdb-II
	DNM2_PDE4A	0.484994	0.99	-0.139	0.331333	FOdb-II
	DNM2_SLC44A2	0.0269663	0.6	-0.215	0.401124	FOdb-II
	DNMT3B_COMMD7	0.191667	0.46	-0.42	0.316667	FOdb-II
	DOCK1_PPAPDC1A	0.0393701	1.3	-0.369	0.338583	FOdb-II
	DOCK7_NMT2	0.234177	-0.42	-0.249	0.314346	FOdb-II
	DOCK8_OSBP	0.206829	1.36	-0.223	0.301379	FOdb-II
	DOLPP1_SPTAN1	0.148148	0.19	-0.213	0.321351	FOdb-II
	DOPEY2_TRPM2	0.182077	0.97	-0.199	0.334282	FOdb-II
	DPF2_POLA2	0.288961	1.07	-0.262	0.292208	FOdb-II
	DPM1_EZR	0.734644	1.28	-0.354	0.277641	FOdb-II
	DPP3_FKBP2	0.0491573	-0.01	-0.266	0.313202	FOdb-II
	DPP3_PACS1	0.190981	1.53	-0.175	0.305924	FOdb-II
	DPP6_ACTR3B	0.193396	2.97	-0.097	0.306604	FOdb-II
	DPY19L1_CDKAL1	0.0835735	0.26	-0.254	0.337176	FOdb-II
	DPY19L1_SDK1	0.244321	1.55	-0.013	0.310617	FOdb-II
	DPY19L3_TDRD12	0.16309	0.51	-0.281	0.339056	FOdb-II
	DPYD_STAB2	0.0415225	5.04	-0.156	0.331686	FOdb-II
	DSCAML1_MPZL2	0.122066	1.26	-0.276	0.330986	FOdb-II
	DSCR3_NIPBL	0.204565	0.72	-0.23	0.334742	FOdb-II
	DTD1_KIF16B	0.211669	1.64	-0.223	0.320896	FOdb-II
	DTD1_RALGAPA2	0.0887755	1.56	-0.28	0.345918	FOdb-II
	DTL_AGBL4	0.0806202	1.97	-0.119	0.27907	FOdb-II
	DTL_INTS7	0.0682657	0.49	-0.092	0.369004	FOdb-II
	DTNA_ZNF521	0.224944	1.53	-0.168	0.289532	FOdb-II
	DTNB_CNOT4	0.502793	2.76	0.098	0.278399	FOdb-II
	DTX4_CCDC102B	0.527383	1	-0.108	0.31643	FOdb-II
	DUSP12_NAV1	0.638661	1.8	-0.148	0.286797	FOdb-II
	DUSP22_PTK7	0.213253	1.73	-0.253	0.321687	FOdb-II
	DUSP7_PBRM1	0.519157	2.67	0.169	0.304598	FOdb-II
	DYM_SLC14A2	0.026362	-0.01	-0.301	0.377856	FOdb-II
	DYNC1LI1_GADL1	0.0773196	2.04	-0.234	0.348797	FOdb-II
	DYNC1LI1_MRPS11	0.267327	3.38	-0.234	0.333333	FOdb-II
	DYNLT3_U2AF2	0.031348	-0.15	-0.114	0.341693	FOdb-II
	DYX1C1_RFX7	0.750327	3.41	0.079	0.27451	FOdb-II
	E2F5_CA3	0.37746	2.19	0.115	0.284436	FOdb-II
	EAPP_USP13	0.413545	1.31	-0.109	0.291066	FOdb-II
	EARS2_VMP1	0.382716	0.03	-0.287	0.329218	FOdb-II
	EBPL_MIPEP	0	0.07	-0.348	0.435065	FOdb-II
	ECHDC1_FYN	0.020202	-0.24	-0.255	0.323232	FOdb-II
	ECT2_KALRN	0.186275	1.78	-0.266	0.314951	FOdb-II
	EDEM1_GPD1L	0.182178	2.51	-0.043	0.348515	FOdb-II
	EEA1_PAH	0.159341	0.97	-0.339	0.302198	FOdb-II
	EEA1_TMCC3	0.463265	2.7	-0.186	0.320408	FOdb-II
	EEA1_UBE2N	0.381215	0.54	-0.36	0.337017	FOdb-II
	EEF1A2_DKKL1	0.2713	-0.06	-0.413	0.309417	FOdb-II
	EEF2_SMARCA4	0.420824	0.39	-0.452	0.284165	FOdb-II
	EFCAB11_ASB2	0.0628743	0.94	-0.305	0.356287	FOdb-II
	EFCAB2_SDCCAG8	0.454259	-0.22	-0.266	0.309148	FOdb-II
	EFNA4_C20orf96	0.059081	1.41	-0.405	0.310722	FOdb-II
	EFR3A_ASAP1	0.274916	2.98	-0.118	0.31523	FOdb-II
	EFR3A_ZFAT	0.144479	0.58	-0.219	0.364293	FOdb-II
	EFTUD1_CDADC1	0.197644	1.41	-0.34	0.336387	FOdb-II
	EFTUD1_KHDRBS2	0.23252	0.05	-0.34	0.343089	FOdb-II
	EFTUD2_C1QL1	0.205882	1.2	-0.256	0.309955	FOdb-II
	EFTUD2_KRT24	0.406137	2.37	-0.292	0.312274	FOdb-II
	EGFR_ACADM	0.0510949	0.5	-0.245	0.367397	FOdb-II
	EGFR_ERP44	0.0970588	0.54	-0.367	0.311765	FOdb-II
	EGLN2_PLD3	0.291743	1.58	-0.191	0.33578	FOdb-II
	EHD1_ADRBK2	0.0530387	0.83	-0.28	0.311602	FOdb-II
	EHD4_FSIP1	0.121704	0.24	-0.31	0.322515	FOdb-II
	EHHADH_ABCC5	0.105302	0.72	-0.211	0.377025	FOdb-II
	EHMT1_GRIN1	0.393845	1.6	-0.123	0.317162	FOdb-II
	EIF1_MED28	0.0894737	-0.1	-0.433	0.321053	FOdb-II
	EIF2B3_HYI	0.0662983	-0.32	-0.197	0.372928	FOdb-II
	EIF3M_UEVLD	0.0193165	-0.37	-0.264	0.3789	FOdb-II
	EIF4A1_PHOSPHO1	0.103542	0.47	-0.312	0.343324	FOdb-II
	EIF4G3_RAP1GAP	0.443778	2.44	-0.162	0.26087	FOdb-II
	ELAC2_COX10	0.118734	0.51	-0.277	0.382586	FOdb-II
	ELF5_CAT	0.0894942	-0.22	-0.006	0.291829	FOdb-II
	ELL2_SPATA9	0.101695	1.18	-0.431	0.344633	FOdb-II
	ELMO2_STAP1	0.176	0.31	-0.265	0.348	FOdb-II
	ELMOD3_TTC27	0.0448343	-0.27	-0.419	0.331384	FOdb-II
	ELN_METTL2A	0		-0.35	0.35	FOdb-II
	ELP2_MOCOS	0.112875	0.91	-0.232	0.339506	FOdb-II
	ELP4_CFTR	0.0782051	1.91	-0.161	0.363462	FOdb-II
	EML1_CDC27	0.296347	1.8	-0.083	0.297037	FOdb-II
	EML4_CASK	0.308458	0.68	-0.114	0.293532	FOdb-II
	ENDOV_IKZF3	0.294347	1.45	-0.2	0.339181	FOdb-II
	ENPP1_RIPPLY2	0.673333	-0.47	-0.309	0.286667	FOdb-II
	ENTPD7_IDE	0.017931	-0.07	-0.307	0.342069	FOdb-II
	EP300_MCHR1	0.117647	-0.38	-0.275	0.411765	FOdb-II
	EP300_TNRC6B	0.865019	4.28	0.423	0.277567	FOdb-II
	EP400_SFSWAP	0.930403	2.42	0.201	0.263736	FOdb-II
	EPB41L2_LAMA2	0.315699	0.98	-0.166	0.307073	FOdb-II
	EPB41L3_LAMA1	0.216366	5.74	-0.166	0.31595	FOdb-II
	EPB41_ITPR1	0.393856	2.26	-0.068	0.313769	FOdb-II
	EPC1_ARHGAP12	0.255172	-0.89	-0.316	0.289655	FOdb-II
	EPC2_THSD7B	0.0653869	3.34	-0.286	0.307139	FOdb-II
	EPHA2_LSM14B	0.45705	2.94	0.085	0.293355	FOdb-II
	EPHA5_RUFY3	0.2393	1.01	-0.146	0.326848	FOdb-II
	EPHX2_PTK2B	0.121324	1.13	-0.364	0.376838	FOdb-II
	EPS15L1_CPAMD8	0.2	1.74	-0.089	0.340933	FOdb-II
	EPS15L1_MED26	0.71574	3.27	-0.106	0.267032	FOdb-II
	EPSTI1_TSC22D1	0.957576	1.92	-0.007	0.284848	FOdb-II
	ERAL1_DIDO1	0.910745	5.04	0.137	0.218371	FOdb-II
	ERBB2IP_ASXL1	0.72901	4.55	0.008	0.269865	FOdb-II
	ERBB2_CDK12	0.512485	3.2	-0.056	0.310345	FOdb-II
	ERBB3_COX4I2	0		-0.357	0.336207	FOdb-II
	ERC1_PIK3C2G	0.409756	2.31	-0.002	0.309408	FOdb-II
	ERC1_VWF	0.54813	2.23	-0.002	0.311058	FOdb-II
	ERC2_ARHGEF3	0.456403	1.52	-0.086	0.290191	FOdb-II
	ERCC3_MAP3K2	0.174927	0.65	-0.353	0.322157	FOdb-II
	ERI3_EIF2B3	0.110512	2.25	-0.316	0.347709	FOdb-II
	ERICH1_IYD	0.661562	2.58	-0.307	0.2634	FOdb-II
	ERO1LB_HEATR1	0.00794552	-0.02	-0.416	0.350738	FOdb-II
	ERP44_CHRDL2	0.321773	1.11	-0.282	0.296724	FOdb-II
	ESCO1_LAMA3	0.291365	4.84	-0.166	0.3039	FOdb-II
	ESR1_MTHFD1L	0.212598	2.17	0.05	0.340157	FOdb-II
	ESRP2_SLC7A6	0.0559824	1.1	-0.323	0.378705	FOdb-II
	ESRRG_ACBD3	0.411765	3.11	0.325	0.27563	FOdb-II
	ESYT1_MED14	0.164343	3.23	-0.14	0.350598	FOdb-II
	ETHE1_BMP5	0.150794	0.32	-0.115	0.353175	FOdb-II
	ETHE1_CADM4	0.0934579	0.79	-0.169	0.353271	FOdb-II
	ETNK1_GLT1D1	0.29078	0.4	-0.167	0.390071	FOdb-II
	ETNK1_RCAN2	0.527508	0.58	-0.167	0.317152	FOdb-II
	ETV4_CCL16	0.657534	2.02	-0.014	0.249315	FOdb-II
	ETV6_PLEKHG6	0.463727	2.2	-0.266	0.30441	FOdb-II
	EVI5L_VAV1	0.138414	0.92	-0.265	0.320373	FOdb-II
	EVL_EML1	0.00895522	0.23	-0.245	0.283582	FOdb-II
	EWSR1_ABR	0.228665	4	0.308	0.304158	FOdb-II
	EXOC4_SLC25A13	0.0870253	1.11	-0.29	0.359177	FOdb-II
	EXOC6B_SFXN5	0.1375	0.21	-0.143	0.385417	FOdb-II
	EXOSC1_RRP12	0.20915	2.17	-0.328	0.369281	FOdb-II
	EXT1_RSF1	0.617134	1.42	-0.207	0.2422	FOdb-II
	EXT1_WDYHV1	0.128514	0.65	-0.266	0.253012	FOdb-II
	EYA3_POP4	0.402027	2.08	0.067	0.283784	FOdb-II
	F11R_COPA	0.109589	1.79	-0.193	0.344883	FOdb-II
	FAAH_RAD54L	0.0782269	2.27	-0.11	0.346806	FOdb-II
	FAF1_DCAF6	0.209119	-0.06	-0.113	0.327044	FOdb-II
	FAF1_HOOK1	0.283186	0.7	-0.113	0.342183	FOdb-II
	FAF1_LRRC7	0.656746	2.03	-0.001	0.274471	FOdb-II
	FAF1_PTRH2	0.187354	-0.09	-0.113	0.35363	FOdb-II
	FAM102A_PTGES2	0.0208877	-0.43	-0.39	0.347258	FOdb-II
	FAM102B_SLC25A24	0.00398406	0.24	-0.253	0.336653	FOdb-II
	FAM102B_TRAPPC8	0	0.35	-0.307	0.337302	FOdb-II
	FAM104A_SLC39A11	0.3325	0.07	-0.082	0.3625	FOdb-II
	FAM111B_MS4A5	0.0568182	-0.32	-0.38	0.386364	FOdb-II
	FAM114A1_EEPD1	0.525333	2.39	-0.25	0.290667	FOdb-II
	FAM114A1_IQCE	0.746217	2.27	-0.115	0.314319	FOdb-II
	FAM114A2_BRAF	0.289833	1.09	-0.183	0.300455	FOdb-II
	FAM117B_ATIC	0.278626	7.01	0.266	0.333333	FOdb-II
	FAM13C_FAM149B1	0.714671	2.34	-0.095	0.250225	FOdb-II
	FAM160A1_IL15	0.0220994	-0.94	-0.377	0.389503	FOdb-II
	FAM168B_ANKRD42	0.195918	-0.89	-0.212	0.326531	FOdb-II
	FAM169A_ANKRD31	0.364247	1.48	-0.12	0.301075	FOdb-II
	FAM172A_FHIT	0.0772727	-1.16	-0.475	0.327273	FOdb-II
	FAM177A1_IQSEC3	0.417495	2.96	-0.069	0.308151	FOdb-II
	FAM177A1_KIAA0391	0.162866	0.2	-0.32	0.32899	FOdb-II
	FAM211A_PEMT	0.104895	-0.12	-0.321	0.381119	FOdb-II
	FAM21A_LURAP1L	0.741053	2.79	-0.316	0.24	FOdb-II
	FAM53B_KCNN1	0.447154	3.43	0.012	0.308943	FOdb-II
	FAM53B_SGK2	0.224283	3.48	0.012	0.291737	FOdb-II
	FAM76A_WDTC1	0.319559	0.37	-0.191	0.286501	FOdb-II
	FAM83D_SPECC1L	0.677009	2.23	-0.14	0.303103	FOdb-II
	FAM83F_BAIAP2L2	0.73	3.2	-0.103	0.273333	FOdb-II
	FAM83G_GRAP	0.331915	1.14	-0.195	0.27234	FOdb-II
	FAM98B_RASGRP1	0.240469	0.34	-0.34	0.309384	FOdb-II
	FANCD2_MTMR14	0.267094	1.55	-0.091	0.294872	FOdb-II
	FANCI_HADHB	0.0232258	0.48	-0.274	0.381935	FOdb-II
	FARP1_NME1	0.383234	0.47	-0.408	0.299401	FOdb-II
	FAS_CTNND2	0.65651	0.29	-0.087	0.260388	FOdb-II
	FAT1_KIAA1430	0.200261	0.92	-0.153	0.307893	FOdb-II
	FAT3_DPP3	0.0606586	0.89	-0.264	0.317158	FOdb-II
	FAU_SRRM1	0.891068	4.74	-0.025	0.163399	FOdb-II
	FBXL20_GDPD5	0.0899654	-0.21	-0.216	0.373702	FOdb-II
	FBXL5_RAB28	0.0758929	-1.21	-0.313	0.325893	FOdb-II
	FBXL7_MRPL51	0.0614035		-0.441	0.27193	FOdb-II
	FBXO22_SNX33	0.0784983	0	-0.29	0.368601	FOdb-II
	FCHSD2_ATP6V1H	0.219653	-1.47	-0.252	0.323699	FOdb-II
	FCHSD2_CPT1A	0.0921273	0.67	-0.27	0.311558	FOdb-II
	FCHSD2_GLOD4	0.153652	0.7	-0.286	0.312343	FOdb-II
	FCHSD2_NBPF6	0.501493	0.53	-0.187	0.307463	FOdb-II
	FDFT1_GATA4	0.541353	1.73	-0.051	0.281955	FOdb-II
	FDPS_IPO9	0.160804	-0.81	-0.396	0.336683	FOdb-II
	FERMT1_MCM8	0.0770416	0.89	-0.143	0.344376	FOdb-II
	FGD6_TBC1D30	0.650587	2.06	-0.14	0.280313	FOdb-II
	FGF12_SYN3	0.550936	2.04	0.42	0.274428	FOdb-II
	FGF2_FREM3	0.397906	1.92	-0.152	0.273997	FOdb-II
	FGFR1OP_ABCC4	0.0635838	-0.37	-0.245	0.363198	FOdb-II
	FGFR2_CCDC6	0.354952	4.04	0.077	0.306748	FOdb-II
	FGFR2_ENPP2	0.151424	1.41	-0.204	0.293103	FOdb-II
	FGFR2_KIAA1598	0.410319	1.5	-0.216	0.307944	FOdb-II
	FGFR2_OFD1	0.295468	3.22	-0.229	0.314974	FOdb-II
	FGGY_CDH17	0.0417288	0.25	-0.354	0.339791	FOdb-II
	FHDC1_ARFIP1	0.591912	3.47	-0.113	0.242647	FOdb-II
	FHOD3_ELP2	0.0319444	0.4	-0.306	0.325	FOdb-II
	FHOD3_MOCOS	0.143369	-0.16	-0.293	0.329749	FOdb-II
	FHOD3_MYOM1	0.0820669	0.76	-0.369	0.306991	FOdb-II
	FIG4_WASF1	0.32387	2.63	-0.069	0.31756	FOdb-II
	FIP1L1_SLC38A8	0.788155	1.75	-0.188	0.259681	FOdb-II
	FIP1L1_SORCS1	0.253913	2.18	-0.126	0.29913	FOdb-II
	FKBP15_RET	0.419184	2.93	0.152	0.319486	FOdb-II
	FLT3LG_ALDH16A1	0.103837	2.08	-0.144	0.397291	FOdb-II
	FNDC3A_RB1	0.354839	0.62	-0.102	0.296774	FOdb-II
	FOXJ3_CLIC6	0.218085	0.22	-0.257	0.289894	FOdb-II
	FOXJ3_TUFT1	0.521368	0.2	-0.257	0.311966	FOdb-II
	FOXK2_SKAP1	0.56443	1.73	-0.1	0.277955	FOdb-II
	FOXM1_SLC2A14	0.526066	0.87	-0.126	0.303318	FOdb-II
	FOXN2_SPTBN1	0.295424	1.52	-0.149	0.310529	FOdb-II
	FOXN3_SLC25A21	0.14652	1.14	-0.157	0.311355	FOdb-II
	FOXO1_ELF1	0.695652	2.47	-0.072	0.308075	FOdb-II
	FOXO3_PPP1R9A	0.712657	2.03	0.08	0.250855	FOdb-II
	FRAS1_SHROOM3	0.817814	3.2	-0.052	0.257085	FOdb-II
	FRG1_PPP1R1B	0.720137	0.55	-0.265	0.221843	FOdb-II
	FRMD4A_APBB1IP	0.289183	4.53	-0.051	0.298013	FOdb-II
	FRMD4B_PPP2R3A	0.123239	-0.62	-0.557	0.323944	FOdb-II
	FRS2_PIP4K2C	0.22381	1.3	-0.365	0.309524	FOdb-II
	FRYL_DTD1	0.40107	-1.62	-0.459	0.26738	FOdb-II
	FSTL4_SLIT3	0.0531221	1.42	-0.255	0.335508	FOdb-II
	FTO_RBL2	0.346369	2.74	0.163	0.296089	FOdb-II
	FUNDC2_ITPR2	0.122604	1.32	-0.163	0.342495	FOdb-II
	FUS_PRSS36	0.311701	8.36	0.643	0.301868	FOdb-II
	FUT10_GAB2	0.747041	2.02	-0.055	0.244083	FOdb-II
	FXR1_MCCC1	0.172859	1.03	-0.139	0.33441	FOdb-II
	FXR2_TARBP1	0.0700779	1.11	-0.315	0.362625	FOdb-II
	FYCO1_ATG7	0.0114943	-1.42	-0.539	0.310345	FOdb-II
	FYTTD1_ALDH1A3	0.334247	1.37	-0.07	0.321918	FOdb-II
	FYTTD1_DNAJC7	0.435659	1.61	-0.07	0.286822	FOdb-II
	FZD4_LAMTOR1	0.309917	-1.21	-0.273	0.35124	FOdb-II
	FZD6_BAALC	0.0210526		-0.333	0.389474	FOdb-II
	FZR1_CNN1	0.545151	0.2	-0.039	0.274247	FOdb-II
	FZR1_NCLN	0.0819209	-1.38	-0.233	0.338983	FOdb-II
	G6PD_F8	0.133094	-0.57	-0.194	0.309353	FOdb-II
	GAB2_CHKA	0			0.25	FOdb-II
	GAB2_MYO7A	0.124942	1.15	-0.213	0.313753	FOdb-II
	GAK_MAGI1	0.679461	2.66	0.119	0.246465	FOdb-II
	GALK2_C15orf43	0.0244565	-0.36	-0.249	0.377717	FOdb-II
	GALNT11_PRKAG2	0.0632689	1.8	-0.322	0.344464	FOdb-II
	GALNT2_KIF26B	0.717568	2.65	-0.05	0.281081	FOdb-II
	GALNT7_SAP30	0.210191	0.15	-0.392	0.299363	FOdb-II
	GART_PCP4	0.0590406	0.37	-0.226	0.380074	FOdb-II
	GAS8_SPIRE2	0.411239	2.18	-0.189	0.311622	FOdb-II
	GBA2_ATP6V1C1	0.163218	0.99	-0.312	0.331034	FOdb-II
	GBE1_ZNF385D	0.191624	1.73	-0.26	0.312183	FOdb-II
	GCN1L1_RPLP0	0.0312382	0.69	-0.208	0.414001	FOdb-II
	GET4_HEATR2	0.0358744	0	-0.24	0.411061	FOdb-II
	GFOD1_BCAS1	0.855072	1.36	-0.282	0.26248	FOdb-II
	GGA2_PRKCB	0.162516	0.55	-0.262	0.307995	FOdb-II
	GIGYF2_CHRND	0.264591	1.29	-0.253	0.303502	FOdb-II
	GIGYF2_DIS3L2	0.203052	0.17	-0.277	0.334507	FOdb-II
	GIGYF2_EFHD1	0.11236	-0.68	-0.456	0.342697	FOdb-II
	GIGYF2_EIF4E2	0.301587	0.27	-0.177	0.25	FOdb-II
	GIGYF2_NGEF	0.483821	4.26	0.123	0.267334	FOdb-II
	GIPR_PRR12	0.308806	2.52	-0.293	0.328106	FOdb-II
	GLB1_INSC	0.0147059	0.03	-0.303	0.382353	FOdb-II
	GLG1_COG4	0.137813	0.07	0.51	0.349658	FOdb-II
	GLIS3_PLGRKT	0.650725	2.06	0.037	0.291304	FOdb-II
	GLIS3_RCL1	0.286652	1.22	0.037	0.323851	FOdb-II
	GLOD4_NPLOC4	0.0269637	0.79	-0.252	0.307151	FOdb-II
	GLRX3_C10orf11	0.077748	-0.13	-0.389	0.33244	FOdb-II
	GLYCTK_ALAS1	0.0241287	0	-0.285	0.423592	FOdb-II
	GMDS_CCND3	0.297872	-0.72	-0.341	0.388298	FOdb-II
	GMDS_MRPS18B	0.200426	0.22	-0.268	0.302772	FOdb-II
	GNA11_TMCO3	0	-1.01	-0.47	0.490446	FOdb-II
	GNA12_ADSS	0.0561404	1.05	-0.307	0.338596	FOdb-II
	GNA13_CEP112	0.115044	-0.12	-0.218	0.318584	FOdb-II
	GNAQ_C9orf64	0.0335917	-0.47	-0.358	0.335917	FOdb-II
	GNS_RASSF3	0.0795699	0.12	-0.21	0.309677	FOdb-II
	GOLGA4_HSPA8	0.399645	1.07	-0.084	0.298401	FOdb-II
	GOLGA4_MLH1	0.567329	1.64	-0.07	0.291832	FOdb-II
	GOLGB1_CCDC58	0.556364	1.46	-0.13	0.30281	FOdb-II
	GOLGB1_IQCB1	0.54075	1.49	-0.13	0.302448	FOdb-II
	GOLIM4_SLC40A1	0.479203	2.01	-0.069	0.327556	FOdb-II
	GOLIM4_ZBBX	0.398305	-1.27	-0.063	0.279661	FOdb-II
	GOLPH3_LRTM1	0.45515	0.25	-0.344	0.342193	FOdb-II
	GOLPH3_SLC6A19	0.176101	-0.25	-0.299	0.361635	FOdb-II
	GON4L_IQGAP3	0.268828	0.7	-0.154	0.346234	FOdb-II
	GON4L_PIPOX	0.456166	0.96	-0.259	0.297177	FOdb-II
	GOPC_ABLIM1	0.607937	3.36	0.004	0.265079	FOdb-II
	GOSR1_AP2B1	0.117816	-0.1	-0.251	0.321839	FOdb-II
	GOSR1_JUP	0.159498	1.4	-0.209	0.383513	FOdb-II
	GPATCH8_NPLOC4	0.10153	0.63	-0.252	0.290682	FOdb-II
	GPATCH8_ZMYM4	0.305299	1.07	-0.018	0.309504	FOdb-II
	GPBP1_MTRR	0.291304	3.61	-0.072	0.286957	FOdb-II
	GPI_EYS	0.0368311	2.87	-0.109	0.316539	FOdb-II
	GPLD1_TDP2	0.0176796	1.38	-0.182	0.313812	FOdb-II
	GPNMB_NUPL2	0.231683	4.33	0.141	0.251485	FOdb-II
	GPR116_MEP1A	0.0973654	2.28	-0.259	0.31386	FOdb-II
	GPR158_MYO16	0.500359	3.8	-0.004	0.28972	FOdb-II
	GPR98_CLPTM1L	0.041132	1.66	-0.102	0.340079	FOdb-II
	GPRC5B_C16orf96	0.321583	2.49	-0.13	0.366906	FOdb-II
	GPSM1_NUP214	0.561148	7.49	0.181	0.286353	FOdb-II
	GRB10_SLC2A13	0.256198		-0.17	0.289256	FOdb-II
	GRB2_ACOX1	0.021028	0.56	-0.206	0.36215	FOdb-II
	GRB7_PLXDC1	0.465046	1.13	-0.357	0.270517	FOdb-II
	GRHL2_PAGE3	0.752412	-0.24	-0.299	0.266881	FOdb-II
	GRIA4_NAALAD2	0.0121457	0.51	-0.237	0.321862	FOdb-II
	GRID1_PGPEP1L	0.0649652	0.66	-0.211	0.37819	FOdb-II
	GRIK2_RNF217	0.0237603	0.8	-0.242	0.334711	FOdb-II
	GRIK4_TMPRSS4	0.0183585	1.51	-0.227	0.363931	FOdb-II
	GRTP1_COL4A2	0.430341	5.18	-0.01	0.264706	FOdb-II
	GSK3A_ZNF564	0.242595	6.38	0.216	0.229901	FOdb-II
	GSK3B_FSTL1	0.259843	1.67	-0.28	0.286089	FOdb-II
	GSTA4_NADSYN1	0.0366667	-0.68	-0.336	0.346667	FOdb-II
	GTF2A1_KIAA0391	0.0252101	-1.2	-0.4	0.327731	FOdb-II
	GTF2E2_EIF4EBP1	1		-0.299	0.2	FOdb-II
	GTF2E2_RBPMS	0.471831	0.93	-0.229	0.274648	FOdb-II
	GTF2F2_CTIF	0.567416	2.5	0.152	0.290262	FOdb-II
	GTF2F2_NBEA	0.0532972	0.79	-0.144	0.32701	FOdb-II
	GTF2H3_PGC	0		-0.164	0.350877	FOdb-II
	GTF2IRD1_ALK	0.384946	1.81	-0.173	0.321505	FOdb-II
	GTF3C2_WDR35	0.287606	1.9	-0.199	0.327342	FOdb-II
	GTF3C4_LMX1B	0.303087	2.53	0.125	0.31899	FOdb-II
	GTF3C6_LACE1	0.179191	-1.07	-0.417	0.300578	FOdb-II
	GTSE1_ATXN10	0.48081	1.23	-0.184	0.332623	FOdb-II
	GXYLT2_VAV1	0.159915	0.96	-0.187	0.309168	FOdb-II
	H2AFY_CNOT6	0.202128	0.75	-0.203	0.319149	FOdb-II
	HADH_HPGD	0.00990099	0	-0.114	0.391089	FOdb-II
	HARBI1_TNS3	0.326115	1.91	-0.062	0.327389	FOdb-II
	HAT1_EXOC6B	0.013544	0.13	-0.231	0.300226	FOdb-II
	HAUS8_C19orf57	0.972136	3.16	-0.142	0.249226	FOdb-II
	HDAC1_KPNA6	0.119449	0.09	-0.147	0.339969	FOdb-II
	HDAC1_SERINC2	0.00389864	1.5	-0.159	0.382066	FOdb-II
	HDAC2_TRDN	0.511364		-0.113	0.170455	FOdb-II
	HDAC7_SRGAP1	0.750549	2.38	-0.173	0.295604	FOdb-II
	HDDC2_TPD52L1	0.448276	0.18	-0.298	0.344828	FOdb-II
	HDLBP_NSRP1	0.463636	0.53	-0.261	0.286932	FOdb-II
	HEATR2_ZNRF3	0.42616	3.76	-0.091	0.311181	FOdb-II
	HEATR6_GALNT13	0.546218		-0.386	0.319328	FOdb-II
	HEBP1_CREBL2	0.460993	-1.2	-0.426	0.29078	FOdb-II
	HELLS_TBC1D12	0.238304	-0.18	-0.336	0.333333	FOdb-II
	HELZ_CACNG4	0.13786	1.8	0.044	0.31893	FOdb-II
	HERC4_CDKAL1	0.0411215	0.48	-0.238	0.338318	FOdb-II
	HERC4_RUFY2	0	0.39	-0.238	0.359477	FOdb-II
	HGSNAT_AGPAT6	0.0441176	-0.14	-0.302	0.374183	FOdb-II
	HHAT_KIF5B	0.427844	1.91	-0.095	0.325976	FOdb-II
	HIBCH_CTNNA2	0.170984	0.15	-0.324	0.381693	FOdb-II
	HIPK3_CAT	0.288092	2.05	0.069	0.302817	FOdb-II
	HLCS_YBEY	0.283673	0.5	-0.308	0.302041	FOdb-II
	HMGA2_NUP107	0.221898	0.63	-0.058	0.321168	FOdb-II
	HN1_RECQL5	0.758333	2.5	-0.199	0.248333	FOdb-II
	HNRNPAB_SAMM50	0.195378	2.67	-0.125	0.289916	FOdb-II
	HNRNPC_NDRG2	0.212276	0.29	-0.148	0.327366	FOdb-II
	HNRNPUL2_TTC9C	0.815498	0.51	-0.272	0.291513	FOdb-II
	HOMER2_HDGFRP3	0.855769		-0.304	0.173077	FOdb-II
	HOOK1_RAB6A	0.71875		-0.527	0.328125	FOdb-II
	HOOK3_IKBKB	0.172368	-0.11	-0.179	0.336842	FOdb-II
	HOXC10_WIBG	0.819005	2.31	-0.151	0.248869	FOdb-II
	HPSE2_CWF19L1	0.0428571	-0.24	-0.357	0.340476	FOdb-II
	HSD11B1L_SAFB	0.440758	7.57	0.128	0.270142	FOdb-II
	HSD17B7_NPHP1	0.183499	1.41	-0.258	0.330014	FOdb-II
	HSPG2_MATN2	0.283244	5.53	-0.086	0.317061	FOdb-II
	HTT_GRK4	0.345192	2.04	0.619	0.320192	FOdb-II
	HTT_WDR19	0.217269	1.83	0.619	0.36321	FOdb-II
	HUNK_MAMLD1	0.852802	3.59	0.269	0.301994	FOdb-II
	HYI_NFIA	0.552063	2.88	-0.057	0.282908	FOdb-II
	IDE_CAMK1D	0.099422	1.14	-0.29	0.295954	FOdb-II
	IFFO2_UBR4	0.319058	4	0.005	0.30621	FOdb-II
	IFT74_CACNA2D3	0.261538	1.82	-0.147	0.34359	FOdb-II
	IFT81_ACACB	0.0840928	1	-0.163	0.337614	FOdb-II
	IGDCC3_GLDN	0.453039	3.07	-0.07	0.28361	FOdb-II
	IGF2BP3_ACSM1	0.169717	1.12	-0.095	0.30782	FOdb-II
	IKBIP_ANKS1B	0.329457	0.3	-0.385	0.29845	FOdb-II
	IKBKB_ANK1	0.333333	1.41	-0.113	0.34127	FOdb-II
	IKBKE_ACSM1	0.0745798	1.01	-0.343	0.341387	FOdb-II
	IKZF1_LRBA	0.27897	1.56	-0.317	0.32618	FOdb-II
	IL13RA1_DOCK11	0.0494429	2.63	-0.136	0.333565	FOdb-II
	IL17D_IFT88	0.274472	3.16	-0.204	0.320537	FOdb-II
	IL1R1_IL1R2	0.0555556	0.23	-0.399	0.321549	FOdb-II
	IL1RAP_TMEM207	0.01	-0.04	-0.328	0.353333	FOdb-II
	ILKAP_PER2	0.478836	3.07	-0.321	0.293651	FOdb-II
	IMMP2L_DYNC1I1	0.0725624	1.26	-0.213	0.333333	FOdb-II
	IMPAD1_ZCCHC24	0.230769	1.71	-0.3	0.330317	FOdb-II
	INADL_CACHD1	0.313447	1.73	-0.148	0.320549	FOdb-II
	INO80_PRKCA	0.386272	0.07	-0.23	0.286676	FOdb-II
	INPP5A_CSTA	0.0344828	-0.54	-0.312	0.291777	FOdb-II
	INPP5A_DLG2	0.253653	2.01	-0.195	0.291232	FOdb-II
	INPP5A_FAM149B1	0.126074	-0.49	-0.078	0.280802	FOdb-II
	INPP5B_SF3A3	0.117318	1.45	-0.136	0.299441	FOdb-II
	INSIG1_DPP6	0.0937829	1.13	-0.172	0.322445	FOdb-II
	INTS3_CHTOP	0.224014	2.98	-0.048	0.369176	FOdb-II
	INTS4_GAB2	0.636139	2.02	-0.055	0.268564	FOdb-II
	INTS4_PPFIA1	0.111386	-0.16	-0.255	0.356436	FOdb-II
	INTS7_DTL	0.493421	2.41	-0.183	0.268092	FOdb-II
	IPO11_TNFAIP8	0	0.49	-0.279	0.36875	FOdb-II
	IPO7_AKIP1	0.178082	0.38	-0.296	0.324201	FOdb-II
	IPO7_WEE1	0.334025	0.17	-0.354	0.321577	FOdb-II
	IPO8_KRT86	0.0505618	1.6	-0.308	0.38764	FOdb-II
	IPPK_CDC26	0.214286	1.55	-0.337	0.294643	FOdb-II
	IQGAP1_MESP2	0.273973	0.75	-0.193	0.305936	FOdb-II
	IQGAP2_ATRNL1	0.190972	-0.02	-0.315	0.347222	FOdb-II
	IQGAP3_SH2D2A	0.425397	2.09	-0.05	0.344444	FOdb-II
	IRAK2_SRGAP3	0.433213	2.64	-0.172	0.301444	FOdb-II
	IRF2BP2_NTRK1	0.404925	2.15	-0.069	0.352941	FOdb-II
	ITCH_AHCY	0.00896861	-1	-0.321	0.381166	FOdb-II
	ITCH_MYL9	0.301985	4.09	0.044	0.258098	FOdb-II
	ITFG1_PHKB	0.0731995	0.09	-0.205	0.340024	FOdb-II
	ITFG1_ZFC3H1	0.294145	3.57	-0.173	0.309602	FOdb-II
	ITGAV_FARP2	0.122715	1.17	-0.194	0.315057	FOdb-II
	ITGAX_PHKG2	0.0448133	1.36	-0.136	0.33527	FOdb-II
	ITGB4_SAP30BP	0.152083	4.29	-0.278	0.313542	FOdb-II
	ITGB4_SLC16A5	0.119789	4.29	-0.149	0.34586	FOdb-II
	ITGB8_ATM	0.0542299	1.39	-0.269	0.353579	FOdb-II
	ITPK1_BTBD7	0.555416	2.6	-0.084	0.298489	FOdb-II
	ITPKB_ZC3HAV1	0.714751	3.58	-0.07	0.250542	FOdb-II
	ITPR1_SETMAR	0.11275	1.35	-0.161	0.303477	FOdb-II
	ITPR2_ANO2	0.108822	1.72	-0.163	0.338377	FOdb-II
	ITSN1_HNRNPUL1	0.601869	10.7	0.513	0.201869	FOdb-II
	ITSN2_NMT1	0.316026	2.12	-0.066	0.287179	FOdb-II
	IVD_ECE1	0.0758621	0.86	-0.127	0.311494	FOdb-II
	JAK2_GLDC	0.0769231	0.81	-0.196	0.338462	FOdb-II
	JARID2_ATM	0.0603175	-1.28	-0.42	0.330159	FOdb-II
	JAZF1_EVX1	0.19802	2.97	-0.086	0.320132	FOdb-II
	JMJD1C_NRBF2	0.377934	2.53	-0.325	0.305164	FOdb-II
	KANSL1_LAYN	0.419038	2.34	-0.145	0.301276	FOdb-II
	KAT6A_IKBKB	0.221498	0.42	-0.179	0.32899	FOdb-II
	KAT6B_ADK	0.559633	1.44	-0.063	0.281346	FOdb-II
	KAT6B_RTKN2	0.462029	2.84	-0.02	0.272464	FOdb-II
	KATNA1_PPP2R1A	0.218412	0.75	-0.201	0.361011	FOdb-II
	KCMF1_PRKDC	0.125806	0.71	-0.202	0.331336	FOdb-II
	KCNH7_SLC38A11	0.00950119	0.25	-0.224	0.394299	FOdb-II
	KCNJ3_GALNT13	0.102725	0.27	-0.104	0.318658	FOdb-II
	KCNK5_PDE4DIP	0.536454	2.58	-0.053	0.303645	FOdb-II
	KCNMA1_MSMB	0.122449	1.72	0.16	0.35102	FOdb-II
	KCNMB4_ARHGAP9	0.377327	1.28	-0.133	0.318105	FOdb-II
	KCNN3_YEATS4	0.359459	1.8	0.652	0.312162	FOdb-II
	KCNQ1_TSPAN32	0.105033	0.59	-0.183	0.389497	FOdb-II
	KCNQ5_ALK	0.323452	5.28	-0.1	0.311247	FOdb-II
	KCTD18_SNED1	0.342857	1.51	-0.233	0.301587	FOdb-II
	KDM2A_SYT12	0.171654	0.38	-0.289	0.299213	FOdb-II
	KDM4B_CHAF1A	0.456476	2.43	-0.244	0.260085	FOdb-II
	KDM4C_KLK7	0.33993	1.89	-0.259	0.288708	FOdb-II
	KDM5A_ANO2	0.129338	1.57	-0.17	0.324132	FOdb-II
	KDM5A_NINJ2	0.164604	1.47	-0.199	0.342203	FOdb-II
	KDM5A_RAE1	0.142655	2.1	-0.169	0.29096	FOdb-II
	KDM5B_PPP1R12B	0.716667	2.07	-0.304	0.257843	FOdb-II
	KDM6A_ARHGAP6	0.423469	2.71	-0.157	0.307823	FOdb-II
	KHDC1_NLK	0.0496614	-0.26	-0.358	0.356659	FOdb-II
	KHDRBS2_LMBRD1	0.0204082		-0.57	0.336735	FOdb-II
	KHDRBS3_ADI1	0.347826	0.63	-0.21	0.288043	FOdb-II
	KHDRBS3_DECR1	0.00524934	0.15	-0.195	0.335958	FOdb-II
	KHSRP_CD70	0.631944	4.1	0.265	0.266204	FOdb-II
	KIAA0100_ALKBH5	0.409326	-0.26	-0.382	0.310881	FOdb-II
	KIAA0100_SEZ6	0.0989052	1.77	-0.161	0.332201	FOdb-II
	KIAA0101_TRIP4	0.283887	0.33	-0.16	0.276215	FOdb-II
	KIAA0319L_GOLGA1	0.332692	0.83	-0.256	0.321154	FOdb-II
	KIAA0391_AKAP6	0.459948	1.26	-0.109	0.277778	FOdb-II
	KIAA0391_FAM177A1	0.145985	0.76	-0.19	0.297445	FOdb-II
	KIAA0556_NECAB2	0.208824	-1.06	-0.228	0.311765	FOdb-II
	KIAA0930_SMC1B	0.115646	0.18	-0.414	0.265306	FOdb-II
	KIAA1033_PCDH9	0.283221	1.24	-0.171	0.315436	FOdb-II
	KIAA1217_SPAG6	0.277182	0.44	-0.276	0.379786	FOdb-II
	KIAA1430_CCDC110	0.609375	0.82	-0.17	0.246711	FOdb-II
	KIAA1432_BNC2	0.50233	2.01	-0.169	0.294501	FOdb-II
	KIAA2026_PLGRKT	0.379562	-0.12	-0.237	0.313869	FOdb-II
	KIDINS220_EYS	0.0377754	2.84	-0.127	0.345226	FOdb-II
	KIF13A_PTPRK	0.172311	2.05	-0.015	0.319721	FOdb-II
	KIF13A_TPMT	0.139535		-0.338	0.317829	FOdb-II
	KIF13B_EYA2	0.283565	1.56	-0.08	0.317708	FOdb-II
	KIF13B_TMEM66	0.291581	5.21	0.104	0.277207	FOdb-II
	KIF1A_C2orf54	0.259906	1.88	-0.215	0.310275	FOdb-II
	KIF1B_AGTRAP	0.199011	1.2	-0.259	0.330037	FOdb-II
	KIF21A_LMF1	0.00483092	0.07	-0.287	0.338164	FOdb-II
	KIF24_ZCCHC7	0.332805	0.79	-0.193	0.26149	FOdb-II
	KIF2A_IPO11	0.0943925	0.39	-0.276	0.35514	FOdb-II
	KIF3B_TOX2	0.635494	5.05	-0.015	0.281615	FOdb-II
	KIF5B_HHAT	0	0.43	-0.279	0.369176	FOdb-II
	KIF5B_MET	0.364243	0.46	-0.187	0.317507	FOdb-II
	KIRREL_CD1A	0.0369231	-0.02	-0.154	0.32	FOdb-II
	KLF7_PARD3B	0.782412	3.42	0.092	0.256573	FOdb-II
	KLHDC3_PPP2R5D	0.0695825	2.06	-0.337	0.304175	FOdb-II
	KLHL18_TEX264	0.381481	1.83	-0.328	0.27037	FOdb-II
	KLHL7_DNAH11	0.0305893	0.61	-0.096	0.352002	FOdb-II
	KNTC1_CCDC53	0.109804	-0.18	-0.308	0.354902	FOdb-II
	KPNA1_GOLGB1	0.521739	0.68	-0.357	0.300395	FOdb-II
	KREMEN1_ENTHD1	0.330171	2.22	-0.173	0.29981	FOdb-II
	LAMA5_CABLES2	0.140097	1.42	-0.239	0.339775	FOdb-II
	LAMA5_UBN1	0.673961	2.62	0.013	0.308534	FOdb-II
	LAMB1_PUS7	0	-0.35	-0.426	0.318519	FOdb-II
	LAMC2_CCDC53	0.121887	4.36	-0.127	0.310616	FOdb-II
	LANCL2_TFDP2	0.184486	-0.03	0.034	0.331237	FOdb-II
	LAP3_DDX1	0.0854271	0.04	-0.332	0.318258	FOdb-II
	LARGE_SNW1	0.555066	0.88	-0.171	0.277533	FOdb-II
	LARP1_CNOT8	0.450535	3.88	-0.135	0.254011	FOdb-II
	LARP4B_PFKFB3	0.362069	2.06	-0.203	0.316614	FOdb-II
	LARP4_HPD	0.287462	0.52	-0.241	0.29052	FOdb-II
	LASP1_ARHGAP23	0.67716	2.91	-0.109	0.277294	FOdb-II
	LCLAT1_EPHA3	0.0390356	2.14	-0.271	0.330654	FOdb-II
	LDLRAD3_TM7SF3	0.0231548	1.75	-0.193	0.340087	FOdb-II
	LDLR_C19orf38	0.38255	-0.66	-0.342	0.241611	FOdb-II
	LDLR_DNM2	0.211397	3.64	-0.056	0.318934	FOdb-II
	LEMD3_LYZ	0.691803	2.36	-0.014	0.295082	FOdb-II
	LEMD3_XPOT	0.691558	1.5	-0.014	0.290584	FOdb-II
	LEO1_FBN1	0.0324603	4.74	-0.105	0.315013	FOdb-II
	LEPREL1_TP63	0.493169	2.24	0.201	0.280055	FOdb-II
	LIG3_ZFAT	0.272727	0.9	-0.245	0.316558	FOdb-II
	LIMA1_TRAPPC9	0.0798611	1.76	-0.206	0.329861	FOdb-II
	LIMD1_LARS2	0.598496	3.53	-0.047	0.305263	FOdb-II
	LIMK2_CDC45	0.232143	1	-0.245	0.321429	FOdb-II
	LIN52_SYNE2	0.431306	2.39	-0.175	0.290541	FOdb-II
	LIN54_SEC31A	0.458358	3.07	0.298	0.311564	FOdb-II
	LLGL1_ALKBH5	0.514523	0.06	-0.305	0.273859	FOdb-II
	LMAN2L_FAM178B	0.0607375	0.02	-0.067	0.357918	FOdb-II
	LMAN2_F12	0.0604491	1.48	-0.334	0.312608	FOdb-II
	LMBR1_EPHA1	0.132146	3	-0.081	0.328022	FOdb-II
	LMBR1_PTPRN2	0.393689	1.49	-0.194	0.350864	FOdb-II
	LMBRD1_LGSN	0.119522	0.48	-0.254	0.345286	FOdb-II
	LMO7_ITGBL1	0.3951	4.09	-0.224	0.251914	FOdb-II
	LNX1_GABRB1	0.0604027	0.08	-0.33	0.340045	FOdb-II
	LONP2_HIRA	0.206488	1.78	-0.175	0.353712	FOdb-II
	LONRF1_PSMB7	0.193084	0.27	-0.425	0.377522	FOdb-II
	LPCAT1_CLPTM1L	0.0174825	-0.97	-0.316	0.356643	FOdb-II
	LPCAT1_SDHA	0.0813253	-0.18	-0.359	0.376506	FOdb-II
	LPHN2_AK5	0.142857	0.94	-0.409	0.319444	FOdb-II
	LPHN3_PPP3CA	0.118605	0.58	-0.137	0.312791	FOdb-II
	LPP_LEPREL1	0.483134	6.3	0.188	0.269859	FOdb-II
	LPP_SPATA16	0.502364	6.03	0.188	0.27305	FOdb-II
	LRBA_PPARGC1A	0.687793	3.46	-0.083	0.210094	FOdb-II
	LRBA_SH3D19	0.456014	2.12	-0.196	0.278276	FOdb-II
	LRCH3_MED12L	0.299127	2.61	0.531	0.329694	FOdb-II
	LRIG3_SLC16A7	0.113573	1.32	-0.166	0.349723	FOdb-II
	LRP1B_HECW2	0.495787	2.27	-0.132	0.268308	FOdb-II
	LRP3_LSM14A	0.814318	4.82	0.053	0.210291	FOdb-II
	LRP3_THAP8	0.552553	1.25	-0.182	0.342342	FOdb-II
	LRP5_DLG2	0.190269	2.01	-0.195	0.308427	FOdb-II
	LRP5_VPS26B	0.0231214	0.31	-0.271	0.33815	FOdb-II
	LRP8_HYDIN	0.167017	1.77	-0.188	0.318067	FOdb-II
	LRP8_PAX8	0.205433	3.7	0.015	0.307301	FOdb-II
	LRP8_RAD51C	0.104131	3.37	-0.092	0.340792	FOdb-II
	LRRC20_NODAL	0.0416667	0.15	-0.33	0.322222	FOdb-II
	LRRC45_GNB1	0.224619	0.61	-0.244	0.356599	FOdb-II
	LRRC59_SPAG9	0.228571	1.59	-0.232	0.335065	FOdb-II
	LRRK1_ADAMTS17	0.136986	1.82	-0.335	0.318493	FOdb-II
	LRRN4_MCM8	0.102632	0.34	-0.117	0.360526	FOdb-II
	LSAMP_C3orf70	0.410828	0.09	-0.252	0.299363	FOdb-II
	LSM14A_FXYD3	0.586842	2.67	0.053	0.286842	FOdb-II
	LSM14A_TDRD12	0.716621	2.85	0.053	0.256131	FOdb-II
	LTBP1_PLB1	0.328663	2.32	0.007	0.309982	FOdb-II
	LUC7L3_ABCC3	0.108803	0.77	-0.156	0.378833	FOdb-II
	LUZP1_NEDD4L	0.68196	2.06	-0.182	0.248175	FOdb-II
	LYN_NTRK3	0.144427	0.67	-0.257	0.310832	FOdb-II
	LYPD1_NCKAP5	0.726236	3.05	-0.181	0.304183	FOdb-II
	LYST_NID1	0.134076	0.49	-0.235	0.351002	FOdb-II
	MACF1_FAF1	0.272704	3.06	-0.103	0.319154	FOdb-II
	MACROD1_NRXN2	0.605996	3.47	-0.159	0.304069	FOdb-II
	MACROD2_DCLK2	0.319943	2.47	-0.014	0.298422	FOdb-II
	MAGI3_NOTCH2	0.242412	4.86	-0.01	0.331829	FOdb-II
	MAGI3_NOTCH2NL	0.161157	1.65	-0.243	0.280992	FOdb-II
	MAK16_ANGPT2	0.0983607	3.77	-0.187	0.28051	FOdb-II
	MAL2_ARFGEF1	0.152125	-0.58	-0.332	0.355705	FOdb-II
	MAN1A1_ARHGAP18	0.204286	1.11	-0.361	0.36	FOdb-II
	MAN1A1_PDSS2	0.462451	1.12	-0.421	0.347826	FOdb-II
	MAN1A2_TTF2	0.288312	0.79	-0.356	0.32987	FOdb-II
	MAN1A2_VANGL1	0.257895	1.14	-0.136	0.336842	FOdb-II
	MANF_SETD2	0.62945	2.13	0.261	0.257282	FOdb-II
	MAP1B_SLC27A2	0.0359712	-0.05	-0.369	0.330935	FOdb-II
	MAP2K4_DNAH9	0.189145	3.01	0.191	0.310855	FOdb-II
	MAP2K5_ADAMTSL3	0.127077	3.26	-0.166	0.316227	FOdb-II
	MAP2K5_IQCH	0.134545	-0.15	-0.175	0.349091	FOdb-II
	MAP2K7_SH3GL1	0.481132		-0.416	0.283019	FOdb-II
	MAP3K1_PARN	1	0.77	-0.126	0.308642	FOdb-II
	MAP3K2_IWS1	0.717557		-0.433	0.290076	FOdb-II
	MAP3K5_ARFIP1	0.234043	2.5	-0.115	0.316785	FOdb-II
	MAP3K5_CLVS2	0.141497	2.53	-0.115	0.334694	FOdb-II
	MAP3K5_NKAIN2	0.252033	2.53	-0.115	0.313008	FOdb-II
	MAP3K5_PERP	0.206642	2.5	-0.115	0.387454	FOdb-II
	MAP7_CNKSR3	0.683943	4.53	-0.099	0.268293	FOdb-II
	MAP7_MAP3K5	0.545017	4.93	-0.099	0.2811	FOdb-II
	MAPK1_SSU72	0.0314465	0.06	-0.23	0.352201	FOdb-II
	MAPK8IP3_TELO2	0.409852	2.48	-0.087	0.328079	FOdb-II
	MAPKAP1_VAV2	0.187834	3.52	-0.14	0.29349	FOdb-II
	MAPKAPK3_HEMK1	0.140299	1.01	-0.277	0.334328	FOdb-II
	MAPKAPK5_ALDH2	0		-0.194	0.327434	FOdb-II
	MAPRE1_TM9SF4	0.101675	0.57	-0.174	0.349282	FOdb-II
	MARK2_BUB1B	0.439362	0.76	-0.156	0.305319	FOdb-II
	MARK3_TDRD9	0.399736	3.08	-0.119	0.287599	FOdb-II
	MARS_NOP2	0.321622	1.33	-0.121	0.314414	FOdb-II
	MAST2_NASP	0.765775	0.78	-0.192	0.282353	FOdb-II
	MAST4_NLN	0.496825	2.3	-0.043	0.288095	FOdb-II
	MAU2_MAP1S	0	-0.57	-0.328	0.403509	FOdb-II
	MBNL1_DCUN1D1	0.00949367	-0.42	-0.458	0.297468	FOdb-II
	MBNL1_DZIP1L	0.754065	2.99	-0.039	0.260163	FOdb-II
	MBOAT2_ADI1	0.016129		-0.455	0.306452	FOdb-II
	MBOAT2_ARHGAP25	0.331522	1.53	-0.228	0.315217	FOdb-II
	MBTD1_MYO7A	0.090739	1.57	-0.158	0.306829	FOdb-II
	MBTD1_SYBU	0.428934	2.86	-0.032	0.313452	FOdb-II
	MBTPS2_EDEM2	0.0683403	-0.01	0.024	0.329149	FOdb-II
	MCFD2_SRBD1	0.142169	0.02	-0.258	0.33494	FOdb-II
	MCM5_RALGAPB	0.29432	0.31	-0.205	0.282272	FOdb-II
	MCM5_TOM1	0.291887	1.09	-0.178	0.340388	FOdb-II
	MCPH1_CSMD1	0.134273	3.85	-0.065	0.27599	FOdb-II
	MCTP1_TNC	0.621739	3.99	-0.06	0.26087	FOdb-II
	MCU_NFIX	0.458506	1.57	-0.09	0.273859	FOdb-II
	MDGA1_PTK7	0.0983146	0.11	-0.329	0.339888	FOdb-II
	MDM2_TSPAN31	0.057554		-0.43	0.323741	FOdb-II
	MDM2_XPOT	0.387097	-0.92	-0.276	0.286738	FOdb-II
	MDN1_CYB5R4	0.0351185	0.37	-0.344	0.353819	FOdb-II
	MED13L_COL23A1	1	4.49	-0.03	0.187179	FOdb-II
	MED13L_MYBPC1	0.377551	1.49	-0.068	0.296769	FOdb-II
	MED1_ANKFN1	0.15875	-0.37	-0.144	0.31625	FOdb-II
	MED1_ARHGAP23	0.681638	2.91	-0.109	0.27609	FOdb-II
	MED1_GDPD1	0.0541586	0.33	-0.298	0.340426	FOdb-II
	MED1_KRT222	0.335505	-0.77	-0.453	0.302932	FOdb-II
	MED1_RHBDL3	0.0371429	-0.92	-0.291	0.405714	FOdb-II
	MED20_TLL2	0.110563	1.98	-0.185	0.270484	FOdb-II
	MED23_KLHL32	0	0.3	-0.087	0.373153	FOdb-II
	MED24_KRT40	0	-0.7	-0.368	0.384181	FOdb-II
	MED25_CCDC155	0.43038	2.06	0.086	0.327848	FOdb-II
	MED25_MAPK15	0.410433	2.51	0.086	0.331693	FOdb-II
	MED26_SLC35E1	0.0824176	-0.87	-0.133	0.340659	FOdb-II
	MED26_ZNF99	0.0360767	-0.8	-0.314	0.266065	FOdb-II
	MED4_HTR2A	0.191667	1.14	-0.168	0.35625	FOdb-II
	MEF2D_ZDHHC5	0.714416	2.57	0.533	0.263686	FOdb-II
	MEIS2_MYO5A	0.386574	3.97	-0.007	0.318673	FOdb-II
	MEIS2_ZNF143	0.525588	3.38	-0.007	0.278008	FOdb-II
	METTL13_EIF4G3	0.362329	2.51	-0.216	0.311287	FOdb-II
	MET_TFG	0.194489	2.42	0.634	0.301459	FOdb-II
	MFI2_IGSF11	0.128421	1.85	0.016	0.332632	FOdb-II
	MFSD1_GFM1	0.0300958	1.3	-0.326	0.398085	FOdb-II
	MFSD6_CALCRL	0.125466	-0.09	-0.198	0.356522	FOdb-II
	MGA_ANKLE1	0.183953	0.57	-0.122	0.30137	FOdb-II
	MGMT_LGI4	0.00990099	-0.13	-0.372	0.362376	FOdb-II
	MGRN1_SNX29	0.175	1.15	-0.137	0.275	FOdb-II
	MICALCL_HS2ST1	0.637975	2.31	0.029	0.256962	FOdb-II
	MICU1_TSPAN3	0.114355	0.52	-0.34	0.384428	FOdb-II
	MIER1_LEPR	0.046875	0.81	-0.198	0.304276	FOdb-II
	MIER2_CDK5RAP1	0.334936	1.61	-0.221	0.317308	FOdb-II
	MINK1_ALOX12	0.121065	0.2	-0.182	0.37046	FOdb-II
	MIOS_ADAP1	0.0443896	0.22	-0.333	0.303329	FOdb-II
	MKL2_FRMD4A	0.665339	2.29	0.113	0.265339	FOdb-II
	MKRN1_BRAF	0.329705	3.8	-0.131	0.306376	FOdb-II
	MLF2_PTMS	0.937107	4.89	-0.067	0.226415	FOdb-II
	MLLT10_PICALM	0.172996	0.49	-0.338	0.320675	FOdb-II
	MLLT10_SNTG1	0.503983	3.12	0.107	0.283852	FOdb-II
	MLLT3_IZUMO3	0	-0.11	-0.519	0.359606	FOdb-II
	MLLT3_SLC28A3	0.0904325	0.48	-0.214	0.368283	FOdb-II
	MLLT4_EXOC6B	0.340949	0.93	-0.268	0.289104	FOdb-II
	MLLT4_SASH1	0.707497	2.35	-0.153	0.251004	FOdb-II
	MLYCD_MGRN1	0.388889	1.58	-0.234	0.327327	FOdb-II
	MNAT1_SIX1	0.96063		0.002	0.244094	FOdb-II
	MND1_KIAA0922	0.292566	2.39	-0.049	0.28777	FOdb-II
	MON2_PIP4K2C	0.0866142	1.43	-0.012	0.37874	FOdb-II
	MON2_USP15	0.235294	2.47	-0.203	0.263757	FOdb-II
	MON2_WBSCR16	0.029703	0.08	-0.34	0.398515	FOdb-II
	MORC3_DOPEY2	0.0609453	0.46	-0.261	0.34204	FOdb-II
	MORN1_CMPK1	0.231429	2.43	-0.179	0.225714	FOdb-II
	MOV10L1_NAV2	0.527563	2.35	0.038	0.283366	FOdb-II
	MPDZ_LURAP1L	0.12973	2.61	-0.316	0.324324	FOdb-II
	MPP2_PPY	0.124138	0.57	-0.293	0.434483	FOdb-II
	MPPED2_AMOTL1	0.7792	1.44	0.067	0.296	FOdb-II
	MRPL11_ST8SIA1	0.0257143	-0.53	-0.214	0.34	FOdb-II
	MRPL21_FAM168A	0.418182	1.63	0.216	0.309091	FOdb-II
	MRPL35_CTNNA2	0.133111	0.19	-0.277	0.394343	FOdb-II
	MRPL39_SLC35G6	0.043152	0.66	-0.138	0.418386	FOdb-II
	MRPL42_FGD6	0.215827		-0.447	0.309353	FOdb-II
	MRPL48_DTX4	0.0902778	-0.76	-0.382	0.3125	FOdb-II
	MRPS22_SLC9A9	0.140789	1.5	-0.26	0.339474	FOdb-II
	MRPS35_PPFIBP1	0.424069	1.86	-0.269	0.292264	FOdb-II
	MS4A7_ATG2A	0.410363	2.8	-0.104	0.330052	FOdb-II
	MSH2_SLC3A1	0.0570175	0.62	-0.117	0.324561	FOdb-II
	MSH2_TTC7A	0.0465116	1.04	-0.225	0.376989	FOdb-II
	MSI2_CISD3	0.276423	2.17	-0.285	0.264228	FOdb-II
	MSI2_EFCAB5	0.181287	1.8	-0.285	0.304094	FOdb-II
	MSI2_ICAM2	0.186275	2.42	-0.068	0.29902	FOdb-II
	MSI2_NPEPPS	0.060559	0.51	-0.285	0.321429	FOdb-II
	MSI2_SLC39A11	0.186398	1.41	-0.285	0.372796	FOdb-II
	MSRA_CSGALNACT1	0.210526	1.06	-0.221	0.282895	FOdb-II
	MTAP_EXOC6B	0.0341207	-0.06	-0.402	0.356955	FOdb-II
	MTCH2_FNBP4	0.342857	0.29	-0.266	0.325714	FOdb-II
	MTDH_SNX31	0.075	0.36	-0.345	0.348077	FOdb-II
	MTF1_SF3A3	0.378608	1.27	-0.285	0.26146	FOdb-II
	MTHFD1L_RNF216	0.175221	6.17	0.009	0.344248	FOdb-II
	MTHFD1L_THEMIS	0.156348	3.58	-0.078	0.36936	FOdb-II
	MTL5_PPFIA1	0.251932	0.52	-0.125	0.343122	FOdb-II
	MTM1_VBP1	0.159236	0.41	-0.445	0.305732	FOdb-II
	MTMR12_C5orf42	0.430969	2.14	0.03	0.294432	FOdb-II
	MTMR12_ZFR	0.180124	-0.38	-0.262	0.291925	FOdb-II
	MTMR1_HS1BP3	0.373533	1.96	-0.177	0.311633	FOdb-II
	MTMR2_MAML2	0.993314	5.48	1.097	0.236867	FOdb-II
	MTOR_CAMTA1	0.422601	1.68	0.007	0.30289	FOdb-II
	MTRR_NMD3	0.165423	0.13	-0.238	0.340796	FOdb-II
	MTR_IFI16	0.136536	1.23	-0.272	0.343869	FOdb-II
	MTSS1_ST3GAL1	0.0419847	0.65	-0.356	0.316794	FOdb-II
[truncated: 21,550 more rows]

## Sheet: Figure 1e
Figure 1e
				Statistical analyses
	Group	# of proteins		estimate	p.value	conf.low	conf.high	method	alternative
	Human proteome	14350		2.05999	1.76959e-23	1.78951	2.36967	Fisher's Exact Test for Count Data	two.sided
	Fusion parents	4895
	Known condensate forming proteins	882 (=364 + 518)

## Sheet: Figure 2b
Figure 2b
	FO_Name	Nucleus	Nucleolus	Cytoplasm	Puncta_Status
	ABR_DUXA	Diffuse	Absent	Diffuse	NO
	ADIPOR2_FOXJ2	Diffuse	Absent	Diffuse	NO
	AFF1_RAD51B	Absent	Absent	Punctate	YES
	AIMP2_EIF2AK1	Absent	Absent	Diffuse	NO
	ARID1B_QKI	Punctate	Absent	Punctate	YES
	ARID1B_ZNF384	Punctate	Absent	Absent	YES
	ASCC1_MICU1	Punctate	Absent	Punctate	YES
	ASCC3_GRIK2	Diffuse	Absent	Punctate	YES
	ASPSCR1_METRNL	Absent	Absent	Punctate	YES
	ATF7IP_JAK2	Diffuse	Present	Diffuse	NO
	ATP5B_VWA3B	Diffuse	Absent	Diffuse	NO
	BCR_ABL1	Absent	Absent	Punctate	YES
	BCR_JAK2	Absent	Absent	Diffuse	NO
	BRD9_CEP72	Punctate	Present	Absent	YES
	BRD9_NUTM1	Punctate	Absent	Absent	YES
	BTN3A3_BTN3A1	Punctate	Absent	Punctate	Other
	C11orf95_RELA	Punctate	Absent	Absent	YES
	CBFA2T3_GLIS2	Punctate	Absent	Punctate	YES
	CBFB_MYH11	Absent	Absent	Punctate	Other
	CCDC6_ANK3	Diffuse	Present	Punctate	Other
	CCDC6_RET	Diffuse	Absent	Diffuse	NO
	CD44_PDHX	Absent	Absent	Diffuse	NO
	CLK1_PPIL3	Punctate	Present	Absent	YES
	COL3A1_CLU	Diffuse	Absent	Diffuse	NO
	CREBBP_ATG10	Diffuse	Present	Diffuse	NO
	CREBBP_ZNF384	Punctate	Absent	Absent	YES
	CREBBP_ZNF500	Punctate	Present	Absent	YES
	CSF2RA_CRLF2	Diffuse	Absent	Punctate	YES
	CTNNB1_ULK4	Diffuse	Present	Diffuse	NO
	CUX1_NUTM1	Punctate	Absent	Absent	YES
	DCAF15_ZNF333	Diffuse	Absent	Punctate	YES
	DDX3X_MLLT10	Absent	Absent	Punctate	YES
	DDX3X_MRAS	Absent	Absent	Punctate	YES
	DDX5_ZNF521	Diffuse	Present	Diffuse	Nucleolar
	DOC2B_USP43	Diffuse	Present	Punctate	YES
	EBF1_PDGFRB	Absent	Absent	Diffuse	NO
	EEF2_SMARCA4	Diffuse	Present	Absent	Nucleolar
	EML4_BRAF	Absent	Absent	Diffuse	NO
	EP300_ZNF384	Punctate	Present	Absent	YES
	EP400_SFSWAP	Punctate	Present	Absent	YES
	ERBB2_PPP1R1B	Diffuse	Present	Diffuse	NO
	ETV6_ABL1	Absent	Absent	Punctate	Other
	ETV6_C7ORF72	Absent	Absent	Punctate	YES
	ETV6_JAK2	Absent	Absent	Diffuse	NO
	ETV6_NTRK3	Absent	Absent	Punctate	YES
	ETV6_RUNX1	Punctate	Absent	Punctate	YES
	FUS_FLI1	Punctate	Absent	Absent	YES
	FUT10_GAB2	Absent	Absent	Diffuse	NO
	GATA3_TAF3	Punctate	Present	Absent	YES
	GOLGA3_SLC35E3	Diffuse	Present	Punctate	Other
	GSN_NTRK1	Absent	Absent	Diffuse	NO
	HERPUD1_PHACTR3	Diffuse	Absent	Diffuse	NO
	HEY1_NCOA2	Punctate	Absent	Absent	YES
	IGH_CRLF2	Absent	Absent	Diffuse	NO
	ITGB6_RBMS1	Absent	Absent	Diffuse	NO
	ITSN2_ADCY3	Absent	Absent	Punctate	YES
	JAK2_TPR	Diffuse	Absent	Diffuse	NO
	JARID2_SYNCRIP	Diffuse	Absent	Diffuse	NO
	KDM2A_C11orf80	Diffuse	Absent	Diffuse	NO
	KIAA1549_BRAF	Punctate	Present	Diffuse	Nucleolar
	KLK3_KLK2	Diffuse	Absent	Punctate	YES
	KMT2A_AFDN	Punctate	Present	Absent	YES
	KMT2A_EPS15	Punctate	Present	Absent	YES
	KMT2A_MLLT1	Punctate	Present	Absent	YES
	KMT2A_MLLT10	Punctate	Present	Absent	YES
	LCLAT1_GREB1	Diffuse	Present	Absent	Nucleolar
	LEF1_TAF8	Diffuse	Present	Diffuse	NO
	LMX1B_GTF3C5	Diffuse	Present	Diffuse	NO
	MBNL1_MEIS2	Punctate	Absent	Punctate	YES
	MED13L_COL23A1	Diffuse	Absent	Diffuse	NO
	MEF2D_BCL9	Punctate	Present	Punctate	YES
	MEF2D_DAZAP1	Punctate	Present	Absent	YES
	MEF2D_HNRNPUL1	Absent	Absent	Punctate	YES
	MEF2D_SS18	Punctate	Present	Punctate	YES
	MFF_ERBB4	Diffuse	Absent	Diffuse	NO
	MKRN1_BRAF	Diffuse	Absent	Diffuse	NO
	MLLT10_PICALM	Diffuse	Present	Diffuse	NO
	MSH6_FBXO11	Diffuse	Absent	Diffuse	NO
	MSMP_RGP1	Diffuse	Absent	Punctate	YES
	MTF1_SF3A3	Diffuse	Present	Diffuse	NO
	MYC_MYC	Absent	Present	Absent	Nucleolar
	MYDGF_DNM2	Absent	Absent	Punctate	YES
	MYH10_CDKN2A	Punctate	Present	Punctate	YES
	NDRG1_ERG	Punctate	Absent	Absent	YES
	NEMF_CDKL1	Absent	Absent	Punctate	YES
	NPM1_ALK	Diffuse	Present	Diffuse	Nucleolar
	NPTN_CLUAP1	Diffuse	Absent	Diffuse	NO
	NSD1_ZNF346	Diffuse	Present	Diffuse	NO
	NUP98_HOXD13	Punctate	Absent	Absent	YES
	NUP98_KDM5A	Punctate	Present	Absent	YES
	NUP98_NSD1	Punctate	Present	Punctate	YES
	OPCML_NTM	Absent	Absent	Punctate	YES
	PAX3_FOXO1	Punctate	Present	Absent	YES
	PAX5_BZW1	Punctate	Present	Absent	YES
	PAX5_CBFA2T3	Punctate	Absent	Absent	YES
	PAX5_ELN	Punctate	Absent	Punctate	YES
	PAX5_ESRRA	Punctate	Present	Absent	YES
	PAX5_ETV6	Absent	Absent	Punctate	YES
	PAX5_FOXP1	Punctate	Present	Absent	YES
	PAX5_JAK2	Diffuse	Present	Absent	NO
	PAX5_KANK1	Diffuse	Present	Absent	NO
	PAX5_NCOA5	Punctate	Present	Absent	YES
	PAX5_NOL4L	Punctate	Present	Absent	YES
	PAX5_PAX5	Punctate	Absent	Absent	YES
	PAX5_ZCCHC7	Punctate	Present	Punctate	YES
	PAX5_ZNF276	Punctate	Present	Absent	YES
	PAX5_ZNF521	Punctate	Present	Absent	YES
	PAX7_FOXO1	Punctate	Absent	Punctate	YES
	PCBD2_KRT13	Absent	Absent	Punctate	YES
	PICK1_POLR2F	Diffuse	Present	Diffuse	NO
	PIEZO1_CBFA2T3	Punctate	Absent	Punctate	YES
	PML_RARA	Absent	Absent	Punctate	YES
	PPFIA1_PAPD5	Diffuse	Present	Punctate	Other
	PPP2CA_CDKL3	Diffuse	Present	Diffuse	NO
	PRKCE_AFTPH	Punctate	Present	Punctate	Other
	PSD3_NTN1	Punctate	Present	Punctate	Nucleolar
	PTEN_RPL11	Punctate	Present	Punctate	YES
	PTK2_PSMA7	Diffuse	Present	Diffuse	NO
	RABGAP1L_BCAS3	Diffuse	Absent	Diffuse	NO
	RANBP3_SLC25A23	Diffuse	Present	Diffuse	NO
	RARA_WIPF2	Diffuse	Present	Punctate	Other
	RBM28_PRRT4	Diffuse	Absent	Diffuse	NO
	RBM39_VMP1	Punctate	Present	Diffuse	YES
	RCSD1_ABL2	Absent	Absent	Diffuse	NO
	RPRD1A_SLC39A6	Diffuse	Absent	Punctate	YES
	RPS6KB1_VMP1	Diffuse	Absent	Punctate	YES
	RUNX1_RUNX1T1	Punctate	Absent	Absent	YES
	S100A9_KRT4	Absent	Absent	Punctate	YES
	SAFB2_SAFB	Punctate	Present	Absent	YES
	SEMA6C_DLG2	Diffuse	Absent	Diffuse	NO
	SLC16A14_SP110	Punctate	Absent	Punctate	YES
	SMARCA2_ZNF384	Punctate	Absent	Absent	YES
	SMARCC1_MAP4	Diffuse	Present	Diffuse	NO
	SNTB2_ZCRB1	Diffuse	Absent	Diffuse	NO
	SPAG9_SKAP1	Diffuse	Present	Punctate	YES
	SPTLC3_PSMF1	Absent	Present	Punctate	YES
	SS18_SSX1	Punctate	Absent	Absent	YES
	SSBP2_CSF1R	Diffuse	Present	Diffuse	NO
	SSBP2_JAK2	Absent	Absent	Diffuse	NO
	SSR1_FARS2	Diffuse	Absent	Diffuse	NO
	SUCO_CRTC2	Diffuse	Absent	Punctate	YES
	TAF15_ZNF384	Punctate	Absent	Absent	YES
	TANC2_CRB3	Absent	Absent	Punctate	Other
	TCF3_FLI1	Punctate	Present	Absent	YES
	TCF3_HLF	Punctate	Absent	Absent	YES
	TCF3_JAK2	Diffuse	Present	Diffuse	Nucleolar
	TCF3_PBX1	Punctate	Present	Absent	YES
	TCF3_ZNF384	Punctate	Present	Absent	YES
	TF_ALB	Diffuse	Present	Punctate	YES
	THBS1_FSIP1	Absent	Absent	Diffuse	NO
	THSD4_LRRC49	Diffuse	Absent	Punctate	YES
	TMPRSS2_ERG	Punctate	Present	Absent	YES
	TMPRSS2_ETV1	Punctate	Present	Diffuse	YES
	TMPRSS2_ETV4	Punctate	Absent	Diffuse	YES
	TRIOBP_RBFOX2	Punctate	Absent	Absent	YES
	TSG101_YWHAB	Punctate	Present	Punctate	YES
	TTC6_MIPOL1	Punctate	Present	Absent	YES
	UBXN4_R3HDM1	Diffuse	Present	Punctate	YES
	VAV2_COL27A1	Absent	Absent	Punctate	YES
	WDR37_JAK2	Absent	Absent	Diffuse	NO
	YAP1_MAMLD1	Punctate	Absent	Absent	YES
	ZC3H4_POLR2I	Diffuse	Present	Absent	NO
	ZC3HAV1_ABL2	Absent	Absent	Punctate	YES
	ZCCHC7_PAX5	Punctate	Present	Absent	YES
	ZFAND3_DGKH	Diffuse	Present	Absent	NO
	ZKSCAN5_SMO	Absent	Absent	Diffuse	NO

## Sheet: Figure 3b
Figure 3b
	feature.names	DisLength	PPII_propensity	Overall_NCPR	delta	kappa	Omega	ABTvalence	ABTdensity	ABTbalance	SeqChargeDec	SeqHydDec_Best	GeneralSeqDec_Best	Mean_Hydropathy_KD	Mean_Hydropathy_FB_HSP	PScoreValue	NLLR	PAPAprop	fraction_disorder_promoting	fraction_positive	fraction_negative	PositiveResidues	fraction_aromatic	fraction_polar	fraction_proline	Number_NLS_Predicted
	DisLength	1.60868	0.188758	0.0630683	0.141964	0.058162	0.0801567	0.351394	0.196055	0.222969	0.064225	0.0995642	0.0625149	0.190787	0.160762	0.276798	0.368899	0.164648	0.32336	0.084489	0.137937	0.162189	0.219588	0.280506	0.24423	0.0878008
	PPII_propensity	0.188758	1.60868	0.0787776	0.0960997	0.0782071	0.114016	0.12005	0.0492714	0.0729136	0.0609497	0.0568211	0.0682334	0.202521	0.195104	0.149883	0.117267	0.0599999	0.250574	0.0308644	0.0718125	0.083439	0.174863	0.0791741	0.486014	0.0420006
	Overall_NCPR	0.0630683	0.0787776	1.60868	0.10436	0.0900184	0.028402	0.103347	0.133591	0.231817	0.423465	0.0583776	0.241365	0.0940347	0.0442842	0.0916005	0.0516957	0.0618166	0.12948	0.128774	0.234158	0.0876781	0.067152	0.0622562	0.0786612	0.0747299
	delta	0.141964	0.0960997	0.10436	1.60868	0.287723	0.133592	0.100723	0.38604	0.0723304	0.111943	0.110907	0.121542	0.128231	0.120722	0.165977	0.241006	0.0847928	0.145169	0.291155	0.361032	0.12207	0.0756013	0.242099	0.169619	0.0720458
	kappa	0.058162	0.0782071	0.0900184	0.287723	1.60868	0.0559568	0.0965143	0.165131	0.0518016	0.121395	0.074552	0.0729565	0.0623364	0.0367016	0.0596302	0.160619	0.0699631	0.0500691	0.108459	0.122853	0.106825	0.0650637	0.102632	0.0922979	0.0381255
	Omega	0.0801567	0.114016	0.028402	0.133592	0.0559568	1.60868	0.0306362	0.0774384	0.036039	0.0338491	0.128291	0.119249	0.111426	0.0914185	0.0726743	0.11291	0.112266	0.0595759	0.272562	0.252123	0.101148	0.0396084	0.241196	0.0532438	0.0539617
	ABTvalence	0.351394	0.12005	0.103347	0.100723	0.0965143	0.0306362	1.58506	0.242587	0.153322	0.0828837	0.0402966	0.0797885	0.133662	0.176684	0.102271	0.0660745	0.0565995	0.167371	0.0507244	0.0529177	0.103732	0.168509	0.0969201	0.101842	0.0873276
	ABTdensity	0.196055	0.0492714	0.133591	0.38604	0.165131	0.0774384	0.242587	1.58506	0.24883	0.11407	0.0899	0.125371	0.106914	0.0885661	0.120197	0.156227	0.0463256	0.0722257	0.114345	0.164125	0.071744	0.0490784	0.0829229	0.0991006	0.0378396
	ABTbalance	0.222969	0.0729136	0.231817	0.0723304	0.0518016	0.036039	0.153322	0.24883	1.59368	0.104641	0.0392231	0.0695366	0.126181	0.135477	0.0733631	0.0364961	0.0658053	0.0961155	0.0740703	0.0563226	0.108779	0.0551868	0.023932	0.0610599	0.109995
	SeqChargeDec	0.064225	0.0609497	0.423465	0.111943	0.121395	0.0338491	0.0828837	0.11407	0.104641	1.60868	0.0475067	0.331188	0.070751	0.046451	0.0684273	0.0566928	0.0319348	0.037585	0.0757952	0.119767	0.0603996	0.0589167	0.0699093	0.0707831	0.0436806
	SeqHydDec_Best	0.0995642	0.0568211	0.0583776	0.110907	0.074552	0.128291	0.0402966	0.0899	0.0392231	0.0475067	1.60868	0.396011	0.0783584	0.133825	0.134101	0.0909079	0.122782	0.108337	0.0399441	0.0387226	0.239879	0.125161	0.0382027	0.0382027	0.0686558
	GeneralSeqDec_Best	0.0625149	0.0682334	0.241365	0.121542	0.0729565	0.119249	0.0797885	0.125371	0.0695366	0.331188	0.396011	1.60868	0.110965	0.120144	0.0986438	0.0919846	0.0526488	0.0867894	0.0651664	0.106076	0.131144	0.0680676	0.0522825	0.028716	0.0919683
	Mean_Hydropathy_KD	0.190787	0.202521	0.0940347	0.128231	0.0623364	0.111426	0.133662	0.106914	0.126181	0.070751	0.0783584	0.110965	1.60868	0.130603	0.0840064	0.0657437	0.0796182	0.306985	0.13076	0.0587636	0.100267	0.0945787	0.0792084	0.173197	0.072273
	Mean_Hydropathy_FB_HSP	0.160762	0.195104	0.0442842	0.120722	0.0367016	0.0914185	0.176684	0.0885661	0.135477	0.046451	0.133825	0.120144	0.130603	1.60868	0.140495	0.136212	0.0687808	0.232559	0.0867685	0.0771073	0.110518	0.328607	0.0627231	0.116517	0.0376342
	PScoreValue	0.276798	0.149883	0.0916005	0.165977	0.0596302	0.0726743	0.102271	0.120197	0.0733631	0.0684273	0.134101	0.0986438	0.0840064	0.140495	1.60868	0.429105	0.156143	0.220966	0.129339	0.150687	0.120688	0.0895938	0.162057	0.233023	0.0637374
	NLLR	0.368899	0.117267	0.0516957	0.241006	0.160619	0.11291	0.0660745	0.156227	0.0364961	0.0566928	0.0909079	0.0919846	0.0657437	0.136212	0.429105	1.60912	0.170616	0.175192	0.198022	0.2677	0.138581	0.0727174	0.325863	0.25929	0.0459277
	PAPAprop	0.164648	0.0599999	0.0618166	0.0847928	0.0699631	0.112266	0.0565995	0.0463256	0.0658053	0.0319348	0.122782	0.0526488	0.0796182	0.0687808	0.156143	0.170616	1.6089	0.036528	0.0977429	0.0643464	0.10077	0.0766092	0.12846	0.0892729	0.0462723
	fraction_disorder_promoting	0.32336	0.250574	0.12948	0.145169	0.0500691	0.0595759	0.167371	0.0722257	0.0961155	0.037585	0.108337	0.0867894	0.306985	0.232559	0.220966	0.175192	0.036528	1.60868	0.056476	0.115851	0.0634733	0.274539	0.194926	0.210645	0.0554343
	fraction_positive	0.084489	0.0308644	0.128774	0.291155	0.108459	0.272562	0.0507244	0.114345	0.0740703	0.0757952	0.0399441	0.0651664	0.13076	0.0867685	0.129339	0.198022	0.0977429	0.056476	1.60868	0.342425	0.157892	0.0521976	0.241529	0.101622	0.109887
	fraction_negative	0.137937	0.0718125	0.234158	0.361032	0.122853	0.252123	0.0529177	0.164125	0.0563226	0.119767	0.0387226	0.106076	0.0587636	0.0771073	0.150687	0.2677	0.0643464	0.115851	0.342425	1.60868	0.143967	0.0351428	0.419066	0.163429	0.0440223
	PositiveResidues	0.162189	0.083439	0.0876781	0.12207	0.106825	0.101148	0.103732	0.071744	0.108779	0.0603996	0.239879	0.131144	0.100267	0.110518	0.120688	0.138581	0.10077	0.0634733	0.157892	0.143967	1.60776	0.0722053	0.103353	0.0870518	0.149059
	fraction_aromatic	0.219588	0.174863	0.067152	0.0756013	0.0650637	0.0396084	0.168509	0.0490784	0.0551868	0.0589167	0.125161	0.0680676	0.0945787	0.328607	0.0895938	0.0727174	0.0766092	0.274539	0.0521976	0.0351428	0.0722053	1.60868	0.10685	0.108168	0.0465743
	fraction_polar	0.280506	0.0791741	0.0622562	0.242099	0.102632	0.241196	0.0969201	0.0829229	0.023932	0.0699093	0.0382027	0.0522825	0.0792084	0.0627231	0.162057	0.325863	0.12846	0.194926	0.241529	0.419066	0.103353	0.10685	1.60868	0.109091	0.0472441
	fraction_proline	0.24423	0.486014	0.0786612	0.169619	0.0922979	0.0532438	0.101842	0.0991006	0.0610599	0.0707831	0.0382027	0.028716	0.173197	0.116517	0.233023	0.25929	0.0892729	0.210645	0.101622	0.163429	0.0870518	0.108168	0.109091	1.60868	0.0163762
	Number_NLS_Predicted	0.0878008	0.0420006	0.0747299	0.0720458	0.0381255	0.0539617	0.0873276	0.0378396	0.109995	0.0436806	0.0686558	0.0919683	0.072273	0.0376342	0.0637374	0.0459277	0.0462723	0.0554343	0.109887	0.0440223	0.149059	0.0465743	0.0472441	0.0163762	0.949615

## Sheet: Figure 3c
Figure 3c
	FO_Name	Puncta_Status	Overall_NCPR	fraction_negative	DisLength	NLLR	ABTdensity	Omega	ABTvalence	delta	fraction_polar	PositiveResidues	PScoreValue	ABTbalance
	AFF1_RAD51B	YES	-0.00519938	-0.272151	0.540291	0.550616	-0.993631	-0.104539	-0.444055	-0.684342	0.758944	0.134161	0.288408	0.563047
	ARID1B_QKI	YES	0.0260585	-2.32681	1.29467	4.23732	-1.08782	2.57681	-0.267301	-1.92676	3.69544	-0.483281	4.97453	0.185022
	ARID1B_ZNF384	YES	0.64106	-2.05673	1.31307	4.92623	-0.789183	1.37947	0.00125276	-1.23966	3.52083	-0.157085	2.58111	0.319527
	ASCC1_MICU1	YES	-0.495325	0.69981	-0.379683	-0.784134	-0.686214	-0.327693	-0.140146	1.35256	-0.143155	-0.378433	-1.44741	0.185022
	ASCC3_GRIK2	YES	-0.191999	0.32808	-0.37355	-0.412772	-0.686214	-0.00414119	-0.140146	-0.173985	-0.383466	0.844803	-0.730571	0.185022
	ASPSCR1_METRNL	YES	0.060433	-0.0747914	-0.370483	-0.687257	-0.686214	-0.539994	-0.140146	-0.388217	0.373992	-0.296884	-0.227006	0.185022
	BCR_ABL1	YES	0.230088	0.139547	2.7329	0.695932	-0.0169204	-0.696984	1.82758	0.151186	0.493798	2.32433	1.31331	0.454975
	BRD9_CEP72	YES	0.497982	2.17687	0.00977268	-0.525795	1.09241	0.457497	0.0992638	2.93524	-0.324498	-0.261934	-0.398811	0.225209
	BRD9_NUTM1	YES	-0.496539	0.586178	2.89236	0.37839	0.166203	-0.38143	1.80775	1.13819	0.303774	1.43895	0.946006	0.24228
	C11orf95_RELA	YES	-0.172245	0.0165163	1.45107	1.05115	0.313685	-0.471768	1.33783	1.04048	0.0614792	0.425408	0.803822	-0.0411055
	CBFA2T3_GLIS2	YES	0.546031	-0.602567	1.08001	0.738988	-0.756257	-0.458995	-0.2663	-0.675117	0.339399	0.530256	1.13558	0.578196
	CLK1_PPIL3	YES	0.902673	0.902928	-0.177289	0.222311	1.02336	-1.3421	-0.26187	2.63519	1.33887	-0.250284	-0.766117	1.8108
	CREBBP_ZNF384	YES	0.604217	-1.92185	1.96932	4.79706	-0.791614	1.63168	0.363249	-1.10329	3.437	0.122511	1.08819	0.153608
	CREBBP_ZNF500	YES	2.08731	-1.37099	0.0128393	0.136198	-0.228496	-1.03567	-0.538693	-0.64275	2.05042	-0.355133	1.10004	1.0503
	CSF2RA_CRLF2	YES	-0.0459595	-0.387365	-0.376617	0.480649	-0.686214	0.291518	-0.140146	-0.3843	0.653433	0.0176626	-0.0255797	0.185022
	CUX1_NUTM1	YES	-0.320456	0.35402	4.68018	1.65932	-0.320684	-0.571462	2.59996	0.288632	0.924418	2.19619	1.04079	0.196045
	DCAF15_ZNF333	YES	-0.316764	-0.0736062	-0.0668918	0.394537	-0.686214	-0.173913	-0.140146	-0.316358	-0.27163	-0.192035	-0.61801	0.185022
	DDX3X_MLLT10	YES	-0.247861	-2.02513	0.613889	1.7562	-1.09074	2.6091	-0.502083	-2.12216	4.50654	-0.59978	0.507607	-0.256795
	DDX3X_MRAS	YES	0.0933369	0.677057	0.138569	-0.0306458	-0.857914	-0.724677	-0.588388	0.189547	0.0724597	0.448707	3.29795	-0.4048
	DOC2B_USP43	YES	1.16247	-0.305149	0.843883	0.190018	-0.141885	-0.832605	0.377981	0.640551	0.0928474	0.0293124	1.30146	0.805732
	EP300_ZNF384	YES	0.612167	-1.86941	1.89879	4.79706	-0.709522	1.28781	0.361514	-1.07513	3.36498	0.134161	1.51474	0.153564
	EP400_SFSWAP	YES	1.43523	-1.35862	1.46947	2.26211	0.0864218	0.666927	1.15902	1.13406	2.18066	0.297259	0.637942	1.01863
	ETV6_C7ORF72	YES	0.196037	-0.163631	-0.143556	0.432211	-0.686214	-1.0498	-0.140146	0.0733446	0.254137	-0.308533	-0.629858	0.185022
	ETV6_NTRK3	YES	0.060433	-0.157267	0.10177	0.599055	-0.59334	-0.783827	-0.480698	-0.641857	-0.179159	0.0526122	-0.167763	-0.230921
	ETV6_RUNX1	YES	0.214838	-0.833493	1.08614	1.92304	-0.783755	-0.52635	-0.169002	-0.788067	1.14006	0.0992116	1.46142	0.297243
	FUS_FLI1	YES	0.507024	-2.13665	0.574024	4.83473	-1.21429	3.021	-0.58894	-1.72048	6.33883	-0.436682	7.08358	0.923878
	GATA3_TAF3	YES	0.700465	-1.33757	0.178435	0.642111	-1.15192	0.352702	-0.612338	-0.0099262	1.89371	-0.320183	1.02302	-0.627837
	HEY1_NCOA2	YES	0.269601	-1.60364	1.52773	3.47845	-0.739197	1.13249	0.260997	-0.992751	2.99955	-0.203685	1.62138	0.562487
	ITSN2_ADCY3	YES	0.271566	0.180719	0.258166	0.825101	-0.378469	0.0174649	-0.618758	-0.571684	0.415784	0.472007	0.223241	1.5223
	KLK3_KLK2	YES	0.209147	-1.34113	-0.569811	-0.832572	-0.686214	1.55671	-0.140146	-1.00742	0.46602	-0.506581	-0.446205	0.185022
	KMT2A_AFDN	YES	0.884689	0.17883	6.86051	1.61626	-0.183043	-0.340779	5.10604	0.597701	0.388103	5.1669	2.10124	0.893444
	KMT2A_EPS15	YES	0.715754	0.0912889	4.9071	1.61626	-0.152026	-0.515224	3.72771	0.70215	0.700963	3.20972	1.92944	0.591997
	KMT2A_MLLT1	YES	1.67333	-0.270509	4.56058	1.61626	-0.136666	-0.594501	3.60906	0.857728	0.831837	3.31457	2.03015	1.16559
	KMT2A_MLLT10	YES	1.49974	-1.06952	5.71668	2.01992	-0.392815	0.294971	3.69289	-0.000750913	2.31148	3.17477	2.05385	1.22281
	MBNL1_MEIS2	YES	-0.550173	-0.590311	0.543358	2.03068	-0.113552	0.215653	-0.122075	-0.519413	1.59002	-0.355133	1.61545	-0.497132
	MEF2D_BCL9	YES	0.145156	-1.53698	0.942013	2.41281	-1.22192	-0.491235	-0.495357	-0.909447	1.81913	-0.331833	2.29082	0.0766876
	MEF2D_DAZAP1	YES	0.060433	-1.20513	0.57709	2.5635	-1.26705	-0.0748805	-0.607454	-0.621167	1.37687	-0.378433	2.20788	-0.133453
	MEF2D_HNRNPUL1	YES	0.529981	-1.50457	1.02174	3.94131	-1.12138	0.487121	-0.395242	-0.819218	2.83041	-0.168735	5.63213	1.28057
	MEF2D_SS18	YES	-0.0735714	-1.32072	0.850016	4.93161	-1.02141	0.284699	-0.381318	-0.677274	3.2158	-0.366783	2.5041	-0.141967
	MSMP_RGP1	YES	0.060433	-1.68403	-0.579011	-1.01018	-0.686214	1.50637	-0.140146	-2.08362	0.697617	-0.716279	-0.0788984	0.185022
	MYDGF_DNM2	YES	-0.161049	0.236638	0.107903	0.916596	-0.594131	-0.154026	-0.600801	-0.500216	-0.397506	0.425408	0.774201	1.26947
	MYH10_CDKN2A	YES	-0.470001	0.8669	-0.425682	-1.13397	-0.686214	-0.813499	-0.140146	-0.275199	-1.61536	-0.471631	-0.9083	0.185022
	NDRG1_ERG	YES	-0.23141	-0.369002	0.252033	1.09959	-0.801904	-0.591039	-0.580026	-0.890708	0.940016	-0.250284	0.495759	0.756301
	NEMF_CDKL1	YES	0.060433	0.729518	-0.339818	-1.03709	-0.686214	-0.971982	-0.140146	0.930768	-1.25027	0.425408	-0.304022	0.185022
	NUP98_HOXD13	YES	1.0553	-2.7307	0.485093	2.06297	-1.36177	6.1832	-0.711671	-1.73639	6.28871	-0.366783	2.72922	1.31614
	NUP98_KDM5A	YES	0.642361	-1.4351	0.95428	2.06297	-0.713175	3.66351	-0.113017	-0.872224	4.25867	-0.017287	2.81808	1.58429
	NUP98_NSD1	YES	0.708121	-0.901547	2.7237	2.06297	-0.586973	0.661045	0.842677	-0.451994	1.86767	1.76514	2.81808	0.747394
	OPCML_NTM	YES	0.268423	-0.747718	-0.50848	-0.48812	-0.686214	0.0438598	-0.140146	-0.51809	0.352113	-0.390082	-0.505448	0.185022
	PAX3_FOXO1	YES	0.325713	-0.852035	1.448	2.39128	-0.115043	-0.239898	0.69062	0.203323	2.28587	0.180761	1.28369	0.1603
	PAX5_BZW1	YES	-0.150227	0.333619	0.0373719	0.53447	-0.692283	-0.0175373	-0.580788	-0.36674	-0.111618	0.19241	0.288408	0.328251
	PAX5_CBFA2T3	YES	0.277759	-0.25507	1.29774	0.652875	-0.745982	-0.360632	-0.0597967	-0.690815	0.672233	0.460357	0.857141	0.0400713
	PAX5_ELN	YES	1.13677	-3.04217	-0.352084	0.932742	-0.686214	1.07226	-0.140146	-2.01203	0.842888	-0.331833	2.22565	0.185022
	PAX5_ESRRA	YES	0.060433	0.0370416	-0.281553	0.53447	-0.686214	-0.062787	-0.140146	0.790569	-1.04975	-0.238634	-0.090747	0.185022
	PAX5_ETV6	YES	0.458831	-0.02291	0.166168	0.599055	-0.583722	-1.10574	-0.522163	-0.144864	0.311566	0.064262	0.282484	0.067721
	PAX5_FOXP1	YES	-0.0222506	-0.633719	0.899081	2.28902	-0.636362	0.782506	-0.142273	-0.476729	1.9166	0.180761	0.306181	-0.678646
	PAX5_NCOA5	YES	0.196037	-0.325119	1.14134	3.16091	-1.17139	0.28916	-0.431342	-1.51576	1.5529	0.157461	1.51474	1.28433
	PAX5_NOL4L	YES	-0.206727	-0.174477	1.11374	1.74543	-0.310066	0.0424378	0.321616	0.220531	1.58174	0.0759119	1.6273	-0.368049
	PAX5_PAX5	YES	0.742918	-1.06581	0.45136	1.44942	-0.950877	0.332306	-0.569888	-1.18965	1.6409	-0.0638864	0.833444	0.0474457
	PAX5_ZCCHC7	YES	1.78616	-0.227526	0.371629	0.53447	0.497256	-0.47675	0.0553111	0.437727	0.326482	0.460357	0.549077	1.36512
	PAX5_ZNF276	YES	0.599666	-0.206467	0.386962	0.53447	-0.0962538	-0.450779	-0.41171	0.114658	0.661627	0.19241	0.0514362	-0.427251
	PAX5_ZNF521	YES	0.0125184	-0.359492	0.853082	0.53447	-0.212212	0.0170171	-0.152447	-0.351386	1.68756	1.1011	1.11189	-0.143603
	PAX7_FOXO1	YES	0.386618	-0.835753	1.4204	2.39128	-0.104456	-0.0650433	0.682202	0.162502	2.20308	0.20406	1.19483	0.20988
	PCBD2_KRT13	YES	-0.932413	0.925643	-0.189555	1.21261	-0.686214	0.500231	-0.140146	-0.844987	0.746444	-0.203685	1.77541	0.185022
	PIEZO1_CBFA2T3	YES	0.060433	-0.0807304	0.666021	1.63241	-0.80423	-0.506804	-0.31991	-0.597532	0.0577286	0.00601273	0.904536	0.0406106
	PML_RARA	YES	-0.0322099	0.159446	-0.0699584	0.56138	-0.858451	-0.725593	-0.753658	0.126982	-0.273841	0.320559	1.35478	-1.04905
	PTEN_RPL11	YES	0.449558	0.615725	-0.569811	-1.02633	-0.686214	-0.748726	-0.140146	1.06103	-1.24157	-0.355133	-0.351416	0.185022
	RBM39_VMP1	YES	1.64685	-0.208241	-0.01476	0.0231748	1.63477	0.226588	0.00392834	1.76231	-0.784732	0.308909	0.31803	1.83867
	RPRD1A_SLC39A6	YES	-0.826838	0.671652	0.0864372	-0.208254	1.11477	0.745917	-0.459183	0.367734	0.204983	-0.017287	-0.884603	-0.502404
	RPS6KB1_VMP1	YES	-1.11157	0.632275	-0.370483	-0.848718	-0.686214	0.667486	-0.140146	1.75174	-1.2006	-0.471631	-0.173687	0.185022
	RUNX1_RUNX1T1	YES	0.155217	-0.206232	0.92668	1.86922	-0.914924	-0.574542	-0.413001	-0.60905	1.09124	0.25066	1.46142	0.185022
	S100A9_KRT4	YES	0.164282	-0.0920858	-0.462481	0.959652	-0.686214	1.72504	-0.140146	-0.88096	2.34723	-0.483281	2.94842	0.185022
	SAFB2_SAFB	YES	-0.5294	2.44762	2.09811	1.86922	-0.397258	-1.21021	1.08948	0.273436	0.19658	1.11275	3.7719	-0.305635
	SLC16A14_SP110	YES	1.04492	0.00922573	0.156969	-0.520413	1.03067	0.274103	0.192721	1.76234	0.207002	0.355508	-0.392886	1.42843
	SMARCA2_ZNF384	YES	0.47011	-1.79102	1.43267	5.13613	-0.729668	0.801985	0.158984	-1.01167	3.30853	-0.122136	2.46855	0.109424
	SPAG9_SKAP1	YES	-2.53987	3.21453	-0.201821	-1.19317	3.37712	-0.638715	-0.198365	1.5082	-1.03521	-0.226984	0.0514362	-1.34002
	SPTLC3_PSMF1	YES	0.628405	-0.473564	-0.336751	0.00702861	-0.686214	-0.126877	-0.140146	-0.510863	-0.186906	-0.238634	1.39033	0.185022
	SS18_SSX1	YES	-0.343045	-1.39266	0.902148	4.93161	-0.64106	0.603821	0.0169552	-0.860781	4.15354	-0.494931	2.57519	0.00894636
	SUCO_CRTC2	YES	-0.519358	-0.72399	1.70559	2.15447	-0.68857	-0.234824	0.388974	-0.711783	2.32289	-0.098836	1.33701	-0.122576
	TAF15_ZNF384	YES	0.0967341	-1.35014	1.09841	4.79706	-0.656419	1.83019	0.0564871	-0.766702	4.29311	-0.215335	2.70552	-0.362171
	TCF3_FLI1	YES	-0.00617631	-1.41314	1.2548	1.3956	-0.94269	0.706553	-0.138018	-1.25223	3.33243	-0.215335	1.94129	-0.136907
	TCF3_HLF	YES	0.193712	-1.27991	0.886815	1.16417	-0.732785	0.486442	-0.0214383	-0.970523	2.9531	-0.285234	1.95314	0.185022
	TCF3_PBX1	YES	-0.17823	-1.10349	1.4204	2.22444	-0.92575	1.06386	-0.0422411	-0.76968	3.29007	-0.110486	1.95314	-0.712943
	TCF3_ZNF384	YES	0.675736	-1.67066	1.4296	4.92623	-0.671958	1.10315	0.215919	-0.800824	3.43543	0.0526122	1.97091	0.113478
	TF_ALB	YES	-0.250551	0.14856	-0.575944	-0.46121	-0.686214	-0.0547945	-0.140146	-0.538459	-0.782974	-0.0871861	-0.35734	0.185022
	THSD4_LRRC49	YES	0.179909	0.286733	-0.293819	-0.0467919	-0.686214	0.651527	-0.140146	-0.201736	0.0091778	-0.168735	-0.262552	0.185022
	TMPRSS2_ERG	YES	-0.130729	-0.538503	0.298031	1.09959	-0.733978	-0.601016	-0.46479	-0.994071	1.06975	-0.250284	0.52538	-0.213576
	TMPRSS2_ETV1	YES	-0.411742	0.100094	0.0680377	0.835865	-1.2395	-0.990444	-0.739069	-0.628294	-0.239935	-0.308533	0.560926	0.895489
	TMPRSS2_ETV4	YES	-1.00966	0.268174	0.322564	1.10497	-0.683858	-0.772157	-0.366952	-0.457192	0.212819	-0.308533	1.1652	-0.845829
	TRIOBP_RBFOX2	YES	-0.240449	-1.04668	-0.0484924	1.77234	-0.464483	0.256914	-0.532633	-1.0425	1.40985	-0.471631	1.34293	-1.1484
	TSG101_YWHAB	YES	-0.696863	-0.0226396	-0.189555	2.59042	-1.54124	-0.692584	-0.824165	-0.864111	0.225872	-0.413382	2.07755	0.185022
	TTC6_MIPOL1	YES	0.767424	0.233856	0.555624	-0.127523	0.235396	-0.870121	0.316656	1.04452	-0.362116	0.20406	-0.280325	0.609766
	UBXN4_R3HDM1	YES	0.335429	-0.280011	0.997212	2.62271	-0.786484	-0.160156	-0.122396	-0.716033	1.158	0.20406	1.48512	0.290014
	VAV2_COL27A1	YES	0.285544	-0.650681	0.494292	1.14264	-0.756839	-0.791442	-0.312189	-0.859645	1.72596	0.00601273	2.21973	0.896641
	YAP1_MAMLD1	YES	0.259147	-1.76315	1.91719	2.62809	-0.892227	0.802609	0.217165	-1.51427	2.68703	-0.122136	1.32516	0.363673
	ZC3HAV1_ABL2	YES	0.330599	-0.289268	1.64733	0.808955	-0.14785	-0.476103	0.951684	-0.231324	0.668165	1.77679	0.27656	0.84009
	ZCCHC7_PAX5	YES	-1.12979	0.646738	0.417628	1.44942	-0.950877	-0.109476	-0.569888	-0.00792576	1.25369	-0.180385	0.412819	0.0474457
	ABR_DUXA	NO	-0.17207	0.558816	0.095637	-0.0037355	0.36379	-0.491844	-0.628369	0.664827	0.294151	0.308909	1.08226	-1.73495
	ADIPOR2_FOXJ2	NO	-0.692409	-0.934215	0.620022	4.22118	-0.751679	-0.209748	-0.219253	-1.1983	2.93425	-0.529881	1.55028	-0.542291
	AIMP2_EIF2AK1	NO	-0.95355	0.67148	0.0067061	0.0716133	-0.27286	-0.00317262	-0.437178	-0.106571	0.826817	-0.180385	-0.215157	-0.19186
	ATF7IP_JAK2	NO	-1.4829	1.18503	2.5397	1.08882	-0.300657	-0.928026	1.47712	0.171919	0.545818	0.926352	2.00646	-1.25393
	ATP5B_VWA3B	NO	0.378195	-0.183533	0.362429	0.29766	-0.317314	-0.381428	-0.400345	-0.00345077	-0.0311799	0.448707	1.08226	1.29312
	BCR_JAK2	NO	-0.149703	0.668024	0.598556	0.695932	0.00261472	-0.816982	0.0849757	0.081777	-0.218687	0.658405	0.709034	0.144218
	CCDC6_RET	NO	-0.233151	0.290976	-0.226354	0.857393	-0.27286	-0.215021	-0.437178	-0.131113	0.255649	-0.122136	1.4555	-0.19186
	CD44_PDHX	NO	-0.490585	0.163563	0.147769	0.335334	-1.28238	-0.427739	-0.749232	-0.0928421	-0.137619	-0.00563713	0.602396	3.32539
	COL3A1_CLU	NO	-0.0740595	-0.832086	2.56423	2.18676	-1.48444	-1.43771	-0.514698	-1.63017	2.47495	0.483657	3.75412	1.67558
	CREBBP_ATG10	NO	-0.377116	-1.34034	0.230567	2.52045	-0.64431	1.51827	-0.388597	-0.952655	2.63964	-0.518231	-0.262552	0.0189295
	CTNNB1_ULK4	NO	-0.849595	-0.155896	-0.174222	0.243839	0.711098	0.741657	-0.579469	-0.165371	0.452825	-0.273584	-1.32893	-0.955144
	EBF1_PDGFRB	NO	-0.299951	-0.449678	0.233633	2.33746	0.327852	0.508362	-0.489628	-0.581188	0.578766	0.413758	1.33109	-2.16003
	EML4_BRAF	NO	1.00864	-0.609144	0.264299	0.469885	-0.301417	-0.0881207	-0.294744	-0.256579	1.1984	0.145811	-0.161839	1.01194
	ERBB2_PPP1R1B	NO	-2.02928	1.14579	-0.155823	-0.0037355	3.54861	0.529716	0.184752	1.89416	0.733777	-0.448332	0.928233	-0.994288
	ETV6_JAK2	NO	-0.324132	0.56685	-0.465547	-0.477356	-0.27286	-0.925662	-0.437178	-0.343003	-0.699806	0.0176626	-1.08603	-0.19186
	FUT10_GAB2	NO	0.424518	-0.779962	0.969613	0.884304	-0.638629	-0.0455967	-0.0146528	-0.539819	2.0811	0.0409623	0.48391	0.367793
	GSN_NTRK1	NO	-0.0105977	-0.171321	-0.342884	-0.353569	-0.27286	0.205583	-0.437178	-0.34953	-0.165207	0.0875617	-0.0374283	-0.19186
	HERPUD1_PHACTR3	NO	0.817729	1.29256	0.0557714	-0.59038	0.327255	-1.40649	-0.459206	0.620849	-0.688135	-0.226984	-0.635783	0.577863
	IGH_CRLF2	NO	-0.551229	-0.329037	-0.0239597	-0.00911755	-0.27286	0.624431	-0.437178	-0.527391	0.869986	0.0176626	0.104755	-0.19186
	ITGB6_RBMS1	NO	-0.361489	-0.819273	-0.174222	1.40098	-0.27286	0.115323	-0.437178	-0.776446	1.26708	-0.355133	-0.221082	-0.19186
	JAK2_TPR	NO	-1.97363	1.45125	0.883748	1.04038	1.52218	-0.246163	1.67146	2.44528	1.9647	-0.0755363	2.042	-0.825969
	JARID2_SYNCRIP	NO	0.272607	0.588959	0.0373719	1.75081	0.830545	-0.720122	-0.523811	1.21353	-0.267224	0.19241	4.58945	1.48193
	KDM2A_C11orf80	NO	-0.298494	-0.196434	-0.177289	-0.256692	-0.264718	0.169673	-0.553501	-0.228126	0.458059	-0.261934	-0.641707	0.31489
	LEF1_TAF8	NO	-0.27672	0.138993	0.288832	1.7562	0.28222	-0.841462	0.0463365	0.894853	0.970648	-0.343483	0.519456	0.0998821
	LMX1B_GTF3C5	NO	-0.383029	1.00007	-0.253953	-0.262074	2.7083	-0.527576	-0.113717	2.2392	-0.804478	-0.110486	-0.570615	-0.852465
	MED13L_COL23A1	NO	-0.444431	0.127669	0.616956	1.01886	-1.06174	-1.50617	-0.432583	-1.1734	1.81801	-0.343483	1.94721	-1.10136
	MFF_ERBB4	NO	-0.796033	0.847001	0.291898	0.706696	0.016334	-1.20438	-0.343712	0.533184	-1.07143	-0.0871861	0.0751334	-0.571256
	MKRN1_BRAF	NO	0.251818	-0.637548	0.0711043	0.475267	-0.314749	0.334927	-0.635481	-0.801729	1.25795	-0.017287	1.53844	0.545899
	MLLT10_PICALM	NO	-0.0434157	0.0315855	-0.453281	-0.638818	-0.27286	0.75522	-0.437178	0.00625939	0.600581	-0.494931	-0.422508	-0.19186
	MSH6_FBXO11	NO	-0.120096	-0.545043	-0.143556	0.798191	-0.324457	0.764549	-0.669127	-0.052775	1.60665	0.0875617	-0.14999	1.68837
	MTF1_SF3A3	NO	-2.46598	2.26832	0.0159058	-0.353569	1.12327	-0.23306	0.0198665	2.56111	0.570699	-0.483281	0.187695	-1.17498
	NPTN_CLUAP1	NO	-1.68202	1.71921	-0.0852913	-0.520413	4.20982	0.205237	0.632322	3.96178	0.426259	-0.390082	-0.102596	-0.431674
	NSD1_ZNF346	NO	1.58808	-1.12922	-0.339818	-0.0306458	-0.27286	-0.249385	-0.437178	1.19512	1.43777	-0.57648	-0.683177	-0.19186
	PAX5_JAK2	NO	0.135242	-0.0358887	0.181501	0.588291	-0.943391	-0.328598	-0.582172	-0.735026	0.476262	0.122511	0.312105	0.185022
	PAX5_KANK1	NO	0.0102041	-0.623873	-0.0576921	0.475267	-0.598888	0.898026	-0.726686	-0.671706	1.66758	-0.261934	-0.167763	1.77687
	PICK1_POLR2F	NO	-3.98036	4.31947	-0.434882	-1.36001	-0.27286	-1.7469	-0.437178	4.19204	-3.0209	-0.658029	0.2499	-0.19186
	PPP2CA_CDKL3	NO	0.587836	1.46971	-0.281553	-1.29543	-0.918428	-1.97647	-0.712278	-0.00564674	0.752373	-0.506581	-1.22821	1.03721
	PTK2_PSMA7	NO	0.00306204	0.544432	0.11097	1.41175	-0.7702	-0.366331	-0.524109	0.288379	0.000720311	-0.133786	1.69247	-0.523037
	RABGAP1L_BCAS3	NO	0.060433	-0.55969	0.448294	1.26105	0.27879	-0.258173	-0.0214358	0.0194266	1.15645	-0.00563713	0.0158904	0.415361
	RANBP3_SLC25A23	NO	-0.304732	-0.510807	0.10177	0.389155	-0.622121	-0.177376	-0.441773	-0.911567	0.879596	-0.471631	0.626093	-0.472788
	RBM28_PRRT4	NO	-2.63028	2.948	0.199901	0.0608492	3.06635	-0.925143	0.633781	4.9615	-0.46089	-0.413382	-0.132217	-0.867477
	RCSD1_ABL2	NO	0.194779	-0.131104	0.892948	0.0985236	-0.103859	-0.510655	0.397272	-0.154612	-0.139268	0.483657	-0.0255797	1.16275
	SEMA6C_DLG2	NO	-0.622447	0.545143	0.0557714	0.130816	-0.77958	-0.39723	-0.732652	0.26905	0.0240845	0.308909	0.507607	-0.820349
	SMARCC1_MAP4	NO	0.37463	-0.810958	-0.155823	-0.240546	-0.713235	-0.0719846	-0.652086	-0.585344	1.64362	-0.529881	0.0395876	-0.402649
	SNTB2_ZCRB1	NO	0.247835	-0.281673	-0.0331594	0.599055	-0.281002	-0.302568	-0.68483	0.209586	-0.197382	-0.273584	0.395046	-0.522052
	SSBP2_CSF1R	NO	-0.456357	-0.593101	0.396162	2.55274	-1.15249	0.0272776	-0.618013	-1.14886	1.27105	-0.110486	2.79439	-0.648061
	SSBP2_JAK2	NO	-0.128476	-0.244641	0.206034	2.55274	-1.06546	-0.490232	-0.581134	-0.882256	0.218501	0.297259	2.58111	0.0416043
	SSR1_FARS2	NO	-2.37039	2.35539	-0.434882	-1.59144	-0.27286	-0.471276	-0.437178	2.43013	-1.85767	-0.529881	-1.26376	-0.19186
	THBS1_FSIP1	NO	-1.6203	1.29946	0.439094	0.35148	0.262238	-0.355258	-0.149879	0.352549	0.811943	0.623455	2.18418	-2.10685
	WDR37_JAK2	NO	0.159277	0.506156	-0.290752	-0.477356	-0.27286	-0.88782	-0.437178	-0.0258101	0.189638	0.00601273	-0.914225	-0.19186
	ZC3H4_POLR2I	NO	-0.625961	2.16701	-0.00249364	-0.778751	2.2417	-0.731971	0.245022	4.59172	-0.371328	-0.331833	3.2861	0.254657
	ZFAND3_DGKH	NO	-0.449663	0.393629	-0.183422	0.0393209	0.245089	-0.975321	-0.471688	1.17656	3.04107	-0.56483	0.163998	-0.52537
	ZKSCAN5_SMO	NO	-0.254008	-0.286857	0.0527048	-0.0952304	2.78286	0.599573	-0.274322	0.261668	-0.798161	0.169111	2.0894	0.58371
	A0A075B6N1	PDB	0.060433	-0.983821	-0.569811	0.190018		1.99398		-1.63959	1.30282	-0.704629
	A0A075B6T6	PDB	0.060433	-0.961068	-0.572878	-0.132905		2.44611		-1.78329	1.17249	-0.704629
	A0A087WT01	PDB	-0.165366	-1.13478	-0.579011	-0.794898		3.86544		-0.809375	1.68222	-0.727928
	A0A0B4J1U3	PDB	-0.781007	-1.04975	-0.536079	0.173872		3.46246		-0.179623	2.07354	-0.751228
	A0A0B4J1V1	PDB	0.481153	-1.30026	-0.579011	0.136198		2.46917		-1.36247	0.894178	-0.692979
	A0A0B4J268	PDB	0.286232	-1.40368	-0.579011	0.120052		1.66785		-0.981248	1.47124	-0.716279
	A0A0B4J271	PDB	0.276329	-0.983821	-0.572878	0.0716133		2.70845		-1.1984	0.495884	-0.692979
	A0A0B4J272	PDB	-0.587255	-0.469609	-0.566745	-0.950977		1.48389		-0.912993	0.697617	-0.716279
	A0A0B4J274	PDB	-0.818572	0.632275	-0.557545	-0.972505		1.76449		-1.24808	-0.192171	-0.681329
	A0A0B4J277	PDB	0.060433	-1.68969	-0.575944	0.426829		3.0741		-1.59412	2.23079	-0.739578
	A0A0B4J279	PDB	-0.159318	-1.19961	-0.560611	0.0231748		2.77609		-1.7922	1.86119	-0.727928
	A0A0B4J2E0	PDB	-0.367604	-0.496437	-0.542212	-0.466592		0.868186		-0.861017	0.0310202	-0.704629
	A0A0B4J2H0	PDB	0.481153	-1.55077	-0.579011	-0.202872		2.55105		-1.1384	1.48386	-0.704629
	A0A0K0K1A5	PDB	-0.155463	-1.75514	-0.557545	0.453739		3.22789		-1.45269	1.90802	-0.751228
	A0A578	PDB	1.35581	-2.26935	-0.563678	0.895068		1.76266		-1.18002	2.71495	-0.692979
	A0A584	PDB	0.48847	-1.00618	-0.579011	-0.105995		2.20141		-1.20194	-0.168959	-0.681329
	A0A5B6	PDB	0.492225	0.0446035	-0.575944	-1.46227		0.509626		-0.590825	-1.11798	-0.63473
	A0A5B9	PDB	-0.0778374	-0.426276	-0.542212	-0.315895		1.03676		-0.451914	0.137751	-0.61143	-0.381038
	A0AV96	PDB	0.101937	-0.49042	-0.284619	1.07268		-0.101727		-0.145225	-1.07342	-0.0871861	1.21852
	A0AVK6	PDB	0.514636	-0.613731	0.988012	1.47095	-0.515259	-0.815907	0.175722	-0.331837	0.962872	0.378808	0.40097	0.891429
	A0FGR8	PDB	0.568175	-0.340637	0.512692	0.453739	-0.397944	-0.334577	-0.187425	0.251239	0.123301	0.576856	1.47327	1.16558
	A0JD37	PDB	-0.37518	-0.701687	-0.579011	-0.439682		1.08781		-1.22835	0.561938	-0.716279
	A1A4S6	PDB	-0.0335065	0.47246	0.107903	0.642111	-0.124736	-0.709582	-0.403648	-0.139391	-0.121636	0.402108	0.371348	0.356765
	A1L3X0	PDB	1.11148	-1.88598	-0.563678	-0.482738		3.37507		-1.25767	-1.07563	-0.494931	-1.49481
	A1Z1Q3	PDB	-2.31391	2.78989	0.0772375	-0.999416	0.795949	-0.908456	-0.0641172	1.26293	-0.0960254	-0.226984	-0.227006	-2.2441
	A2RUC4	PDB	0.060433	0.539227	-0.566745	-1.23084		-0.724518		-0.250357	-1.49263	-0.308533	-0.890528
	A4D126	PDB	-0.430718	0.0845092	-0.422615	0.0662312		-0.15804		-0.64341	-0.696176	-0.273584	-0.339568
	A4D1P6	PDB	-0.203151	-0.0235451	0.0067061	0.620583	-0.404729	-0.00533842	-0.422229	-0.538752	0.543684	0.134161	0.122528	0.185022
	A4D2B0	PDB	-1.60505	0.30171	-0.143556	-0.423536		0.135334		-0.625683	0.639979	-0.62308	-0.090747
	A4UGR9	PDB	-0.340772	1.04057	5.92214	0.620583	-0.622762	-1.00887	2.20812	-0.178356	0.897557	4.70091	0.365424	0.359158
	A5YKK6	PDB	-0.084588	-0.58193	0.497359	1.40098	-0.788527	0.478403	-0.604838	-1.07552	-0.00895881	1.82339	0.489834	1.1301
	A6H8Y1	PDB	-1.00884	1.97427	6.71332	0.29766	-0.0500257	-1.25084	5.86265	1.30274	0.376258	3.61747	0.661639	-0.426508
	A6NCL1	PDB	-0.529079	0.306328	-0.119024	-0.0467919	-0.551556	-0.019992	-0.721513	0.470612	1.15665	-0.401732	0.821595	-0.730395
	A6ND01	PDB	-0.333361	-0.623873	-0.579011	-0.498885		-0.202732		-0.176606	-0.528921	-0.57648	0.549077
	A6NED2	PDB	-0.725061	0.0309277	-0.306085	-0.471974		0.0746065		-0.243404	0.00442721	-0.425032	0.774201
	A6NEQ2	PDB	-0.459542	-0.527548	0.267365	0.383772	-0.40634	-0.342112	-0.308307	-0.119481	-0.220127	-0.413382	1.36663	1.10344
	A6NGN9	PDB	0.060433	-0.850677	-0.502346	-0.116759		0.625452		-0.743407	0.286946	-0.459982	-0.695026
	A6NHC0	PDB	-0.77981	0.447635	-0.450214	0.0285568		0.327946		0.307445	-0.0984115	0.0176626	-0.00188246
	A6NHR9	PDB	0.0113315	0.319021	0.169235	0.195401	0.283711	-0.563153	-0.590387	0.0567502	-0.338517	2.21949	0.495759	1.22528
	A6NI73	PDB	-0.104197	-1.00618	-0.345951	-0.116759		-0.0400396		-0.653822	1.18475	-0.541531	0.0988306
	A6NK06	PDB	0.0092643	-0.812773	-0.517679	0.157726		0.793442		-0.465199	0.0123111	-0.308533	-0.292173
	A6NK44	PDB	0.214259	0.292068	-0.533012	-1.93051		-1.27036		-0.694811	-1.36258	-0.56483	-1.40594
	A6NLU0	PDB	0.231946	-0.184732	-0.557545	-1.06938		-0.0909847		-0.289253	-0.477637	-0.413382	-0.529145
	A7KAX9	PDB	-0.293359	-0.0719381	3.58847	1.19646	-0.527234	-0.141336	1.65588	-0.0468455	0.943718	1.71854	0.892687	-0.316027
	A8K7I4	PDB	-0.181918	-0.508428	-0.155823	0.712078		0.517647		-0.575808	1.25956	0.180761	-0.0848227
	A8K8P3	PDB	2.37897	-1.24217	0.132436	0.550616	-0.405102	-0.20226	-0.374796	-0.165453	-0.357828	1.68359	-0.286249	0.910562
	A8MT69	PDB	-0.547274	1.14921	-0.579011	-2.21038		-0.903447		-0.792688	-2.14159	-0.692979
	A8MTZ0	PDB	1.13053	-0.050414	-0.401149	-1.88745		-0.790989		-0.554139	-0.718901	-0.646379
	A8MUM7	PDB	-0.632867	0.160482	-0.579011	-1.52686		-0.42428		-0.00380522	-1.13787	-0.658029	-1.20452
	A8MW92	PDB	-0.133173	1.05634	1.22107	0.0285568	-0.0527099	-0.454506	0.701724	1.47951	-0.0712307	0.949651	0.217317	0.700432
	A8MW95	PDB	-1.25298	0.79743	-0.290752	-0.0467919	-0.567557	-0.262762	-0.728928	-0.11818	0.181816	-0.343483	-0.570615	-1.43727
	A8MYU2	PDB	0.167535	-0.774377	-0.253953	0.249221		0.967496		-0.106904	0.397387	0.506957	-0.564691
	A9YTQ3	PDB	0.727524	-0.837113	0.650688	0.830483	-0.683709	-0.710035	-0.290697	-0.420487	0.150836	0.157461	0.549077	0.595466
	B1AL88	PDB	-0.15452	-0.163102	-0.14049	2.68191	-0.59419	0.514374	-0.669025	-0.357031	1.31691	-0.250284	1.63915	2.11681
	B2RXH2	PDB	0.157714	-0.774478	-0.14969	0.814337	0.163518	0.338921	-0.518635	0.172144	1.34906	-0.238634	1.13558	1.3454
	B7Z8K6	PDB	1.34734	-0.872913	-0.428748	-1.44613		0.0161366		-0.875883	0.547306	-0.56483	-1.31115
	D3W0D1	PDB	-0.415164	-0.581394	-0.579011	-0.875628		3.0156		-0.322608	0.919816	-0.62308	-0.849057
	D6RGH6	PDB	-0.38706	0.251624	0.0680377	-0.272838	-0.427873	-0.606715	-0.45321	0.177853	-0.0988364	-0.320183	0.531305	-1.45909
	G2XKQ0	PDB	-1.15799	1.9589	-0.450214	-1.63988		-1.51682		2.80517	0.0904199	-0.658029
	L0R8F8	PDB	2.52165	0.213559	-0.579011	-1.83363		-1.03468		-0.228355	-2.36873	-0.63473
	O00139	PDB	-0.113874	0.928816	0.261232	0.464503	0.220334	-0.815205	-0.290125	0.93686	-0.355625	0.378808	0.436516	-0.019988
	O00141	PDB	0.345957	-0.426658	-0.370483	0.835865		-0.24298		-0.499298	-0.458488	-0.226984	-0.612085
	O00151	PDB	-0.0891848	-0.169521	0.00363952	1.08344	-0.851218	-0.323425	-0.621601	-0.759158	1.00052	-0.401732	0.0218147	-0.830665
	O00154	PDB	0.578583	-0.315345	-0.36435	-0.418154		0.157803		-0.0691582	-0.0689694	-0.238634	-0.19146
	O00159	PDB	0.870804	-0.218549	-0.483947	-0.267456		-0.632503		0.223872	-0.499498	0.996251	-0.132217
	O00161	PDB	-0.872728	1.30698	-0.0822247	0.313806	-0.287787	-0.665815	-0.414348	0.502125	1.31525	-0.506581	0.312105	-0.695007
	O00167	PDB	-0.305547	-0.667456	-0.0914245	2.85952	-0.716441	0.834028	-0.597032	-0.212021	1.62379	-0.296884	2.85363	-0.425281
	O00168	PDB	1.13053	-0.68759	-0.517679	-1.3331		2.89177		2.18893	0.0310202	-0.669679
	O00170	PDB	-0.536225	0.97486	-0.483947	-0.493503		-1.11695		0.232874	-1.39307	-0.320183	-0.754269
	O00175	PDB	2.74915	-2.56967	-0.554478	-0.611908		1.28088		-1.30373	0.375522	-0.62308
	O00180	PDB	-0.379069	-0.58898	-0.557545	-0.294366		2.87679		-0.268129	-0.397506	-0.494931	-1.03271
	O00182	PDB	0.615073	-1.98617	-0.425682	0.895068		1.45936		-1.34738	1.58297	-0.506581	0.626093
	O00187	PDB	-0.728877	-0.0940689	-0.493147	-0.509649		0.182811		-0.616529	0.474122	-0.133786	0.981551
	O00189	PDB	-0.0482299	-0.513879	-0.437948	0.0662312		-0.322785		-0.701202	0.748384	-0.296884	0.128452
	O00194	PDB	-0.278266	0.344168	-0.471681	-0.0360278		0.24695		-1.08281	0.205314	-0.518231	-0.813512
	O00198	PDB	3.57645	-2.9107	-0.551412	-0.778751		0.825954		0.0715565	-1.91383	-0.646379
	O00204	PDB	-0.681302	0.4602	-0.312218	-0.412772	0.510975	-0.359141	-0.564649	0.378276	-0.352501	-0.366783	0.0692091	-0.895094
	O00206	PDB	-0.379593	-0.655314	-0.579011	0.0931415		1.29616		-0.862485	0.679343	-0.0289368	-1.04456
	O00212	PDB	0.294834	-0.484301	-0.551412	-0.859482		-0.385691		0.0589233	-0.726043	-0.541531	-0.766117
	O00213	PDB	-1.22217	0.490737	0.607756	0.572144	0.526036	0.134003	0.525644	0.93242	0.514068	-0.110486	1.95906	-1.11662
	O00214	PDB	0.215715	-0.318752	-0.526879	-0.105995		-0.136341		-0.864201	0.141419	-0.390082	-0.695026
	O00217	PDB	-0.173968	0.353131	-0.514613	-0.595762		-0.715167		-0.388567	-1.49263	-0.518231	-0.991241
	O00220	PDB	-0.0447471	-0.423462	-0.134357	0.545234	-0.912896	0.0923007	-0.729625	-0.513383	0.402776	-0.261934	0.720882	2.14347
	O00222	PDB	0.331492	-0.714256	-0.48088	-0.0790843		1.1283		-0.805257	-0.129756	0.320559	-0.0492769
	O00231	PDB	-0.172857	0.61243	-0.575944	-0.929449		-0.656686		0.0986953	-1.46408	-0.168735	-0.523221
	O00232	PDB	0.114407	0.815922	-0.551412	-1.1232		-0.901807		0.147374	-1.16842	-0.017287	-0.837209
	O00238	PDB	0.158489	0.00670342	-0.459414	-0.515031		-0.248107		0.630348	-0.0506446	-0.0871861	0.353576
	O00241	PDB	-0.310604	-0.682787	-0.333684	0.0231748		0.424535		-0.902802	0.890227	-0.436682	-0.458054
	O00244	PDB	0.060433	0.324396	-0.579011	-2.3826		-0.687018		1.14732	-0.204249	-0.716279
	O00253	PDB	0.246889	-0.446236	-0.529946	-1.543		0.113148		0.709249	-1.74152	-0.646379
	O00255	PDB	-0.179685	0.0671787	0.080304	0.125434	-0.0934204	0.274186	-0.421687	-0.169157	-0.461611	-0.00563713	0.48391	0.811701
	O00257	PDB	0.895487	-0.205157	0.822417	0.852011	-0.448959	-0.583409	0.141504	0.554518	0.0952991	0.145811	0.454289	1.22364
	O00258	PDB	1.33347	-1.5335	-0.579011	-1.1555		1.5681		-1.09614	-1.81361	-0.57648	-0.588388
	O00264	PDB	-1.95902	2.30714	-0.379683	-1.3654		-0.214193		1.57688	-1.42524	-0.553181	-0.837209
	O00267	PDB	-1.16225	1.21778	1.04628	2.98869	0.919273	-0.568473	1.22972	1.93007	0.521309	0.611805	2.21381	-0.766616
	O00268	PDB	0.718269	-1.79898	2.14411	1.92304	-0.940305	0.27227	0.185928	-1.20064	0.789466	0.273959	2.27897	1.25255
	O00273	PDB	-1.4267	1.40393	-0.345951	-1.25237		-0.291349		0.39279	-0.020334	-0.401732	-0.872755
	O00287	PDB	-0.391996	0.10888	0.166168	0.442975	1.27687	0.00911286	0.316633	2.5012	1.5713	-0.483281	0.116604	-0.043696
	O00291	PDB	-0.888926	1.0522	0.515759	0.0231748	-0.0841748	-0.129931	-0.270666	-0.245326	0.0618752	0.611805	-0.540994	0.118997
	O00294	PDB	0.92322	1.14988	0.497359	0.329952	2.22544	-0.344564	1.26119	4.58238	-1.36736	0.413758	1.28962	0.419375
	O00299	PDB	-0.756567	0.701771	-0.514613	-0.934831		-1.03675		1.34996	-1.05185	-0.506581	-0.902376
	O00300	PDB	0.735579	-0.484997	-0.542212	-0.80028		-0.58176		0.0543	0.602033	-0.203685	-0.197384
	O00303	PDB	-0.628982	-0.927647	-0.235554	1.13726	-1.25671	0.115787	-0.78181	-1.114	-0.0754113	-0.56483	-0.250703	-0.406739
	O00305	PDB	0.628405	-0.172948	0.248966	0.453739	0.106106	-0.870211	-0.220617	0.63206	1.30204	0.0176626	-0.463978	0.488727
	O00308	PDB	-0.0527263	-0.118526	0.592423	1.14802	-0.810314	-0.461239	-0.332403	-0.381527	1.12056	0.320559	0.898611	-0.110821
	O00311	PDB	0.617851	-0.33792	-0.201821	-0.229782		-0.297023		-0.300665	0.363738	0.064262	-0.167763
	O00327	PDB	-0.13615	0.0971748	0.310298	0.776663	-0.0792538	-0.540919	-0.130696	0.145315	0.783338	0.0293124	0.649791	-0.399134
	O00329	PDB	-0.0338664	0.0106182	-0.447148	0.0608492		-0.0813863		-0.175095	-0.822339	0.611805	-0.179611
	O00330	PDB	0.306063	-0.103194	-0.125157	0.335334	-1.27951	-0.899116	-0.749244	0.103528	-0.679484	-0.0755363	-0.00780676	3.32569
	O00338	PDB	0.060433	0.405942	-0.514613	-0.547323		-0.566165		-0.506331	-0.441903	-0.355133	-0.777966
	O00370	PDB	1.60472	-0.474448	-0.327551	0.00164656		-0.791211		-0.285089	-0.40266	1.67194	-0.689101
	O00391	PDB	0.554652	-0.76905	-0.106757	-0.305131	-0.400226	-0.0701091	-0.533565	-0.541511	-0.841713	0.180761	0.163998	-0.058148
	O00399	PDB	-0.198642	-0.315345	-0.48088	-0.531177		0.103291		-0.0929919	-0.0689694	-0.59978	-0.689101
	O00401	PDB	0.157907	-0.130534	0.604689	1.6647	0.0473516	0.0922155	0.241057	1.73419	-0.364978	-0.110486	2.19011	0.254911
	O00408	PDB	-0.959623	0.432039	-0.342884	-0.380479		0.40737		-0.24381	-0.565092	0.21571	-0.416583
	O00409	PDB	-0.24094	0.273376	0.399228	0.448357	0.18022	-0.220408	-0.094188	1.31896	1.19824	-0.145435	0.750504	0.134494
	O00410	PDB	-1.35303	0.639909	-0.477814	-0.0952304		-0.00186383		0.38484	-0.888665	0.273959	-0.86683
	O00411	PDB	0.700749	-0.576214	0.0312388	0.173872		-0.3396		-0.331653	-0.555097	1.0079	-0.262552
	O00418	PDB	-1.33143	1.3773	0.212167	-0.0414099	0.158597	-0.660314	-0.183693	0.395048	0.232378	0.122511	0.857141	-0.790021
	O00422	PDB	0.864751	0.276503	-0.352084	-0.391243		-0.39263		-0.515962	-0.204249	-0.529881	-1.36447
	O00423	PDB	-0.0905617	-0.246258	-0.0668918	0.0877594	-0.207335	0.645799	-0.451941	-0.439647	1.58178	0.19241	0.643866	1.4382
	O00425	PDB	0.443005	-0.315079	-0.0270263	0.669021		-0.71351		-0.0837029	0.379861	0.0293124	0.00404184
	O00429	PDB	-0.106769	0.307998	-0.0331594	-0.353569	-0.31275	-0.503194	-0.561038	0.0710136	-0.375187	0.25066	0.0158904	-0.0815834
	O00443	PDB	0.177217	-0.251846	0.153902	1.15341	-0.998492	-0.05937	-0.770363	-0.328813	0.111083	1.48554	0.637942	-0.819395
	O00444	PDB	0.364913	-0.47279	0.613889	0.814337	-0.56022	0.0254107	-0.184574	-0.428902	1.4484	0.506957	0.241014	0.529613
	O00445	PDB	0.761815	-0.441634	-0.324485	-0.288984		-0.167301		0.334299	-0.891163	-0.215335	-0.321795
	O00451	PDB	0.272607	-0.396467	-0.416482	0.270749		0.101294		-0.144749	0.218501	-0.192035	-0.173687
	O00459	PDB	-0.277646	0.551753	0.426828	-0.342805	0.0701674	-0.973608	-0.381172	-0.0295818	-0.839768	0.25066	0.193619	0.348463
	O00463	PDB	0.060433	0.339099	-0.477814	-0.288984		-0.246636		-0.593857	-0.196963	0.0409623	-0.505448
	O00470	PDB	-0.759971	0.127669	0.126303	1.94457	0.899291	-0.0252951	-0.271143	0.0329671	1.52317	-0.401732	1.49697	-0.541852
	O00472	PDB	0.598823	0.063083	0.580157	0.760516	0.0730007	-0.533524	0.0910465	0.174658	0.865308	0.26231	0.667564	0.549868
	O00478	PDB	-0.656016	0.309634	-0.244754	-0.692639	-0.268357	-0.0389082	-0.671429	-0.834221	-0.549398	-0.122136	-0.280325	-1.77343
	O00481	PDB	0.204364	-0.24107	-0.441015	-0.423536		0.078771		-0.372096	-0.378294	-0.110486	-0.0670498
	O00482	PDB	0.196914	-0.466757	-0.232487	0.916596	-0.524266	-0.0254389	-0.708724	-0.308053	0.343372	-0.122136	1.12966	-0.921831
	O00483	PDB	1.27585	-1.02191	-0.572878	-0.816426		0.770839		-1.12959	-1.00591	-0.692979
	O00487	PDB	-0.415931	-0.0565802	-0.401149	-0.0844663		0.307075		-0.557967	-0.0689694	-0.459982	-1.43556
	O00488	PDB	1.34614	0.382295	-0.223287	-0.746459		-1.26159		3.01718	-0.446542	-0.529881
	O00499	PDB	-1.01868	0.646397	0.629222	0.313806	-0.442219	-0.983841	-0.140714	0.0424674	0.361508	-0.133786	0.199544	-1.37698
	O00506	PDB	-0.286217	0.77971	-0.158889	-1.06938	0.774773	-0.882592	-0.406572	1.1711	-0.112157	-0.157085	-0.635783	-0.247206
	O00512	PDB	0.198509	-1.52003	3.79393	2.41281	-1.03616	-0.694263	0.724179	-1.51482	2.30498	0.425408	2.26712	0.354371
	O00522	PDB	0.327956	-0.249532	-0.398083	-0.0683202		-0.268675		-0.522257	0.0622669	0.23901	-0.452129
	O00541	PDB	0.0185756	1.42983	0.0404385	-0.558087	2.69249	-0.604156	0.0531671	2.83919	-1.80552	0.332209	-0.090747	-0.997879
	O00548	PDB	-0.382109	-0.14956	-0.217154	0.0662312		-0.0119804		-0.727974	0.793043	0.00601273	2.02423
	O00555	PDB	0.374714	-0.291707	2.7605	2.48277	-0.165894	0.437637	1.73321	0.214488	-0.0212489	2.80198	2.03015	0.612145
	O00560	PDB	0.060433	-0.604201	-0.554478	0.0877594		0.303509		-1.31837	0.517546	-0.471631	-1.19267
	O00571	PDB	-0.0139239	0.385599	0.0987035	2.2944	-0.857914	-0.208154	-0.588388	-0.179682	1.12607	0.19241	3.9674	-0.4048
	O00584	PDB	-0.0357082	0.337865	-0.49008	-0.918685		-0.324133		-0.406655	-1.12901	-0.436682	-0.428432
	O00585	PDB	3.18287	-1.58629	-0.413415	-1.09629		-0.186264		-0.0192465	0.239954	-0.518231
	O00602	PDB	-0.0905617	-0.228276	-0.342884	0.464503	-1.58896	0.917824	-0.835415	-1.02717	0.791677	-0.413382	0.596472	3.77228
	O00622	PDB	0.964816	-0.631565	-0.560611	-0.606526		-0.65737		0.300812	-0.0267166	-0.215335	-0.292173
	O00625	PDB	-0.194175	0.285751	-0.158889	-0.724931		-0.572862		-0.111328	0.644749	-0.413382	0.223241
	O00629	PDB	-1.30953	0.383135	-0.324485	-0.149051	1.45835	0.737516	-0.417114	-0.24156	0.226777	-0.343483	-0.860906	0.627869
	O00631	PDB	0.854373	-2.6094	-0.579011			7.08196		-2.47407	-1.03338	-0.797828
	O00746	PDB	0.981743	-1.04707	-0.49008	-0.563469		-0.68248		-0.658946	0.41066	-0.553181	-0.333643
	O00755	PDB	1.32983	-0.867424	-0.563678	-0.568851		0.648353		-0.450351	0.148486	-0.238634	-0.0196554
	O00757	PDB	0.060433	-0.269385	-0.554478	-0.423536		1.00686		0.153042	-0.116457	-0.378433	-0.65948
	O00762	PDB	0.060433	-0.607498	-0.462481	-0.202872		-0.0930652		-0.917505	0.483487	-0.61143	-0.529145
	O00763	PDB	-0.300038	0.0462771	0.233633	1.26105	-0.0932713	-0.111705	-0.295376	-0.347265	-0.334686	2.27774	0.110679	0.25401
	O00764	PDB	-0.491762	0.10888	-0.483947	-0.0952304		0.159652		-0.397764	-0.260616	-0.448332	-1.2993
	O00767	PDB	0.540335	-0.860639	-0.548345	-0.27822		1.58052		-0.580951	-0.562232	-0.355133	-1.06233
	O14490	PDB	-0.0655247	0.285131	1.4848	0.857393	-0.0318327	-0.39863	0.701962	0.627296	1.01147	0.611805	0.371348	0.405877
	O14492	PDB	-0.445829	0.0161266	0.325631	0.943506	-0.567065	-0.269992	-0.70054	0.275216	-0.345523	-0.0755363	0.0514362	0.185022
	O14493	PDB	0.413717	-2.29273	-0.579011	-0.40739		6.15945		-1.81172	-0.476104	-0.681329	-0.955695
	O14497	PDB	-0.133448	-1.24599	4.9807	4.55487	-0.910793	0.170527	1.48656	-1.11886	2.64344	1.06615	3.70673	0.00588629
	O14508	PDB	0.681951	-0.446236	-0.428748	-1.02633		-0.126796		-0.972887	0.465318	-0.518231	-0.795739
	O14519	PDB	0.916507	-1.26105	-0.395016	1.56782		0.719499		-1.40834	1.23089	-0.669679
	O14520	PDB	0.348294	-2.01225	-0.517679	0.329952		3.84546		-1.35216	0.361395	-0.56483	-0.795739
	O14522	PDB	-0.110366	-0.422505	0.144702	0.276131	-1.09489	0.196994	-0.769882	-0.358702	0.389067	0.856452	0.406894	-1.81115
	O14523	PDB	0.0952944	-0.233625	0.761085	-0.0683202	0.209746	-0.519349	0.428912	0.543203	0.62161	0.122511	0.448364	0.363794
	O14529	PDB	-0.502698	0.508294	2.6225	0.857393	-0.584184	-0.880183	0.792979	-0.028893	0.166268	1.18265	0.851217	-0.695704
	O14531	PDB	-0.0686516	-0.224189	-0.321418	0.276131	-0.0794029	-0.377971	-0.656364	0.137841	-0.0528871	-0.098836	-0.333643	1.38689
	O14544	PDB	-0.031575	-0.0486275	0.175368	0.615201	0.0645007	-0.838533	-0.2056	0.332523	1.02718	-0.098836	0.0336633	0.362976
	O14545	PDB	-1.03908	0.876885	0.500426	1.29334	0.0503341	-0.578322	-0.0614542	0.666017	0.855676	-0.098836	1.06449	0.66921
	O14556	PDB	0.241405	-0.609505	-0.284619	0.502178		-0.0305647		-0.866156	-0.711549	-0.308533	-0.327719
	O14558	PDB	-0.55487	-0.257496	-0.425682	-0.875628		-1.08118		-0.752003	-1.93752	-0.658029	-1.42371
	O14561	PDB	-0.886187	0.578593	-0.579011	-0.402008		-0.563133		-0.158209	-2.39821	-0.63473	-1.40002
	O14579	PDB	-1.0583	0.8226	-0.49008	-0.913303		0.407413		-0.851798	-0.994846	-0.448332	-1.40594
	O14593	PDB	-2.11679	1.0671	-0.26622	-0.294366	0.423141	-0.314924	-0.529676	-0.618318	0.28484	-0.61143	-0.463978	-1.01586
	O14595	PDB	-0.666124	0.446866	-0.563678	-0.762605		-0.0527507		0.702812	-0.858186	-0.483281	-1.06826
	O14607	PDB	0.13352	-0.813181	0.902148	0.631347	-1.09788	0.8538	-0.565971	-0.862685	1.67079	0.693354	0.347651	0.0493696
	O14617	PDB	0.359279	0.461593	0.543358	-0.052174	1.64133	0.391372	1.09809	1.03516	-0.76508	1.18265	0.543153	0.28272
	O14618	PDB	-0.927645	0.0821373	-0.324485	0.346098		0.782303		-0.516437	1.8447	-0.553181	1.20667
	O14625	PDB	3.20241	-1.68403	-0.579011	-1.77981		-0.0050989		-0.850031	-2.07514	-0.61143
	O14638	PDB	-0.333361	-0.171659	-0.483947	0.572144		-0.238821		-0.498252	-0.134677	0.19241	0.0632848
	O14640	PDB	0.0958461	-0.265404	0.616956	1.64317	-0.116236	-0.0912315	0.0461459	0.134364	1.23809	0.0992116	1.33109	0.52566
	O14641	PDB	-0.508054	-0.169885	0.779485	1.55706	-0.312422	-0.129429	0.057766	-0.122497	1.28089	-0.0289368	1.8465	-0.1092
	O14646	PDB	-0.0978907	1.36442	2.21464	1.00809	0.932844	-0.67709	2.86395	2.01848	0.737964	2.39423	3.20316	-0.183596
	O14649	PDB	0.810041	-1.47193	-0.407282	0.216929		3.0726		-0.950406	0.853269	-0.355133	0.300257
	O14653	PDB	0.176528	0.178008	-0.299952	-0.27822		0.220194		-0.330009	0.950735	-0.494931	-1.27561
	O14656	PDB	-0.0878329	-0.0235451	-0.579011	-0.82719		0.613954		-0.297304	-1.14958	-0.378433	-1.18082
	O14672	PDB	0.224953	-0.14582	-0.250887	0.152344		0.213929		0.195589	0.81035	0.25066	0.264711
	O14678	PDB	-0.142637	-0.556159	-0.569811	-0.628054		0.833882		-1.05536	-0.0234296	-0.157085	-0.458054
	O14684	PDB	1.19389	-2.01225	-0.572878	-0.913303		1.93657		-0.724086	-1.82405	-0.646379	-1.62514
	O14686	PDB	-0.597431	-0.257033	12.4264	6.83147	-0.517705	-0.318415	7.24771	-0.232846	0.919134	4.71256	2.39746	-0.518992
	O14713	PDB	-0.185688	0.10888	-0.422615	-0.305131		-0.118471		0.789779	1.42587	-0.553181	-0.540994
	O14717	PDB	-0.317247	0.0432884	-0.554478	-0.547323		-0.626041		-0.138719	-0.439519	-0.331833	-0.831285
	O14727	PDB	-0.491762	0.296765	-0.542212	-0.676492		0.197151		-0.114686	0.163218	0.763254	-0.209233
	O14732	PDB	-0.281402	0.00710888	-0.539145	-1.29005		0.619428		-0.306273	-0.65988	-0.459982	-0.914225
	O14733	PDB	0.824055	0.0126954	-0.192622	0.136198	-0.977317	-0.670537	-0.733269	0.00450472	-0.491598	-0.0755363	-0.280325	1.53286
	O14737	PDB	-0.333361	1.83818	-0.345951	-0.82719		-0.961012		2.78114	-0.896883	-0.57648
	O14744	PDB	-0.403218	-0.0119033	-0.437948	-0.0467919		-0.170512		-0.792926	-0.433609	-0.0638864	-0.683177
	O14745	PDB	-0.558308	0.948066	0.33483	-0.337423	-0.438208	-1.18911	-0.283746	-0.182193	0.0338132	-0.285234	0.549077	-0.355475
	O14746	PDB	1.93026	-1.50939	-0.0178265	0.00164656	-0.0914819	-0.272399	-0.44806	-0.415561	-0.67032	1.1011	0.845293	1.42597
	O14757	PDB	0.318964	0.201244	-0.391949	0.0231748		-0.513624		-0.0617373	-0.542449	-0.0522366	-0.475827
	O14763	PDB	-0.666744	0.575177	-0.0484924	-0.418154	0.764633	-0.708952	-0.474447	0.740931	-0.0689694	-0.250284	0.0455119	-1.14407
	O14770	PDB	-0.816729	-0.359651	0.423761	2.03068	-0.170666	0.131583	-0.135538	-0.465378	1.61366	-0.413382	1.4081	-0.670466
	O14773	PDB	-0.376727	-1.10804	-0.385816	1.00809		1.08797		-0.636897	1.6099	-0.390082	0.140301
	O14776	PDB	0.239756	0.689476	1.60439	4.38264	-1.10764	-0.113899	-0.399051	-0.633891	-1.06176	1.1244	1.67469	-0.32492
	O14777	PDB	-0.629627	1.51275	0.166168	-0.40739	-0.191096	-0.774873	-0.47536	0.333153	-0.341215	0.26231	-0.286249	0.697463
	O14782	PDB	0.153543	0.732598	0.81935	0.959652	0.0835885	-0.496035	0.159335	0.850086	0.020933	0.565206	0.56685	0.0716658
	O14786	PDB	-0.55287	0.160482	-0.146623	0.0231748		0.140206		-0.115692	0.681006	0.273959	0.501683
	O14788	PDB	0.060433	-0.503673	-0.416482	0.367626		0.521447		-0.398571	0.866895	-0.436682	0.169922
	O14792	PDB	0.381112	-0.308813	-0.48088	-0.450446		-0.334971		-0.820807	-0.525925	-0.378433	-0.896452
	O14793	PDB	-0.0708317	0.19681	-0.447148	-0.369715		-0.782295		0.385153	-0.528921	-0.285234	-0.0611255
	O14796	PDB	0.806255	-0.224189	-0.579011	-1.28466		-0.783298		-0.293446	-0.696176	-0.59978
	O14802	PDB	0.449978	-0.0967124	-0.376617	-0.143669		-0.337097		-0.114979	-0.43296	1.34575	-0.238854
	O14810	PDB	-1.22528	3.66328	-0.174222	-2.31802	0.341124	-0.867353	-0.384801	2.44977	-2.84928	-0.518231		-1.13281
	O14815	PDB	-0.724302	0.862872	-0.391949	-0.149051		-0.249436		0.443118	-0.702236	0.134161	-0.298097
	O14818	PDB	0.35816	0.817996	-0.511546	-0.0737022		-0.711962		0.80798	-1.12612	-0.355133	-0.570615
	O14832	PDB	0.424518	-0.259664	-0.49928	-0.0952304		-0.273422		-0.896313	0.107935	-0.320183	-0.819436
	O14836	PDB	0.564436	-0.853952	-0.293819	-0.321277		0.00970913		-0.368966	0.72378	-0.436682	0.507607
	O14842	PDB	1.209	-2.87098	-0.575944	-0.219018		3.21265		-1.56117	-0.528921	-0.57648	0.211392
	O14862	PDB	1.63905	-0.307699	-0.407282	-0.353569		-0.315638		-0.0650621	-0.598651	-0.122136	-0.647631
	O14867	PDB	-1.07654	1.06464	0.224433	0.464503		-0.647862		0.11598	0.624708	0.134161	0.460213
	O14879	PDB	-0.944144	1.05099	-0.220221	-0.0414099	-0.355996	-0.558723	-0.700139	-0.124972	0.1657	-0.157085	-0.754269	-0.596252
	O14893	PDB	-0.379069	0.318238	-0.401149	0.819719		-0.259147		0.070892	-0.972446	-0.448332	-1.24599
	O14901	PDB	0.348856	-0.807061	0.144702	0.620583	-0.679846	-0.545164	-0.72364	-0.57987	0.488004	-0.192035	-0.155914	-1.05675
	O14907	PDB	0.258918	-0.245678	-0.462481	-0.568851		-0.0326213		-0.330932	1.37765	-0.646379
	O14917	PDB	-0.873936	0.415511	1.04628	1.28796	-0.820991	-0.48996	-0.461455	-0.274998	0.631475	0.495307	0.957854	-0.802807
	O14920	PDB	-0.427903	0.438425	-0.137423	0.216929		-0.318611		-0.149575	0.210896	0.20406	-0.813512
	O14924	PDB	0.0434239	0.0911563	1.69026	0.895068	-0.068666	-0.603574	1.03583	0.20639	0.898932	1.2642	1.44365	0.306139
	O14929	PDB	-0.526969	0.992031	-0.554478	-0.0629381		-0.198747		0.632081	-1.3149	-0.180385	-0.706874
	O14931	PDB	0.672675	-1.6592	-0.533012	-0.563469		1.49739		-1.82796	0.0111218	-0.61143	-0.937922
	O14933	PDB	0.221297	-0.106635	-0.560611	-0.881011		-0.976731		-0.157193	-1.85767	-0.59978	-0.777966
	O14936	PDB	-0.471147	0.528274	0.132436	0.566762		-0.523981		0.303104	-0.411698	0.448707	-0.0492769
	O14939	PDB	0.060433	-0.162073	-0.321418	0.0769953		-0.336516		-0.198354	-0.239048	0.437058	-0.416583
	O14944	PDB	0.206067	-0.953394	-0.554478	-0.59038		2.30679		-1.01264	-0.164226	-0.63473	-0.754269
	O14949	PDB	1.86132	-0.695361	-0.548345	-0.950977		-0.0981899		0.234816	-1.07862	-0.658029
	O14957	PDB	1.81844	-1.4613	-0.579011			1.03167		-1.59151	-2.04019	-0.727928
	O14958	PDB	-3.57895	3.93793	-0.37355	-1.7852		-0.881805		3.30847	-2.81831	-0.320183	-0.979392
	O14960	PDB	1.69038	-2.00203	-0.560611	0.808955		0.820456		-1.2045	1.25606	-0.61143	-0.452129
	O14964	PDB	-0.288001	-0.273057	0.908281	3.33852	-0.753618	-0.342703	-0.181158	-0.65663	0.608823	0.064262	1.27777	-0.786294
	O14965	PDB	1.03759	-0.500232	-0.0883579	1.26105	-0.364243	-0.89946	-0.558305	-0.407226	0.279133	-0.145435	0.187695	1.5054
	O14966	PDB	0.060433	-0.089649	-0.563678	-0.988652		-0.503835		-1.22198	0.73538	-0.541531	-1.18082
	O14974	PDB	-0.608635	1.79492	1.78839	0.701314	-0.0883503	0.156711	1.1235	0.946951	0.958108	1.04285	0.489834	0.146447
	O14976	PDB	-0.540321	0.0446035	1.10148	0.975799	-0.38758	-0.431204	0.269205	-0.353277	0.0661042	0.681705	0.643866	-1.21154
	O14977	PDB	-1.47783	0.436002	-0.563678	0.044703		0.162905		-0.405499	0.0131649	-0.436682	0.0810577
	O14980	PDB	-0.53706	-0.0792684	-0.502346	-0.00911755		0.432517		-0.585497	-0.290141	0.355508	-0.949771
	O14994	PDB	0.612084	-1.17975	0.252033	3.44078	-0.473967	-0.36333	-0.412312	-0.755507	1.55672	-0.122136	0.472062	1.14851
	O15016	PDB	-0.141969	-0.662438	1.4296	1.96071	-1.0004	0.0257179	-0.308706	-0.565	1.16413	0.460357	0.851217	-0.734076
	O15020	PDB	-0.485359	1.14209	1.38973	0.496796	-0.0562888	-0.639356	-0.235934	-0.156114	-0.742539	3.02333	1.58583	-0.499905
	O15021	PDB	0.351312	-0.0573372	5.54802	1.23952	-0.611265	-0.822796	2.57496	-0.0503929	1.0454	3.18642	2.00053	0.829061
	O15031	PDB	-0.36807	0.0171863	0.058838	0.281513		-0.0569482		-0.302105	0.0261241	1.41565	0.353576
	O15033	PDB	-0.0292832	-0.278419	-0.352084	-0.2244		0.113144		0.195223	0.0455994	0.21571	-0.363265
	O15034	PDB	-0.851994	0.763621	1.16281	0.0393209	-0.0125958	-0.769228	0.240252	1.23665	0.0490791	0.530256	0.578699	-0.199654
	O15037	PDB	-0.0847713	0.206148	0.340963	0.173872	-0.982298	-0.173722	-0.585194	-0.945333	0.29058	0.145811	1.46142	0.767618
	O15047	PDB	-0.87676	0.926627	3.23582	1.60012	0.439992	-0.0542616	3.46745	1.71175	0.293441	1.46225	2.24935	-0.44905
	O15054	PDB	0.345053	-0.771939	3.04875	1.62703	-0.612741	-0.293545	0.875727	-0.380947	0.366347	1.2176	1.91759	0.626294
	O15055	PDB	-0.351403	-0.0750379	1.5584	1.17493	-0.407593	-0.358095	0.170098	-0.214599	0.96638	0.670055	1.23037	0.297177
	O15056	PDB	0.0110771	0.0501031	0.963479	0.841247	0.304887	-0.171294	0.731052	0.424977	0.0724597	1.2875	0.353576	0.160935
	O15061	PDB	-1.08761	1.59545	2.91076	1.29872	-0.516721	-0.889528	1.30544	-0.0646884	0.555566	1.53214	0.543153	-0.733122
	O15066	PDB	0.060433	1.42823	0.687487	0.276131	0.726756	-0.63178	0.41002	1.4946	-0.195194	0.658405	-0.286249	-0.0266838
	O15075	PDB	0.393029	0.0494677	0.0833706	1.0942	0.864844	-0.550262	0.013402	1.08527	0.490432	0.355508	0.922308	0.538627
	O15085	PDB	-0.764284	0.79734	2.35264	0.92736	-0.0610608	-0.86552	1.44182	0.195705	0.314828	1.2176	1.1652	-0.562151
	O15091	PDB	0.609246	-0.236758	-0.468614	0.157726		-0.189844		0.128542	-0.0650247	0.0992116	-0.546918
	O15105	PDB	0.522633	-0.665154	-0.23862	0.270749	0.645335	-0.458154	-0.492504	-0.116616	0.373707	-0.238634	1.92944	0.722322
	O15111	PDB	-0.269931	0.103962	-0.367417	-0.471974		-0.00645229		-0.632229	0.039073	0.145811	-0.606161
	O15117	PDB	-0.128166	1.04939	1.45107	1.42789	-0.145166	-0.802383	0.76254	1.25246	0.374535	0.541906	1.52066	-0.16922
	O15118	PDB	-0.498058	-0.871564	-0.533012	0.486032		1.98792		-1.22649	-0.256117	0.20406	0.027739
	O15119	PDB	0.159809	-0.714604	0.337897	1.04038	-0.798906	0.557788	-0.541645	-0.812944	0.460316	0.0526122	1.33109	-0.439021
	O15123	PDB	-0.485401	0.10888	-0.410349	0.173872		0.68814		-0.894176	1.51675	-0.226984	1.52066
	O15131	PDB	-0.674258	0.272929	-0.269286	-0.6442	1.2205	0.103411	-0.449511	0.191239	-0.317824	-0.192035	-1.17489	0.759861
	O15143	PDB	0.523564	-0.718421	-0.49928	-0.27822		0.583711		-0.843726	0.38851	-0.320183	-0.564691
	O15144	PDB	-0.0216075	0.646232	-0.496213	-0.950977		-0.239948		-0.337408	-0.682238	-0.331833	-1.21636
	O15145	PDB	0.613515	-0.0969493	-0.542212	-0.515031		-0.578521		-0.470474	-0.766649	-0.529881	-1.16897
	O15151	PDB	-1.29575	1.29026	-0.0300929	-0.305131	0.0970095	-0.593062	-0.644621	0.826242	0.635039	-0.192035	-0.61801	-0.758132
	O15155	PDB	0.894743	-0.822585	-0.560611	-0.950977		1.16867		0.34091	0.632652	-0.646379
	O15160	PDB	-0.935434	1.10424	-0.517679	-0.767987		-1.31625		0.981653	-1.38502	-0.343483	-0.61801
	O15162	PDB	-0.868327	-0.605439	-0.330618	2.66038	-1.56579	-0.754542	-0.827756	-1.24461	0.119061	-0.58813	1.66877	-1.89674
	O15164	PDB	-0.0333275	-0.233071	0.957346	2.3859	-0.795954	-0.320736	-0.244299	-0.286388	0.785227	0.518607	0.768277	0.374413
	O15169	PDB	-0.167986	0.695422	1.25787	0.32457	0.232115	-1.04643	0.786665	1.10926	0.0484197	0.541906	0.560926	0.254822
	O15178	PDB	-0.109306	-1.06184	0.0435051	1.44942	-1.21063	-0.094403	-0.720926	-1.00368	1.49064	-0.425032	0.803822	0.488727
	O15194	PDB	-0.652962	0.480566	-0.416482	-0.708785		-0.814959		0.227969	-1.21885	-0.471631	-0.849057
	O15198	PDB	0.165838	-0.856094	-0.275419	0.884304	-0.967176	-0.54338	-0.73775	-0.385621	1.0095	-0.296884	0.252862	-2.27137
	O15205	PDB	0.95542	-0.00214304	-0.566745	-1.52686		-0.165272		0.918219	-0.835556	-0.518231	-0.831285
	O15212	PDB	0.442016	0.762109	-0.444081	-1.05862		-1.58253		-1.0223	-0.193762	-0.57648
	O15217	PDB	0.171298	0.00985946	-0.563678	-1.23084		-0.0850642		0.126131	-1.47783	-0.494931	-0.777966
	O15226	PDB	0.55981	0.0557821	0.261232	1.31487	-0.0779117	-0.708683	-0.341633	0.272005	0.664287	0.332209	0.110679	0.410967
	O15229	PDB	0.718782	-0.961602	-0.579011	0.120052		0.24715		-0.246471	-0.485387	-0.168735	-0.493599
	O15230	PDB	-0.0661247	-0.69923	0.969613	0.625965	-1.19179	-0.00304671	-0.790652	-0.880716	0.4943	3.15147	2.29082	-0.501253
	O15234	PDB	-0.289668	0.447635	1.53693	2.33746	0.0208077	-0.902509	1.17993	1.14187	0.981134	0.180761	2.05385	-0.0212302
	O15235	PDB	2.91401	-2.06814	-0.450214	-0.778751		0.919796		-0.244873	0.864266	-0.553181
	O15239	PDB	0.763637	-0.623873	-0.579011	-1.41383		1.27617		-1.80154	-0.726043	-0.716279
	O15240	PDB	-1.90053	2.16416	1.20574	-0.245928	0.55094	-0.932318	1.39279	2.11426	-1.2095	0.00601273	0.679412	-0.714261
	O15247	PDB	-0.437788	1.07303	-0.459414	-1.54839		-1.18718		0.49325	-1.66111	-0.425032	-0.114444
	O15259	PDB	-0.881015	0.969764	0.114036	-0.380479	1.67801	-0.357424	0.0999634	1.59625	-0.0878198	0.169111	0.00996614	-0.778735
	O15263	PDB	2.75238	-3.09691	-0.579011	-1.73138		1.36328		-1.11444	-1.57819	-0.727928
	O15264	PDB	0.262724	0.219295	-0.450214	-0.805662		-0.470432		0.165762	-0.982572	-0.238634	-0.914225
	O15265	PDB	1.38485	-1.48477	1.76079	2.46125	-0.493592	0.339155	0.619247	-0.639645	2.26173	0.472007	0.744579	1.27388
	O15269	PDB	-0.407874	0.287033	-0.533012	-0.466592		0.0861985		0.134095	-1.18238	-0.203685	-0.499524
	O15270	PDB	0.148021	-0.164924	-0.554478	0.103906		0.489728		0.351937	-0.543653	-0.0405867	-0.0848227
	O15273	PDB	-0.823835	0.832857	-0.339818	-0.0898484		-0.917194		-0.223584	0.0549698	-0.59978	-0.74242
	O15294	PDB	-0.292513	-0.304432	-0.425682	0.604437		0.438908		-0.670845	-0.328407	0.355508	-0.114444
	O15296	PDB	-0.485694	-0.389739	-0.453281	0.265367		-0.177659		-0.917528	-0.130206	-0.145435	-0.653556
	O15305	PDB	-0.0396163	0.734401	-0.536079	-1.05862		-0.648047		0.389644	-0.798161	-0.413382	1.46734
	O15318	PDB	-2.47804	4.59411	-0.0454258	-1.66679	3.44586	-1.56299	0.181806	5.64777	-2.43061	-0.366783	-0.114444	-0.923755
	O15335	PDB	1.0888	-1.02393	-0.536079	-0.283602		-0.0729558		-0.574754	-0.113811	-0.285234	-1.04456
	O15342	PDB	0.971993	-3.19303	-0.579011	-1.68294		5.42145		-2.44588	-1.57375	-0.774528
	O15344	PDB	-0.234765	-0.0394282	-0.352084	0.29766		0.243772		-0.209951	0.410291	0.0176626	-0.161839
	O15347	PDB	0.429615	2.89334	-0.13129	-1.16626	4.46482	-0.101225	0.0648398	6.34918	-2.5987	-0.273584	-0.132217	-0.148617
	O15350	PDB	-0.171757	-0.743694	0.574024	1.65394	-1.15864	0.072793	-0.691274	-0.534971	1.63777	-0.180385	0.880838	-0.060481
	O15353	PDB	-0.471311	-0.840984	0.773351	1.9338	-0.736871	-0.810068	-0.135606	-0.934438	0.697617	-0.285234	1.57398	-0.51013
	O15357	PDB	-0.21347	0.149653	0.951213	0.173872	-0.227228	-0.45366	0.162848	0.116137	0.0699668	0.868102	0.86899	-0.304469
	O15371	PDB	-0.253956	1.15185	-0.155823	0.50756		-0.176821		2.44986	-0.337554	0.122511	0.934157
	O15372	PDB	-0.289171	0.10888	-0.281553	1.26643		0.464109		0.187984	0.871841	-0.366783	-0.949771
	O15379	PDB	-1.4922	0.55401	-0.410349	-0.127523		-0.0832364		-0.402227	-0.0367297	-0.436682	-0.321795
	O15381	PDB	-0.140834	0.827936	0.123236	-0.0629381	1.34949	-0.815408	-0.309263	0.991215	-0.923319	0.588506	0.0632848	-0.522704
	O15382	PDB	0.437149	-0.788368	-0.526879	-0.256692		-0.283141		-0.978501	-0.74951	-0.320183	-0.434356
	O15389	PDB	0.060433	-0.629192	-0.100624	0.286895	-0.370536	0.526125	-0.659556	-0.730722	0.586316	-0.180385	-0.10852	-1.03742
	O15392	PDB	-0.632867	1.81176	-0.48088	-1.90898		-0.852101		1.88762	-2.1096	-0.56483	0.152149
	O15394	PDB	-0.527671	0.402156	-0.0484924	-0.111377	-0.534407	-0.211138	-0.663262	-0.838265	0.477807	0.26231	-0.65948	-2.30939
	O15409	PDB	-0.352638	-0.972314	0.687487	6.76689	-0.551034	1.8852	-0.265425	-0.838259	3.54953	-0.226984	0.714958	-1.12357
	O15431	PDB	-0.0691046	-2.01225	-0.502346	0.959652		5.07194		-1.83201	1.62559	-0.716279	-0.65948
	O15455	PDB	-0.0756961	-0.669264	-0.579011	0.0716133		0.916411		-0.499848	0.790896	0.157461	-0.600237
	O15460	PDB	-0.629627	0.827936	-0.471681	-0.358951		-0.295107		0.893312	-0.864213	-0.0638864	0.158074
	O15467	PDB	1.70124	-1.60088	-0.569811	-0.961741		-0.174733		-0.75413	-0.643909	-0.63473
	O15484	PDB	0.0988894	0.200474	-0.339818	-0.649582		0.176364		-0.0460461	-0.104903	0.145811	-0.0255797
	O15488	PDB	-1.26597	0.130819	-0.0178265	1.12111	-0.339429	0.43021	-0.430238	-0.757587	0.973037	-0.401732	-0.0729741	-2.09913
	O15492	PDB	-0.305094	0.653003	-0.548345	-0.816426		-0.355303		0.263231	0.0904199	-0.518231	-0.78389
	O15496	PDB	-0.237896	-0.712691	-0.579011	-1.24699		0.324036		-1.26248	-0.974935	-0.658029	0.9934
	O15498	PDB	-0.0638707	0.293919	-0.526879	-1.01018		-0.302009		-0.658543	-0.463877	-0.529881	-1.71401
	O15503	PDB	0.593548	-1.96769	-0.471681	0.254603		3.24279		-1.38848	0.0887759	-0.57648	-0.695026
	O15504	PDB	0.467726	-1.40686	-0.146623	1.93919	-0.918697	1.16484	-0.714921	-1.26507	2.87233	-0.378433	2.55742	1.34418
	O15511	PDB	-0.265556	0.715463	-0.431815	-0.660346		-0.136042		1.57669	-0.11466	-0.58813	-0.70095
	O15514	PDB	-1.84614	2.22457	-0.441015	-1.82287		-1.12058		2.59059	-0.652007	-0.62308	-2.12278
	O15516	PDB	-0.143214	-0.817887	0.669088	2.76264	-1.26366	1.70681	-0.545253	-1.08771	2.98107	0.0176626	0.3595	0.94286
	O15519	PDB	0.214259	0.414194	-0.487013	-0.0198817		-0.362328		0.264626	-0.787644	-0.0289368	-0.612085
	O15520	PDB	1.95367	-1.86392	-0.50848	0.243839		1.29581		-0.479134	1.21359	-0.494931	-0.706874
	O15527	PDB	0.48847	-0.751308	-0.401149	0.0662312		0.00926194		-0.202397	0.0976799	-0.366783	0.347651
	O15530	PDB	0.0161666	0.0825221	-0.284619	0.760516		-0.49375		0.0641468	-0.143422	-0.0289368	0.922308
	O15533	PDB	-0.0494426	-1.13418	-0.226354	-0.0306458		0.581134		-0.609019	-0.294839	-0.413382	0.169922
	O15534	PDB	-0.416546	-0.396662	2.15331	1.25567	-0.492369	-0.304152	0.707378	-0.329393	1.32158	0.506957	2.45078	-0.646425
	O15537	PDB	-0.269194	-0.152817	-0.572878	-0.509649		0.530759		-0.137412	0.321168	-0.553181	-0.309946
	O15539	PDB	0.060433	1.14121	-0.520746	-1.69908		-1.2825		0.136566	-1.88591	-0.483281	-1.44149
	O15540	PDB	-0.498934	0.886042	-0.579011	-1.11782		-0.365965		-0.209741	0.174944	-0.62308
	O15541	PDB	-0.585366	1.74315	0.0649711	-0.746459	1.05035	-0.824833	0.0158644	2.57067	-0.531603	-0.203685	-0.185536	0.273172
	O15550	PDB	0.0252979	-0.981619	1.23641	2.12756	-1.20222	0.884359	-0.470758	-1.04038	1.91234	0.588506	0.590548	0.185022
	O15553	PDB	0.218001	0.160482	0.518825	0.103906	-0.303505	-0.734072	-0.16263	0.338225	0.334445	0.390458	1.25999	0.685314
	O15554	PDB	1.27087	-1.63291	-0.520746	-0.601144		1.7877		-0.86522	-0.559082	-0.250284	-1.03271
	O43143	PDB	0.0294743	0.463735	-0.0975576	0.442975	-1.18794	0.0296749	-0.742898	0.0658836	-0.661989	0.437058	0.0751334	2.02713
	O43148	PDB	-0.0429793	1.37119	-0.0944911	-1.0048	0.619835	-1.0064	-0.23218	1.31028	-0.687392	0.0875617	-0.896452	-0.186292
	O43151	PDB	0.142702	-0.387106	2.86783	1.47633	-0.791435	-0.320466	0.575149	-0.251971	0.52679	1.50884	1.95906	0.104833
	O43157	PDB	-0.688883	-0.1777	1.08001	0.486032	-0.766517	-0.0594833	-0.501067	-0.572418	-0.00972498	1.2875	0.744579	-1.90734
	O43159	PDB	1.24786	-0.019673	0.196834	0.216929	1.85785	-0.716408	0.621852	2.61922	-0.613649	0.0759119	-0.647631	0.65085
	O43169	PDB	-1.41629	1.13473	-0.441015	-1.65064		-0.513071		-0.77792	0.390982	-0.646379	-0.558767
	O43172	PDB	0.0132833	0.263292	-0.250887	-0.412772		0.0307496		0.0207314	0.345164	-0.0405867	-0.493599
	O43173	PDB	1.1615	-1.47232	-0.579011	0.37839		0.957086		-1.12566	0.59675	-0.308533	-0.327719
	O43175	PDB	-0.0780968	-0.750351	-0.523812	-0.288984		0.600257		-0.797746	0.409967	-0.261934	-0.499524
	O43181	PDB	1.74812	-0.540129	-0.422615	-1.08553		0.365749		0.95719	0.259568	-0.471631	-1.18082
	O43187	PDB	-0.451499	0.149914	-0.0576921	-0.165197	0.201843	-0.541249	-0.330497	0.0959352	-0.418533	-0.0522366	0.104755	-0.993985
	O43189	PDB	1.0154	-0.815138	0.2183	1.23414	-0.444724	-0.306015	-0.376749	-0.0830104	0.210896	0.0526122	1.20667	1.2374
	O43237	PDB	-0.339764	0.55568	-0.0423592	0.814337	-0.401956	-0.506798	-0.570823	0.514654	0.1367	-0.110486	0.472062	1.15132
	O43240	PDB	0.773828	-1.53716	-0.511546	-0.385861		1.03331		-0.633442	0.280994	-0.506581	-0.144066
	O43242	PDB	0.198703	0.451929	-0.152756	-0.59038	-0.312989	-0.620846	-0.642161	0.635825	-0.938916	0.064262	-0.546918	-0.746741
	O43251	PDB	-0.00267505	-1.30026	-0.0914245	1.77234	-0.916564	0.269321	-0.672909	-1.30363	1.58214	-0.483281	1.37848	-1.35123
	O43252	PDB	-0.176222	0.343737	-0.428748	0.383772		-0.441471		0.103953	-0.813443	0.0759119	-0.309946
	O43255	PDB	-0.0914938	-1.38376	-0.38275	1.29334	-1.29127	1.0444	-0.798338	-1.23543	0.768597	-0.56483	0.377273	1.77884
	O43278	PDB	-0.311773	-0.285892	-0.401149	-0.052174		0.50159		-0.48684	0.335336	-0.226984	0.555002
	O43290	PDB	-0.247219	2.2705	1.20881	-0.568851	0.57644	-0.76849	1.3649	2.66414	-0.500174	0.914702	0.412819	0.0819322
	O43291	PDB	0.646436	-0.647135	-0.505413	-0.305131		0.869262		-0.210712	-0.123726	-0.459982	1.07634
	O43293	PDB	-0.102202	1.48077	-0.431815	-1.45151		-0.964467		1.79454	-1.19352	0.0526122	-0.854982
	O43298	PDB	-1.25713	0.838495	0.0619046	-0.294366	0.175597	-0.357993	-0.177623	0.399512	1.35422	-0.296884	-0.760193	-1.69056
	O43300	PDB	0.251225	-0.998769	-0.502346	0.512942		1.34072		-0.87227	1.0096	-0.250284	-0.689101
	O43307	PDB	-0.655036	1.21653	-0.385816	0.496796		-0.89307		0.743199	-1.17428	-0.017287	0.673488
	O43312	PDB	-0.0699624	-0.0609632	1.04628	1.28258	-0.260155	-0.463626	0.363831	0.284517	1.19514	0.180761	1.02302	-0.223165
	O43314	PDB	0.258439	0.288679	0.475893	0.243839	0.323378	-0.556981	-0.0772845	0.962765	-0.0301158	1.1943	0.294333	1.02509
	O43318	PDB	-0.0207952	-0.169227	0.359363	0.550616	-0.250357	0.000824089	-0.284167	0.00673723	1.00122	-0.0289368	0.543153	0.252634
	O43323	PDB	0.6198	-0.520251	-0.477814	-0.477356		-0.559972		-0.413323	-1.50922	-0.238634	-1.08011
	O43324	PDB	0.343331	-0.859701	-0.554478	-0.439682		0.914449		-1.54194	1.2263	-0.61143	-1.92136
	O43353	PDB	-0.121879	-0.135371	-0.25702	-0.0629381		-0.478413		-0.317496	0.3995	-0.133786	0.288408
	O43390	PDB	0.177078	0.61243	0.276565	2.70882	0.52365	-0.581266	-0.294972	1.27469	0.116319	0.26231	5.31222	1.21908
	O43395	PDB	0.925281	0.779408	0.758018	0.190018	0.089106	-0.910099	0.282166	1.64922	-0.840045	0.635105	-0.434356	0.723762
	O43396	PDB	-1.04669	0.704717	-0.358217	0.0177927		-0.348299		0.853933	0.352786	-0.483281	-0.351416
	O43402	PDB	-0.877172	0.353131	-0.539145	-1.02094		-0.176935		-0.785271	-0.726043	-0.58813	-1.05641
	O43405	PDB	0.194681	-0.677164	-0.456348	0.459121		0.382395		-0.692871	0.432796	-0.157085	-0.0433526
	O43414	PDB	0.279532	-1.29357	-0.49928	-0.450446		0.0984412		-1.00291	-0.0757936	-0.483281	-0.00780676
	O43424	PDB	-0.330624	-0.265864	-0.244754	0.292278		0.650233		-0.432559	0.545366	0.308909	0.377273
	O43426	PDB	0.0447864	-0.33133	1.14134	1.13188	-0.477159	-0.241804	0.335347	-0.270166	0.561162	1.18265	1.27777	0.345797
	O43432	PDB	-0.59175	0.920224	2.32811	2.36975	-0.405788	-1.0205	1.16095	0.179168	-0.366415	1.50884	1.26592	-0.13674
	O43435	PDB	0.245952	-0.461857	-0.01476	0.970417	-0.954501	0.0443418	-0.638079	-0.793548	-0.727694	-0.296884	1.46734	-1.09383
	O43447	PDB	0.338536	-0.739788	-0.551412	0.00702861		-0.213268		-1.14639	0.437757	-0.59978	-0.114444
	O43451	PDB	-0.655267	-0.350817	-0.0914245	0.37839		0.0934032		-0.716514	0.722386	0.914702	0.762352
	O43463	PDB	0.418862	0.429015	-0.560611	-0.6442		-0.895603		1.25374	-0.995571	-0.098836	-0.363265
	O43464	PDB	0.597816	-0.995049	-0.290752	0.243839		0.446316		-0.747458	0.212224	-0.238634	-0.209233
	O43488	PDB	-0.076682	-0.534064	-0.376617	-0.348187		0.42338		-0.802961	-0.0497513	-0.413382	-0.795739
	O43493	PDB	-0.559094	1.20717	0.626155	0.0500851	-0.868532	-0.865545	-0.3332	-0.0558944	2.24131	-0.122136	0.0455119	-1.81509
	O43497	PDB	-0.250196	-0.38589	2.37717	0.582909	-0.0480871	0.545218	1.52916	0.0049006	-0.00221152	1.82339	1.24814	-0.0868703
	O43504	PDB	-1.83281	0.310186	-0.542212	-1.08553		1.11126		-0.770775	1.62426	-0.762878
	O43508	PDB	0.75234	-0.729813	-0.281553	-0.315895	2.58617	0.445874	-0.256303	1.89508	-0.59542	-0.459982	-1.18082	0.120604
	O43516	PDB	1.52835	-1.92331	0.963479	1.84769	-0.877032	-0.488382	-0.156561	-1.36256	1.39867	-0.145435	3.67118	1.67267
	O43521	PDB	0.30904	-0.594266	-0.23862	0.911214	-0.916937	-0.80314	-0.74454	-0.657831	0.233019	-0.56483	1.42587	-1.68693
	O43524	PDB	-0.634412	-0.462732	1.11681	2.11141	0.0643516	0.925891	0.765148	0.75106	2.80488	-0.215335	0.48391	-0.0979139
	O43525	PDB	0.399132	-0.193632	0.524958	0.0662312	0.00828139	0.0388413	-0.514638	0.0643967	-0.21666	0.483657	0.620169	-0.961355
	O43526	PDB	0.878956	-0.69782	0.497359	0.911214	-0.230867	0.191952	-0.256927	-0.113086	-0.0847934	0.506957	0.655715	0.120536
	O43557	PDB	0.470635	-1.11237	-0.536079	-0.315895		1.48196		-0.845231	0.79344	-0.541531	-0.902376
	O43559	PDB	-0.0396163	-0.218774	0.558691	0.383772	-0.0398853	-0.622613	0.197641	0.607867	1.02482	-0.192035	1.02302	0.439811
	O43566	PDB	0.23437	-0.137097	0.273499	0.00702861	-0.13264	-0.776033	-0.34301	-0.238999	0.304843	-0.00563713	0.60832	0.940239
	O43567	PDB	-1.29614	0.983952	-0.269286	-0.714167	1.24898	0.267605	-0.361603	1.66784	-0.690689	-0.378433	-0.452129	-1.46181
	O43570	PDB	-0.0786186	-0.988179	-0.483947	0.760516		1.50498		-0.766215	1.02244	-0.483281	-0.540994
	O43572	PDB	-0.385708	0.0756738	0.178435	-0.127523	-0.509682	-0.185245	-0.56404	-0.0780373	0.917634	-0.00563713	-0.53507	0.858632
	O43581	PDB	0.854373	-0.0638532	-0.25702	-1.03709	-0.0181134	-0.452506	-0.606962	-0.085368	-0.291527	-0.110486	-0.61801	-0.450625
	O43583	PDB	-0.436782	1.77423	-0.385816	-1.61297		-1.03547		3.72184	-1.27692	-0.448332	-0.351416
	O43586	PDB	-0.590369	1.16573	-0.103691	0.0393209		-0.800876		-0.136138	-0.113195	-0.168735	-0.00188246
	O43597	PDB	0.998038	-0.856492	-0.0760916	0.469885	-0.957155	0.224937	-0.641296	-0.750493	1.13567	-0.343483	0.288408	2.04061
	O43598	PDB	-0.92971	0.993237	-0.48088	-0.967123		-1.0922		0.441296	-1.15276	-0.58813	-0.564691
	O43602	PDB	0.869599	-0.0216101	-0.180355	0.916596	1.00308	-0.995196	-0.384001	1.42221	0.844634	-0.168735	0.294333	0.349463
	O43612	PDB	2.1271	-2.88366	-0.487013	0.502178		2.22807		-1.22135	0.580581	-0.658029
	O43613	PDB	0.929096	-1.69283	-0.50848	-0.364333		1.71658		-0.617015	-1.39471	-0.331833	-0.884603
	O43614	PDB	0.725626	-1.44244	-0.496213	-0.601144		1.98153		-0.429507	-0.700885	-0.308533	-1.01494
	O43615	PDB	0.278239	0.919447	-0.146623	-0.170579	0.0826937	-0.707869	-0.541853	0.420544	-0.862692	0.0293124	0.626093	1.18418
	O43617	PDB	-1.03344	1.00447	-0.542212	-1.18779		-0.1938		-0.0469928	-0.580027	-0.58813	-1.34077
	O43639	PDB	-0.0691046	0.455973	-0.370483	0.11467		-1.01933		0.960935	0.112591	-0.238634	-0.209233
	O43660	PDB	0.635035	-0.703706	-0.01476	0.491414	-0.665605	0.104012	-0.558185	-0.383965	0.951157	-0.098836	-0.511372	0.317003
	O43663	PDB	-0.138052	1.12528	0.0373719	0.475267	-0.48293	-0.765564	-0.472365	0.839016	-0.32862	0.273959	0.412819	1.81171
	O43665	PDB	0.060433	1.30315	-0.370483	-0.778751		-0.64099		2.5711	-0.361204	-0.471631	-1.80287
	O43674	PDB	0.971993	-0.298205	-0.551412	-0.907921		-0.29602		-0.452304	-2.10103	-0.494931	-1.19267
	O43676	PDB	0.813866	0.0341094	-0.536079	-1.54839		-0.77033		-0.457667	-0.397506	-0.646379
	O43677	PDB	2.0035	-1.24093	-0.575944	-1.543		-0.194511		-0.312797	-1.82405	-0.681329
	O43678	PDB	1.30347	-0.594266	-0.579011	-1.19317		-1.16894		-1.44399	-0.928475	-0.646379
	O43681	PDB	-1.21261	0.740563	-0.533012	-0.213636		-0.214461		0.485459	-1.02059	-0.436682	-0.878679
	O43683	PDB	-0.370563	0.0379685	0.583223	0.857393	-0.814236	0.127651	-0.375952	-0.216426	0.323155	0.506957	-0.35734	-0.0574209
	O43704	PDB	-0.105865	0.603983	-0.557545	-0.848718		-0.772651		-0.474709	-0.908071	-0.355133	-0.511372
	O43707	PDB	-1.04725	1.27115	-0.12209	0.152344		-0.475757		-0.111807	-0.35423	0.448707	-0.321795
	O43708	PDB	0.516213	-0.840984	-0.526879	-0.563469		0.221684		-0.711237	-0.473557	-0.541531	-0.819436
	O43709	PDB	0.585959	0.200148	-0.379683	-0.757223		-0.124267		1.70557	-0.584574	-0.331833	-0.481751
	O43715	PDB	-0.587255	1.84435	-0.533012	-2.27496		-1.42439		-0.412792	-0.613649	-0.681329
	O43719	PDB	-3.91663	5.21874	1.08614	-0.611908	1.36381	-0.987261	1.27522	2.43666	-0.90663	0.390458	0.412819	-1.76691
	O43739	PDB	-0.616401	1.57439	-0.388883	-0.601144		-0.727273		1.25496	-1.16135	-0.133786	-0.446205
	O43741	PDB	-0.482482	0.216638	-0.293819	-0.703403	-1.09483	-0.174566	-0.76186	-0.453742	0.64125	-0.483281	-0.831285	-1.62073
	O43745	PDB	-0.441855	1.37998	-0.422615	-0.649582		-0.532144		1.50966	-0.632176	-0.483281	-0.53507
	O43747	PDB	-0.0892759	-0.381405	-0.232487	0.303042	-0.774778	0.14815	-0.685858	-0.156211	0.0541321	0.157461	-0.517297	-1.71253
	O43752	PDB	-1.09778	1.04278	-0.398083	0.163108		0.334793		0.901348	0.517244	-0.494931	-1.45334
	O43763	PDB	1.53369	-1.594	0.0373719	1.15879	-0.971501	0.19898	-0.706962	-0.194341	0.967542	-0.401732	2.36191	-0.0881731
	O43765	PDB	-1.04043	0.190817	-0.165022	2.94563	-0.245362	0.45948	-0.656454	-0.206093	0.7466	-0.518231	0.335803	-0.215787
	O43776	PDB	-0.298868	0.77745	-0.352084	-0.778751		-0.867103		0.387562	-0.883118	0.0293124	0.466137
	O43781	PDB	1.10687	-0.713597	-0.0576921	-0.299749	-0.230807	-0.776893	-0.482727	0.235858	0.228278	0.134161	0.679412	0.0804552
	O43791	PDB	-0.400222	0.520319	-0.514613	-0.98327		-0.292377		0.138044	-1.31109	-0.296884	-0.458054
	O43809	PDB	0.385703	-0.456017	-0.511546	-0.294366		-0.788192		-0.379819	-0.484344	-0.506581	-0.955695
	O43813	PDB	0.183802	-0.910362	-0.560611	0.163108		0.948399		-1.03354	-0.628059	-0.378433	-0.529145
	O43818	PDB	0.164063	0.332562	-0.211021	-0.579615	4.31436	0.285691	-0.0382039	1.47422	0.00365461	-0.0638864	-0.209233	0.232047
	O43819	PDB	0.43054	-0.469609	-0.477814	-0.0360278		0.226861		-0.228928	0.121236	-0.448332	-0.138141
	O43837	PDB	0.316143	-0.509677	-0.477814	0.281513		-0.234291		-0.188457	-0.15857	-0.308533	-0.807587
	O43854	PDB	0.060433	-0.440684	-0.502346	-0.0952304		0.0376109		0.0429072	0.889264	-0.226984	0.614245
	O43865	PDB	-0.032443	0.0397525	-0.290752	-0.175961	0.802808	0.12895	-0.409962	0.326726	-0.242536	-0.0871861	-0.493599	-0.424796
	O43896	PDB	-0.0734499	0.590517	1.22107	1.71852	-0.00588529	-0.942787	0.38915	0.524824	-0.129434	0.926352	2.32637	-0.0610112
	O43897	PDB	-0.522678	0.524806	-0.327551	0.270749		-0.392892		-0.076636	0.455457	0.541906	0.086982
	O43913	PDB	0.117013	-0.253285	-0.542212	-1.05324		0.334623		-0.843222	-0.624084	-0.238634	-0.695026
	O43914	PDB	0.496046	-1.22045	-0.505413	-0.794898		0.735354		-0.410909	-0.0486175	-0.692979
	O43915	PDB	0.408062	0.00538395	-0.493147	-1.14473		-0.860648		0.345064	-0.0819623	-0.261934	-0.629858
	O43918	PDB	0.105593	-0.381863	0.368563	0.292278	-0.247345	-0.748303	-0.224745	-0.289394	-0.343253	-0.122136	0.833444	0.551897
	O43920	PDB	1.45357	0.592773	-0.496213	-2.42028		-1.29693		0.426191	-1.54429	-0.57648
	O43921	PDB	0.060433	-0.802761	-0.548345	-0.186725		-0.606074		-1.0078	-0.921932	-0.58813	-0.0966713
	O43924	PDB	-0.267729	0.743932	-0.572878	-1.34925		-0.608599		0.566732	-0.988873	-0.58813	-2.12278
	O43927	PDB	2.77003	-1.67258	-0.579011	-1.56453		-0.31467		-0.142396	-1.69357	-0.59978
	O43929	PDB	0.173333	-0.395308	-0.551412	-0.450446		0.367821		-0.413661	0.258061	-0.250284	-1.42964
	O60216	PDB	-2.16285	2.4372	0.555624	-0.601144	0.952677	-0.709193	0.638493	2.55093	-1.17329	0.0176626	0.519456	-1.29914
	O60218	PDB	0.138319	0.340764	-0.526879	-0.934831		-0.64954		0.105742	-1.43718	-0.320183	-1.39409
	O60229	PDB	-0.582483	0.695377	1.25174	0.986563	0.00664104	-0.45458	-0.0383669	0.0454954	0.0249927	3.31457	0.223241	0.326126
	O60231	PDB	-0.105066	1.14712	0.371629	-0.272838	1.00338	-0.530525	0.454101	1.65983	-1.29065	1.04285	0.193619	0.126585
	O60232	PDB	-0.681641	0.127291	-0.281553	0.238457	-1.19987	0.080972	-0.78825	-0.383747	-0.380997	-0.59978	-1.3467	0.185022
	O60234	PDB	-0.632867	1.60535	-0.572878	-0.832572		-1.00634		0.917854	-2.1096	-0.57648	-0.819436
	O60239	PDB	-1.07551	1.98505	0.423761	0.249221	0.674414	-1.02427	0.191926	1.77659	-0.144786	-0.0638864	0.27656	-1.02274
	O60242	PDB	-0.0365925	-0.492921	0.282698	0.29766	-0.579039	1.00023	-0.468464	-0.577149	0.768131	0.961301	1.83465	-0.619914
	O60245	PDB	-0.699343	0.31109	0.748819	1.19108	-0.4761	-0.0546314	-0.15781	-0.284408	0.905578	0.437058	1.3844	0.405817
	O60256	PDB	0.060433	-0.0599112	-0.533012	-0.82719		-0.155982		0.026927	-0.922809	-0.308533	-0.849057
	O60259	PDB	0.155095	-0.736604	-0.422615	-0.466592		0.785018		-0.468522	1.43472	-0.518231	0.454289
	O60260	PDB	-0.0454257	-0.340226	-0.385816	-0.310513		0.000264156		-0.907487	0.499788	-0.250284	0.169922
	O60264	PDB	0.177411	0.986512	0.368563	0.222311	0.354097	-0.699158	-0.285601	0.891915	-1.08768	1.13605	-0.410659	-0.221695
	O60271	PDB	-1.09472	1.12675	1.69333	-0.0683202	-0.350851	-0.276117	0.370466	-0.102341	0.674405	0.914702	0.626093	-0.907925
	O60281	PDB	0.0513944	-0.0350871	3.18675	1.9661	-0.293931	-0.10865	1.17131	0.172291	1.20717	2.97673	0.756428	0.316835
	O60284	PDB	-0.597771	0.812239	1.50933	0.469885	-0.0325783	-0.48278	0.397445	0.325781	0.829408	0.670055	0.626093	-0.792566
	O60306	PDB	-0.370487	0.234706	0.169235	0.728224	0.861414	-0.235635	-0.0692728	0.370699	-0.54131	1.11275	0.0158904	-0.695295
	O60307	PDB	0.135642	-0.0170705	1.64426	0.469885	0.0922376	-0.536611	1.13252	0.83356	0.480935	1.06615	1.24222	0.933801
	O60308	PDB	0.0870407	0.532688	0.215234	-0.127523	-0.462336	-0.780043	-0.587847	-0.110651	-1.05103	0.693354	-0.185536	-0.697855
	O60313	PDB	0.111708	0.872164	-0.37355	-0.245928		-0.936786		0.545961	-0.715777	0.891402	-0.558767
	O60315	PDB	-0.568048	0.790932	1.73319	1.06191	0.369606	-0.664011	1.14589	1.02339	1.0828	0.914702	0.0692091	-0.882944
	O60318	PDB	-0.300048	0.0422662	1.25787	1.59473	-0.162912	0.0374238	0.204569	-0.0495957	0.418858	1.67194	0.981551	-0.176567
	O60331	PDB	-0.823835	0.61347	0.432961	-0.245928	0.444317	-0.223223	0.216576	0.683041	0.123825	0.00601273	0.418743	-0.744468
	O60333	PDB	-0.657873	0.706057	0.868415	0.421447		-0.342907		0.28409	0.237496	1.63699	0.371348
	O60341	PDB	-0.170667	-0.0459268	0.193768	0.50756	0.247475	-0.226483	-0.194235	0.0334276	-0.166142	0.273959	1.17705	-0.456094
	O60343	PDB	-0.0912597	0.238721	0.960413	0.652875	0.268352	-0.508515	-0.256396	0.545883	0.296016	1.04285	0.880838	0.829289
	O60381	PDB	-0.562053	0.208671	0.058838	0.905832	-0.282687	-0.292929	-0.609269	0.589785	1.26435	-0.203685	0.264711	-1.90098
	O60437	PDB	-0.710448	2.20365	1.92332	0.523706	-0.692298	-1.49163	-0.602611	0.459037	-0.852145	2.55733	-0.487675	0.653244
	O60449	PDB	-0.254008	0.036541	-0.450214	-0.4343		0.26602		-0.151521	0.256897	1.3807	0.40097
	O60462	PDB	-0.97058	0.411898	-0.112891	0.383772		-0.321451		-0.320915	0.467065	0.19241	-0.120368
	O60469	PDB	0.097131	-0.583083	0.914414	0.512942	-0.643252	0.211715	-0.322974	-0.543171	1.05576	1.59039	0.347651	0.402908
	O60479	PDB	0.489216	-1.41024	-0.0423592	1.9338	-0.638897	0.494606	-0.663861	-0.164184	1.76603	-0.518231	0.857141	-0.440642
	O60481	PDB	0.482054	-1.23267	0.252033	1.26643	-1.16989	0.594592	-0.644646	-1.20316	2.19139	-0.296884	0.519456	-0.38094
	O60486	PDB	0.123219	-0.17151	-0.293819	0.254603		0.139325		-0.267659	0.159833	1.3341	0.158074
	O60493	PDB	0.364286	0.606428	-0.502346	-0.773369		-1.80789		0.591436	-0.721987	-0.529881	-0.920149
	O60494	PDB	-0.843076	-0.69102	-0.0883579	1.3956		1.11685		-1.20009	2.11526	1.75349	1.69247
	O60496	PDB	-0.238258	0.357874	0.0527048	0.588291	-0.3384	-0.896467	-0.491313	0.17068	-0.660655	-0.238634	-0.144066	-0.564666
	O60499	PDB	-1.32338	1.27128	-0.487013	-0.369715		-0.381114		0.700113	-0.78014	-0.506581	-1.17489
	O60500	PDB	-0.59404	-0.271962	0.521892	0.254603	-0.157394	0.22275	-0.482496	-0.408888	0.611137	0.413758	0.312105	-1.90507
	O60502	PDB	-1.14868	0.892829	0.0987035	0.00164656	-0.542952	-0.426723	-0.550762	-0.0844325	-0.842251	0.273959	-0.392886	-2.51693
	O60504	PDB	0.61063	-0.191428	1.04321	1.27181	-0.39359	-0.643711	0.349114	-0.0660951	0.674768	0.25066	1.34293	0.534658
	O60506	PDB	0.297468	0.444088	0.202967	1.97148	0.32129	-0.689917	-0.375774	1.11157	0.340779	0.23901	4.22214	1.63913
	O60507	PDB	0.792145	-0.386223	-0.468614	-0.859482		-0.524241		-0.810043	-1.06346	-0.226984	-0.766117
	O60508	PDB	-0.067091	0.393629	-0.0239597	0.706696	-0.419015	-0.17629	-0.61295	0.138568	-0.255651	0.0526122	-0.475827	-1.28194
	O60524	PDB	-0.305547	1.45725	0.850016	-0.80028	0.920765	-0.788119	0.835756	1.84464	-0.620399	1.13605	-0.292173	-0.334494
	O60543	PDB	0.847122	-0.744325	-0.523812	-0.676492		0.419557		-0.10397	-0.0374658	-0.494931	-0.35734
	O60547	PDB	-0.00572867	0.148275	-0.456348	-0.380479		-0.416396		-0.121652	-0.229705	-0.285234	-0.967543
	O60551	PDB	0.060433	0.388444	-0.152756	-0.159815	1.15146	-0.578073	-0.119622	1.66607	-0.59542	-0.0405867	-1.03864	-0.233345
	O60563	PDB	0.365542	-0.607724	0.883748	0.975799	-0.684424	0.515142	-0.0643905	-0.678164	1.99638	0.134161	1.02302	0.719626
	O60565	PDB	1.79933	-0.846884	-0.379683	0.480649	0.173659	-0.0552124	-0.64851	1.32185	1.1559	-0.471631	-0.546918	1.14675
	O60566	PDB	-0.759971	0.743932	0.629222	0.340716	-0.234312	-0.416778	-0.0575223	0.0594828	-0.0470669	0.565206	-0.250703	0.185022
	O60568	PDB	-0.573213	0.337245	-0.468614	0.243839		-0.502367		-0.057068	-0.486541	0.0992116	-0.090747
	O60573	PDB	0.462264	0.273376	-0.367417	0.227693		-0.798001		0.679873	0.635039	-0.401732	-0.440281
	O60583	PDB	0.498731	-0.784476	0.81935	1.13188	-0.982193	0.660985	-0.324298	-0.862863	2.64034	0.134161	0.169922	1.13158
	O60602	PDB	-0.226422	-0.719523	-0.554478	-0.0252637		1.21776		-1.01118	0.42958	0.0293124	-0.61801
	O60603	PDB	-0.222104	-0.190203	-0.579011	-0.175961		0.380198		-0.078629	0.247834	0.122511	-0.872755
	O60609	PDB	0.306554	-1.06352	-0.520746	-0.418154		0.143289		-0.372591	-0.528921	-0.378433	-0.74242
	O60658	PDB	-0.503657	0.440342	-0.115957	-0.315895		-0.569318		-0.0806761	-0.11613	0.273959	-0.505448
	O60669	PDB	0.83278	-1.89929	-0.36435	0.265367		3.27496		-1.05768	-0.232551	-0.331833	-0.665404
	O60671	PDB	-1.16145	0.290769	-0.572878	-0.622672		0.564904		0.209948	0.289858	-0.553181	-0.914225
	O60673	PDB	0.359238	-0.0994745	3.85833	0.814337	0.011413	-0.546217	2.35371	0.433796	0.842117	3.92037	0.412819	0.648032
	O60674	PDB	-0.0265357	0.147719	-0.456348	-0.0360278		-0.243564		-0.141577	-0.22337	0.798203	-0.606161
	O60678	PDB	-1.05198	0.860952	-0.453281	-1.05324		-0.35868		0.766967	-0.471752	-0.168735	-0.268476
	O60684	PDB	-0.812012	0.436978	-0.36435	-1.05862		0.0615128		0.122699	-0.317824	-0.192035	-1.16897
	O60701	PDB	0.0106108	0.183045	-0.493147	-0.848718		-0.113491		-0.160227	-0.730034	-0.098836	-0.931998
	O60704	PDB	0.713275	-0.678295	-0.468614	1.3956		-0.0173937		-0.698229	-0.807088	-0.273584	0.0158904
	O60711	PDB	-1.02352	0.317696	-0.201821	-0.568851	-0.309962	-0.0636306	-0.532602	-0.654981	0.181263	-0.425032	-0.0670498	-1.14828
	O60716	PDB	-0.371805	0.805298	1.02788	1.44404	-0.118026	-0.436282	0.349179	0.186458	0.277895	0.658405	1.4318	-0.609567
	O60729	PDB	0.900606	-0.435535	-0.269286	-0.143669		0.119953		1.18624	0.235818	-0.00563713	-0.505448
	O60741	PDB	0.254012	-0.986132	0.488159	2.78417	-1.10157	0.342791	-0.503337	-0.828205	0.88711	0.169111	1.78133	0.295878
	O60759	PDB	-0.00812449	-0.0442019	-0.287686	-0.0198817	1.08346	-0.0286439	-0.486832	0.9141	1.74393	-0.331833	0.412819	-0.026502
	O60760	PDB	-0.557962	0.421865	-0.579011	-1.65603		-0.556495		0.577614	-1.30552	-0.56483	-1.93913
	O60763	PDB	-1.1932	0.771557	0.294965	1.28796	-1.03477	0.637023	-0.608928	0.0243677	0.944646	0.26231	-0.647631	-2.37862
	O60783	PDB	3.13695	-1.03605	-0.575944	-1.15011		-0.856849		1.70129	-1.57819	-0.506581
	O60784	PDB	-1.59038	1.09184	0.261232	0.222311	-0.303773	-0.803485	-0.311999	0.00300702	0.1367	-0.296884	-0.0255797	-1.38001
	O60814	PDB	3.57645	-1.22868	-0.404216	-0.837954		-0.862029		0.613053	-0.214986	-0.494931
	O60825	PDB	0.352854	0.217705	-0.309152	0.572144	0.104913	-0.698368	-0.646747	0.243181	-0.683756	0.00601273	-0.35734	1.51952
	O60828	PDB	-0.496823	2.86016	0.11097	0.0339389	-0.87648	-0.977645	-0.580444	1.39669	-1.32733	-0.215335	0.329878	1.0433
	O60829	PDB	-1.86993	3.34161	-0.26622	-1.35463	0.375869	-2.01759	-0.488095	1.7749	0.246684	-0.63473		-0.345659
	O60844	PDB	1.09208	-1.62428	-0.575944	0.577526		1.12801		-0.469869	1.56978	-0.61143	0.211392
	O60861	PDB	0.00872682	0.632275	0.150835	0.787427	-0.685424	-0.794895	-0.614457	-0.146861	0.375522	-0.0405867	0.697185	0.349084
	O60869	PDB	1.88971	0.207901	-0.180355	-1.13935	-0.0811924	-1.36571	-0.445487	0.691583	0.335042	-0.471631	-1.64291	0.848937
	O60870	PDB	0.749322	0.994523	-0.189555	-0.676492	0.740773	-0.710498	-0.343138	1.12879	-0.00459951	0.0176626	0.0218147	0.185022
	O60880	PDB	0.63728	-0.578076	-0.529946	-0.762605		0.483505		-0.295012	0.218501	-0.63473
	O60882	PDB	0.417131	-0.520711	-0.462481	0.0931415		-0.0795365		-0.375533	-0.0165939	-0.157085	1.00525
	O60885	PDB	0.512198	-0.326898	3.01502	3.4354	-0.419895	-0.49417	1.61539	0.0872926	0.224832	1.2176	0.904536	0.617144
	O60888	PDB	-0.214563	-1.09873	-0.533012	-0.46121		0.237808		-1.29812	-0.801295	-0.669679	-0.849057
	O60894	PDB	0.559328	-0.980347	-0.579011	-1.64526		0.880304		-0.718505	-1.68502	-0.63473	-0.949771
	O60895	PDB	-0.642771	-0.205157	-0.483947	-0.767987		-0.1225		-0.78943	-1.31741	-0.646379	-0.706874
	O60896	PDB	-0.438462	-0.584264	-0.579011	-1.23084		0.533686		-0.519394	-1.37424	-0.681329	-0.760193
	O60907	PDB	-0.408776	-0.557836	-0.174222	0.701314		1.27315		-1.08878	1.99962	-0.261934	0.086982
	O60911	PDB	0.723634	-0.746729	-0.572878	0.136198		0.469227		-0.110607	0.60581	-0.343483	0.560926
	O60921	PDB	-0.203268	0.00420114	-0.529946	-1.18241		-0.403713		0.349034	-0.479641	-0.459982	-1.35855
	O60925	PDB	-0.141306	1.73055	-0.529946	-1.70985		-1.57558		0.355462	-1.50161	-0.57648
	O60930	PDB	0.748884	-0.172948	-0.25702	0.0500851		-0.303254		1.04879	0.107935	-0.343483	-0.120368
	O60934	PDB	-0.0374933	0.565636	0.580157	0.959652	0.141448	-0.437775	0.15827	0.987184	0.68745	0.378808	-0.369189	-0.231057
	O60936	PDB	-4.19936	4.05447	-0.0546255	-0.48812	1.10448	-0.307016	-0.206811	1.35009	-1.99281	-0.61143	0.815671	-1.83554
	O60939	PDB	-0.282992	0.262247	-0.450214	-0.385861		1.10686		-0.159157	-0.229418	-0.529881	-0.706874
	O60942	PDB	0.307791	0.421865	-0.299952	-0.482738		-0.519173		0.731253	-0.766216	0.19241	-0.570615
	O75015	PDB	-0.256461	-0.9132	-0.575944	-0.2244		1.74837		-1.33931	1.12533	-0.61143	-1.12158
	O75030	PDB	-0.360687	0.0113655	0.494292	1.3956	-0.459741	-0.548142	-0.239607	-0.334639	1.38259	-0.180385	-0.392886	-0.441415
	O75044	PDB	-0.215333	0.577541	0.834683	0.152344	-0.331003	-0.844755	-0.0161523	0.324028	0.439941	0.798203	0.874914	0.82588
	O75051	PDB	-0.277432	-0.320558	-0.361284	0.760516		0.408534		-0.809193	0.317157	1.3108	0.163998
	O75084	PDB	0.231946	-1.30812	-0.526879	0.555998		1.6735		-1.67558	-0.758096	-0.261934	0.614245
	O75112	PDB	0.297414	-1.37779	0.984945	1.92842	-0.70648	-0.362399	0.0144577	-0.76236	0.75034	-0.110486	0.78605	0.582347
	O75113	PDB	-0.818572	0.599563	0.509625	1.12111	-0.0592713	-0.628578	-0.0779866	-0.453347	0.167167	0.285609	-0.114444	-0.655817
	O75116	PDB	-0.400601	1.63985	1.28547	-0.154433	-0.129359	-1.21335	0.122662	0.152989	-0.771489	1.74184	0.116604	-0.520856
	O75122	PDB	0.231615	-0.134616	1.25787	1.20184	-0.212525	-0.339826	0.538325	0.0817102	0.940508	1.04285	0.874914	0.624067
	O75128	PDB	0.0799509	0.0246222	2.76663	0.878922	-0.347884	-0.591827	1.63297	0.178236	1.03805	0.984601	1.00525	0.139051
	O75129	PDB	-0.454234	0.0131133	0.135503	-0.294366	2.08616	0.269461	-0.0331035	-0.022639	0.296862	0.751604	0.460213	-0.142088
	O75140	PDB	-0.200582	-0.135676	0.95428	1.49248	-0.502837	0.0333185	-0.00719777	-0.251287	0.578062	1.15935	0.329878	0.139734
	O75143	PDB	-0.986892	0.186832	-0.0208931	0.523706	-1.05288	-0.407554	-0.770947	-0.56151	0.682789	-0.308533	0.454289	-2.3456
	O75144	PDB	-0.673041	-0.54623	-0.514613	-0.0306458		1.4957		-1.38665	0.875303	-0.56483	-0.943846
	O75146	PDB	-0.285243	0.698924	0.635355	-0.601144	-0.607507	-0.502409	-0.421677	-0.441737	-0.163716	0.809853	-0.410659	0.99073
	O75147	PDB	-0.770356	0.54173	0.515759	-0.175961		-0.565477		0.0344302	-0.67302	1.52049	0.383197
	O75151	PDB	0.846404	0.0821373	1.50013	1.22876	0.701256	-0.405702	1.86483	1.67261	0.0821097	1.171	0.584623	0.521327
	O75154	PDB	-2.44636	2.10553	1.05854	0.56138	0.0943253	-0.986709	0.393523	0.371479	-0.0933054	-0.017287	1.46142	-1.2247
	O75164	PDB	-0.51786	0.797557	0.347097	0.383772	1.00025	-0.436489	0.298766	1.84955	-0.462349	0.728304	0.472062	-0.511827
	O75173	PDB	0.236864	-1.03358	-0.180355	0.373008		0.110618		-0.389603	0.615188	0.0875617	2.52779
	O75175	PDB	-0.397163	0.104015	0.932814	2.41819	-0.708508	-0.377339	-0.213556	-0.281251	1.09465	0.110861	2.99581	-0.775993
	O75190	PDB	0.513417	0.670807	-0.0392926	1.00271	1.6042	0.0741977	-0.0592751	2.12998	0.791677	-0.203685	4.50651	0.667862
	O75191	PDB	-0.582421	-0.547316	-0.526879	0.233075		0.975283		-1.21307	0.583201	-0.343483	-0.695026
	O75208	PDB	-0.636137	0.131923	-0.312218	0.29766	-0.837768	0.615729	-0.755664	0.322345	0.625298	-0.459982	-0.381038	-1.49696
	O75223	PDB	-0.725061	0.498642	-0.514613	-0.369715		0.197337		0.0790383	0.616065	-0.58813	-0.612085
	O75251	PDB	1.79368	-1.6284	-0.49928	0.190018		0.376448		-0.993459	-1.24584	-0.483281	-0.641707
	O75306	PDB	0.060433	-0.0731211	-0.465547	-0.402008		-0.437118		-0.521569	-1.15676	-0.180385	-0.381038
	O75311	PDB	0.32565	-0.333298	-0.511546	-0.337423		0.412965		-0.134208	-1.11972	-0.168735	0.0218147
	O75317	PDB	-0.272163	0.405942	-0.48088	-0.00911755		0.24215		0.468665	-0.131125	-0.296884	0.116604
	O75319	PDB	0.974411	-0.445058	-0.152756	1.14802	0.0287112	-0.542205	-0.522229	0.266372	0.595948	-0.192035	0.31803	1.12362
	O75324	PDB	-0.778617	-0.224189	-0.526879	-2.22652		1.93763		0.445786	-0.43484	-0.739578
	O75326	PDB	0.0973881	-0.518251	-0.232487	-0.27822		0.0115686		-0.697217	0.352308	-0.00563713	0.555002
	O75334	PDB	-0.487809	1.34179	1.96012	-0.299749	-0.224321	-0.839081	0.828068	0.416278	0.112157	1.29915	0.205468	-0.404951
	O75340	PDB	-0.326145	-0.025394	-0.533012	0.136198		0.271141		-1.1737	0.49694	-0.58813	-1.03864
	O75344	PDB	-0.0148335	0.478618	-0.551412	-1.24161		-0.802342		0.276988	-1.55291	-0.308533	-0.985316
	O75347	PDB	-0.623237	3.50125	-0.517679	-2.43104		-2.16283		0.929665	-3.98708	-0.553181
	O75348	PDB	0.686165	1.41293	-0.36435	-1.83363		-0.220454		1.05797	-0.731612	-0.553181
	O75351	PDB	0.00500025	0.669997	-0.128223	-0.579615		-0.619223		0.40308	-0.441903	-0.0871861	-0.606161
	O75362	PDB	0.53013	-0.254699	1.55533	1.035	-0.465303	-0.692064	0.394288	-0.205415	0.953633	0.786553	0.489834	0.675058
	O75365	PDB	1.34083	-0.505277	-0.566745	-1.43536		-0.43912		0.662299	-1.65088	-0.506581	-0.949771
	O75366	PDB	-0.540596	0.453336	-0.299952	-0.181343		-0.570353		-0.152597	-0.00438516	0.25066	-0.760193
	O75367	PDB	1.71447	-0.797212	-0.250887	-0.574233	1.51979	-0.329048	-0.478918	1.24511	-0.167884	-0.122136	-0.665404	2.1512
	O75368	PDB	-0.371359	0.558816	-0.444081	-0.00911755		-0.422084		-0.646023	-0.512783	-0.658029
	O75369	PDB	-0.544938	0.0497417	1.90492	0.0554671	0.606264	-0.619064	-0.552485	-0.1987	0.464872	2.16124	0.31803	0.443856
	O75376	PDB	-0.0606103	0.361139	6.32693	1.78311	-0.610937	-0.639571	3.36753	-0.142767	1.08091	2.83693	0.809747	0.0497893
	O75380	PDB	0.655888	-0.245678	-0.560611	-1.34387		-0.268467		-0.610312	0.264867	-0.62308
	O75381	PDB	-1.31053	1.03211	0.144702	0.367626	0.585835	0.256154	-0.245021	1.17886	1.20596	-0.378433	0.110679	-0.95272
	O75385	PDB	0.435475	-1.01467	1.15054	1.1265	-0.863745	-0.268849	-0.0674448	-0.835719	0.938544	0.425408	1.68062	0.721732
	O75390	PDB	0.21888	-0.787405	-0.557545	-0.143669		0.820812		-0.718471	0.286358	-0.273584	-0.831285
	O75391	PDB	0.168856	1.86813	-0.106757	-0.633436	0.184694	-1.06707	-0.297334	1.99617	-1.29483	-0.320183	-0.789814	0.531189
	O75394	PDB	4.22556	-1.75118	-0.579011	-2.23729		0.10032		0.153568	-1.66111	-0.646379
	O75396	PDB	-0.0540421	-0.146731	-0.536079	-0.402008		0.279864		0.730859	-0.764245	-0.541531	-1.2993
	O75398	PDB	-0.767232	-0.0791715	0.252033	-0.0790843	-0.302476	0.37318	-0.204135	-0.198047	0.195605	-0.261934	0.282484	-0.702703
	O75400	PDB	0.034715	1.28419	1.31614	2.82184	0.501878	-0.136013	0.942027	1.59121	0.144906	1.0079	0.886763	0.503694
	O75417	PDB	0.022422	-0.0467238	1.61666	0.421447	-0.423191	-0.0752062	-0.112912	-0.00663201	0.747934	2.74373	-0.0433526	0.547747
	O75419	PDB	-0.983191	0.95038	-0.410349	-1.09091		0.0315206		0.784912	-0.467161	-0.0871861	-0.955695
	O75420	PDB	-0.700522	1.08942	1.85585	1.1265	0.326659	-0.146215	1.45043	1.09548	0.542078	0.716654	2.03608	-0.377396
	O75436	PDB	-0.240633	0.926784	-0.49008	-1.39231		-1.18983		0.347207	-1.06061	-0.285234	-0.937922
	O75438	PDB	0.909127	-0.0174566	-0.579011			0.403994		-0.947492	-1.81361	-0.716279
	O75446	PDB	0.95542	-0.357417	-0.269286	0.685168		0.449685		1.38353	0.349169	-0.448332	-0.452129
	O75449	PDB	-0.0398201	0.981915	-0.073025	0.0985236	-0.448214	-1.0606	-0.599502	0.627024	-1.06662	0.0409623	-0.138141	1.41785
	O75460	PDB	-0.418206	0.07513	0.0619046	0.991945	-0.752484	-0.104771	-0.59205	-0.502839	0.187606	0.367158	0.412819	-1.01163
	O75469	PDB	0.514113	0.0244616	-0.407282	-0.805662		-0.762976		0.814827	-0.556476	-0.110486	1.05264
	O75473	PDB	-0.292332	-1.19586	-0.569811	-0.111377		1.85746		-1.39057	0.435608	-0.122136	-0.440281
	O75475	PDB	0.664127	1.86472	0.782551	-0.0683202	0.817422	-0.810359	0.853588	2.57466	0.278164	0.472007	-0.304022	0.430873
	O75478	PDB	-0.106241	0.944185	-0.404216	-0.213636		-0.95446		0.396419	-1.3097	-0.0638864	0.187695
	O75489	PDB	0.060433	0.330926	-0.505413	-0.940213		-0.742055		-0.465609	-1.82863	-0.413382	-1.1275
	O75496	PDB	-1.47047	2.33519	0.022039	-0.638818	0.173808	-1.09928	-0.187648	1.53729	0.404187	-0.483281	-0.0611255	-0.565075
	O75506	PDB	-2.53032	2.23001	-0.38275	-1.01556	-0.421029	-0.0926696	-0.68163	-0.711017	0.89935	-0.739578		-2.58813
	O75509	PDB	0.210736	-0.467254	0.156969	0.146962	-0.647054	0.121494	-0.452959	-0.615952	0.931689	0.0293124	-0.0374283	-0.104928
	O75521	PDB	0.685106	-0.504847	-0.444081	-0.477356		-0.186426		-0.192209	-0.255752	-0.226984	-0.884603
	O75525	PDB	0.060433	0.59597	0.0527048	0.868157	0.909282	-1.44234	-0.0547038	0.828723	-0.18861	-0.250284	1.62138	0.185022
	O75530	PDB	-0.106996	0.299961	-0.349017	-0.445064	0.322633	-0.576262	-0.605656	0.564726	0.280427	-0.180385	-0.540994	-0.763283
	O75531	PDB	-0.216108	1.38502	-0.554478	-2.6248		-0.233309		-1.37409	-1.80025	-0.658029
	O75533	PDB	-0.052813	0.243743	0.816283	0.125434	-0.184236	-0.430582	0.192453	0.38223	-0.760308	1.0778	1.83465	0.00211422
	O75534	PDB	-0.340517	0.669004	-0.13129	0.254603		-0.493964		0.171395	0.121236	0.367158	-0.155914
	O75554	PDB	-0.594145	2.13564	0.291898	-1.47842	0.682914	-1.06894	-0.0557971	1.45418	0.616065	-0.0871861	-0.0966713	-0.487982
	O75563	PDB	-1.92773	2.48675	-0.171156	-1.20393	1.45686	-0.91011	-0.496706	1.25475	-1.52313	-0.296884	-0.529145	-1.22876
	O75569	PDB	0.453598	-0.651965	-0.324485	-0.412772		0.204603		-0.366959	1.11397	-0.401732	-0.74242
	O75575	PDB	-1.10365	1.39615	-0.312218	-0.80028	1.37902	0.13535	-0.510498	0.798543	0.490432	-0.61143	-1.40594	-1.06043
	O75581	PDB	-0.824566	0.279235	0.0404385	0.916596	-0.589254	-0.318024	-0.525634	-0.582966	0.174836	0.961301	1.54436	-0.170689
	O75582	PDB	-0.123698	0.282475	-0.137423	-0.186725	0.811159	-0.338505	-0.564163	0.29796	0.286604	0.332209	-0.203309	0.85892
	O75592	PDB	-0.086882	-0.108847	2.81569	0.830483	-0.261616	0.120231	0.1055	0.110593	0.636985	5.2601	2.21381	0.624173
	O75593	PDB	1.00446	-1.62764	-0.0116934	0.442975	-0.920799	-0.422918	-0.680329	-0.412278	-0.100473	-0.378433	0.981551	-0.27355
	O75594	PDB	0.688293	-1.90993	-0.569811	0.631347		1.97374		-1.39486	1.36251	-0.63473	-0.203309
	O75604	PDB	0.752014	-0.599649	-0.0484924	0.642111		0.0763572		-0.493869	1.09041	0.0875617	1.30146
	O75608	PDB	-0.153586	-1.13361	-0.554478	0.0124107		0.9877		-1.08375	0.530968	-0.62308	-0.19146
	O75626	PDB	0.478093	-0.606109	0.267365	1.17493	-0.614829	-0.308014	-0.71215	-0.505541	0.446734	0.308909	0.928233	1.60399
	O75628	PDB	0.473388	0.0842911	-0.214088	0.572144	-0.363497	-0.647101	-0.676412	1.11975	0.131681	-0.331833	0.0751334	1.08099
	O75629	PDB	0.060433	-1.02356	-0.50848	0.11467		1.11049		-0.66643	0.244634	-0.59978	-0.375113
	O75636	PDB	-0.268826	-0.516043	-0.391949	-0.0252637	-1.42434	0.128721	-0.818253	-0.576638	0.877085	-0.506581	0.892687	0.185022
	O75643	PDB	-0.492649	0.67148	0.0465717	-0.0467919	0.187527	-0.122619	-0.647056	0.200476	-0.745116	2.20784	-0.0196554	1.33066
	O75663	PDB	-0.844425	0.970942	-0.526879	-0.934831		-1.00101		-0.525225	-0.542449	-0.448332	-0.683177
	O75674	PDB	-0.921984	0.0780922	0.141636	1.05115	-0.51262	-0.345729	-0.467686	-0.265395	1.00361	-0.355133	-0.375113	-0.71867
	O75688	PDB	-1.42965	1.27914	0.0557714	-0.0629381	0.248071	-0.361982	-0.272291	0.127216	0.473563	-0.238634	-0.292173	-1.0068
	O75689	PDB	0.652704	0.206842	-0.536079	-0.708785		-0.775398		-0.396729	-1.12661	-0.157085	-0.677253
	O75694	PDB	-0.381913	-0.373125	-0.155823	1.35254		0.263859		-0.738759	0.124468	0.646755	0.460213
	O75695	PDB	-0.642771	0.632275	-0.50848	-0.950977		-0.0791647		-0.41281	-0.660336	-0.355133	-0.712799
	O75715	PDB	0.617269	-0.50451	-0.563678	-0.692639		-0.489761		-1.37768	-0.412372	-0.494931	-1.35262
	O75716	PDB	-0.262349	-0.287527	-0.496213	0.512942		0.313762		-1.03312	-0.0312684	-0.471631	-0.677253
	O75717	PDB	-0.680765	0.67678	0.718153	0.652875	1.45119	0.0138124	0.844563	1.54812	0.629717	0.681705	0.169922	-0.241904
	O75746	PDB	0.241938	-0.744917	-0.523812	0.0339389		0.426066		-0.795023	-0.218216	-0.00563713	-0.398811
	O75747	PDB	-0.195056	-0.28919	-0.161956	-0.0198817		0.164536		-0.665807	0.543769	0.879752	-0.221082
	O75762	PDB	-0.0935303	-0.306936	-0.459414	0.0608492		0.872256		-0.277362	-0.12446	0.541906	-0.61801
	O75771	PDB	-0.164678	-0.51664	-0.459414	-0.267456		0.932509		-0.0613032	0.884589	-0.459982	-0.481751
	O75787	PDB	-0.291169	-0.456386	-0.579011	-0.0844663		0.553383		-0.464284	-0.594629	-0.448332	-0.937922
	O75791	PDB	-0.312478	0.175494	-0.14969	1.87998	-0.891795	-0.898619	-0.671399	0.0175682	1.32482	-0.390082	-0.878679	0.837711
	O75792	PDB	-0.598086	0.562255	-0.539145	0.233075		-0.675549		-0.117639	-0.815045	-0.425032	-1.32893
	O75800	PDB	-0.55487	0.441949	-0.50848	-1.16626		-0.478288		-0.151328	-0.591642	-0.250284	-1.67254
	O75807	PDB	-2.27662	2.48978	1.31307	0.0769953	1.3738	-0.952107	2.26628	3.82816	-0.689973	0.0526122	0.086982	-0.718185
	O75815	PDB	0.179765	-0.0376704	0.491226	0.0124107	-0.561234	-0.690531	-0.361766	-0.549297	0.0843479	0.378808	0.365424	1.12639
	O75817	PDB	0.587836	0.00420114	-0.450214	-0.0844663		0.719463		1.45593	-0.561775	-0.58813	-0.404735
	O75818	PDB	-0.346379	-0.163631	-0.575944	-0.767987		0.228775		-0.343017	0.000720311	-0.401732	-0.878679
	O75821	PDB	-0.170306	1.11641	0.0772375	-0.606526	-0.271548	-1.05909	-0.480934	1.42424	0.00289811	-0.261934	-0.74242	-0.751467
	O75822	PDB	-1.5613	3.60224	-0.152756	-1.61835	1.18143	-0.288825	-0.271326	3.50813	-2.06566	-0.285234	1.11781	-0.608189
	O75828	PDB	-0.294977	0.57181	-0.428748	-0.67111		-0.362829		-0.60294	-0.741462	-0.413382	-0.74242
	O75832	PDB	-0.70189	0.335839	-0.49008	-0.202872		0.682336		-1.2649	-0.0486175	-0.553181	-1.64884
	O75843	PDB	-0.378509	-0.194489	-0.318351	-0.219018		0.324443		-0.441783	-0.464469	0.064262	-0.446205
	O75844	PDB	0.060433	-0.531314	-0.514613	-1.01018		1.47886		-0.191257	-0.867833	-0.250284	-0.78389
	O75865	PDB	-0.713533	-0.236758	-0.557545	-0.595762		0.204896		-1.164	-1.03805	-0.669679	-1.83249
	O75874	PDB	-0.0584662	0.268174	-0.514613	-0.175961		-0.488159		-0.56227	-0.135629	-0.215335	-0.594313
	O75880	PDB	0.55104	0.0480202	-0.388883	-0.4343		-0.0650529		0.287127	-1.08514	-0.320183	-0.70095
	O75884	PDB	-0.601183	0.227066	-0.569811	-1.05862		0.0763505		-0.770628	-0.291527	-0.59978	-0.766117
	O75886	PDB	-1.20533	0.40896	0.206034	2.47201	-0.999894	0.318816	-0.592832	-0.263344	0.916642	-0.308533	0.477986	-1.91552
	O75888	PDB	0.848021	-1.32732	-0.290752	0.0285568		1.1388		-0.174889	1.12691	-0.506581	-0.14999
	O75891	PDB	-0.458004	0.246982	-0.376617	-0.493503		-0.21627		0.0156863	-0.517703	0.320559	-0.381038
	O75897	PDB	0.223427	0.32725	-0.545278	-0.515031		-0.917398		0.0456431	-0.87617	-0.331833	-1.29338
[truncated: 6,573 more rows]

## Sheet: Figure 4a
Figure 4a
[truncated: 97 more rows]

## Sheet: Figure 4b
Figure 2b
	heatmap.group	row	column	cor
[truncated: 1,427 more rows]

[truncated: 53 more sheets: Figure 4c, Figure 4d, Figure 5a, Figure 5b, Figure 5c, Figure 5d, Figure 6a, Figure 6b, Figure 6c, Figure 7a, Figure 7b, Figure 7c, Figure 7d, Figure 7e, Figure 7f, Figure 8a, Figure 8b, Figure 8c, Figure 8d, Figure 8e …]
